# Supplementary material for: Facile synthesis of new N-(aminocycloalkylene)amino acid compounds using chiral triflate esters with N-Boc-aminopyrrolidines and N-Boc-aminopiperidines
Source: RSC Adv. 2023 Jul 18;13(31):21378–94. doi: 10.1039/d3ra03060a (PMC10353522; doi:10.1039/d3ra03060a)
Supplement: RA-013-D3RA03060A-s002 [file RA-013-D3RA03060A-s002.cif]

# Electronic Supplementary Material (ESI) for RSC Advances.
# This journal is © The Royal Society of Chemistry 2023

####################################################################### 
# 
# This file contains crystal structure data downloaded from the 
# Cambridge Structural Database (CSD) hosted by the Cambridge 
# Crystallographic Data Centre (CCDC).
# 
# Full information about CCDC data access policies and citation 
# guidelines are available at http://www.ccdc.cam.ac.uk/access/V1 
# 
# Audit and citation data items may have been added by the CCDC. 
# Please retain this information to preserve the provenance of 
# this file and to allow appropriate attribution of the data. 
# 
#######################################################################

data_GMP571
_database_code_depnum_ccdc_archive 'CCDC 2168596'
loop_
_audit_author_name
_audit_author_address
'Sergey Belyakov'
;Latvian Institute of Organic Synthesis
Latvia
;
_audit_update_record             
;
2023-03-07 deposited with the CCDC.	2023-07-13 downloaded from the CCDC.
;
_audit_creation_date             2021-11-17
_audit_creation_method           
;
Olex2 1.2-ac4
(compiled 2018.05.17 svn.r3504 for Rigaku Oxford Diffraction, GUI svn.r5492)
;
_chemical_formula_moiety         '2(C16 H30 N2 O4)'
_chemical_formula_sum            'C32 H60 N4 O8'
_chemical_formula_weight         628.86
_chemical_absolute_configuration ad
_chemical_oxdiff_formula         'C64 H120 N8 O16'
_chemical_oxdiff_usercomment     'GMP-571 (from Vytas)'
loop_
_atom_type_symbol
_atom_type_scat_dispersion_real
_atom_type_scat_dispersion_imag
_atom_type_scat_Cromer_Mann_a1
_atom_type_scat_Cromer_Mann_a2
_atom_type_scat_Cromer_Mann_a3
_atom_type_scat_Cromer_Mann_a4
_atom_type_scat_Cromer_Mann_b1
_atom_type_scat_Cromer_Mann_b2
_atom_type_scat_Cromer_Mann_b3
_atom_type_scat_Cromer_Mann_b4
_atom_type_scat_Cromer_Mann_c
_atom_type_scat_source
_atom_type_scat_dispersion_source
H 0.00000 0.00000 0.49300 0.32291 0.14019 0.04081 10.51090 26.12570 3.14236
57.79970 0.0030380000826
'International Tables Volume C Table 6.1.1.4 (pp. 500-502)'
'Henke, Gullikson and Davis, At. Data and Nucl. Data Tables, 1993, 54, 2'
C 0.01920 0.00962 2.31000 1.02000 1.58860 0.86500 20.84390 10.20750 0.56870
51.65120 0.215599998832
'International Tables Volume C Table 6.1.1.4 (pp. 500-502)'
'Henke, Gullikson and Davis, At. Data and Nucl. Data Tables, 1993, 54, 2'
O 0.05239 0.03377 3.04850 2.28680 1.54630 0.86700 13.27710 5.70110 0.32390
32.90890 0.250800013542
'International Tables Volume C Table 6.1.1.4 (pp. 500-502)'
'Henke, Gullikson and Davis, At. Data and Nucl. Data Tables, 1993, 54, 2'
N 0.03256 0.01839 12.21260 3.13220 2.01250 1.16630 0.00570 9.89330 28.99750
0.58260 -11.5290002823
'International Tables Volume C Table 6.1.1.4 (pp. 500-502)'
'Henke, Gullikson and Davis, At. Data and Nucl. Data Tables, 1993, 54, 2'

_space_group_crystal_system      monoclinic
_space_group_IT_number           4
_space_group_name_H-M_alt        'P 1 21 1'
_space_group_name_Hall           ' P 2yb'
loop_
_space_group_symop_id
_space_group_symop_operation_xyz
1 x,y,z
2 -x,y+1/2,-z

_symmetry_Int_Tables_number      4
_cell_length_a                   10.08686(12)
_cell_length_b                   12.80881(17)
_cell_length_c                   14.06927(18)
_cell_angle_alpha                90
_cell_angle_beta                 97.4889(12)
_cell_angle_gamma                90
_cell_volume                     1802.25(4)
_cell_formula_units_Z            2
_cell_measurement_reflns_used    18339
_cell_measurement_temperature    150.0(1)
_cell_measurement_theta_max      77.1510
_cell_measurement_theta_min      3.1690
_exptl_absorpt_coefficient_mu    0.670
_exptl_absorpt_correction_T_max  0.96016
_exptl_absorpt_correction_T_min  0.87241
_exptl_absorpt_correction_type   multi-scan
_exptl_absorpt_process_details   
;
CrysAlisPro 1.171.41.112a (Rigaku Oxford Diffraction, 2021)
Empirical absorption correction using spherical harmonics,
implemented in SCALE3 ABSPACK scaling algorithm.
;
_exptl_crystal_density_diffrn    1.1587
_exptl_crystal_F_000             688
_exptl_crystal_colour            Colourless
_exptl_crystal_description       'Block '
_exptl_crystal_size_max          0.18
_exptl_crystal_size_mid          0.11
_exptl_crystal_size_min          0.08
_diffrn_reflns_av_R_equivalents  0.0299
_diffrn_reflns_av_unetI/netI     0.0238
_diffrn_reflns_limit_h_max       9
_diffrn_reflns_limit_h_min       -12
_diffrn_reflns_limit_k_max       16
_diffrn_reflns_limit_k_min       -16
_diffrn_reflns_limit_l_max       17
_diffrn_reflns_limit_l_min       -17
_diffrn_reflns_number            22287
_diffrn_reflns_theta_full        75.0
_diffrn_reflns_theta_max         77.39
_diffrn_reflns_theta_min         3.17
_diffrn_ambient_environment      N~2~
_diffrn_ambient_temperature      150.0(1)
_diffrn_detector                 'Hybrid Pixel Array Detector'
_diffrn_detector_area_resol_mean 10.0000
_diffrn_detector_type            HyPix
_diffrn_measured_fraction_theta_full 0.98
_diffrn_measured_fraction_theta_max 0.93
_diffrn_measurement_details      
;
List of Runs (angles in degrees, time in seconds):

  # Type    Start    End  Width  t~exp~   \w     \q     \k     \f   Frames
#--------------------------------------------------------------------------
  1  \w    103.00 129.98   0.38    0.37    --  105.75  77.00  30.00   71
  2  \w     95.00 120.08   0.38    0.09    --   49.67  77.00-120.00   66
  3  \w     89.00 174.12   0.38    0.37    --  105.75  77.00-150.00  224
  4  \w     99.00 127.12   0.38    0.37    --  105.75  77.00-120.00   74
  5  \w    131.00 174.70   0.38    0.37    --  105.75  77.00-120.00  115
  6  \w    147.00 173.98   0.38    0.37    --  105.75  61.00 -60.00   71
  7  \w     93.00 171.66   0.38    0.37    --  105.75  61.00   0.00  207
  8  \w    103.00 128.08   0.38    0.37    --  105.75  30.00  60.00   66
  9  \w    111.00 159.64   0.38    0.37    --  105.75  15.00 120.00  128
 10  \w    109.00 170.18   0.38    0.37    --  105.75  30.00 -90.00  161
 11  \w    133.00 159.22   0.38    0.37    --  105.75  15.00-120.00   69
 12  \w    103.00 129.22   0.38    0.37    --  105.75   0.00-120.00   69
 13  \w    102.00 128.98   0.38    0.37    --  105.75  30.00-180.00   71
 14  \w     95.00 133.00   0.38    0.37    --  105.75 139.00 -37.00  100
 15  \w    110.00 134.70   0.38    0.37    --  105.75 131.00 147.00   65
 16  \w     96.00 136.66   0.38    0.37    --  105.75 125.00   0.00  107
 17  \w    144.00 172.50   0.38    0.37    --  105.75 125.00   0.00   75
 18  \w     39.00  66.36   0.38    0.37    --  105.75 -61.00-120.00   72
 19  \w     36.00  62.22   0.38    0.37    --  105.75 -77.00-180.00   69
 20  \w     49.00  74.08   0.38    0.37    --  105.75 -77.00 -60.00   66
 21  \w     50.00  76.22   0.38    0.37    --  105.75 -77.00  60.00   69
 22  \w     37.00  91.34   0.38    0.37    --  105.75 -77.00  90.00  143
 23  \w     39.00  66.36   0.38    0.37    --  105.75 -61.00 150.00   72
 24  \w     35.00  65.78   0.38    0.37    --  105.75 -61.00 -90.00   81
 25  \w     81.00 107.22   0.38    0.37    --  105.75 -86.00-140.87   69
 26  \w     46.00  79.82   0.38    0.37    --  105.75-125.00-180.00   89
 27  \w     87.00 120.06   0.38    0.37    --  105.75-139.00 -97.00   87
 28  \w     64.00  90.22   0.38    0.37    --  105.75-125.00 -60.00   69
 29  \w     48.00  73.08   0.38    0.09    --   49.67-139.00 -97.00   66
 30  \w     85.00 110.08   0.38    0.37    --  105.75-125.00-180.00   66
 31  \w     35.00 109.86   0.38    0.37    --  105.75-125.00  30.00  197
 32  \w     63.00 104.80   0.38    0.37    --  105.75 -94.00  90.00  110
 33  \w     73.00  99.22   0.38    0.37    --  105.75-131.00  76.00   69
 34  \w     79.00 104.08   0.38    0.37    --  105.75 -94.00 120.00   66
 35  \w     56.00  82.22   0.38    0.09    --   49.67-131.00  76.00   69
 36  \w     59.00 101.94   0.38    0.37    --  105.75 -94.00  60.00  113
 37  \w     46.00 100.34   0.38    0.37    --  105.75 -94.00  30.00  143
 38  \w     59.00  85.22   0.38    0.37    --  105.75 -94.00 -60.00   69
 39  \w     47.00  72.08   0.38    0.37    --  105.75 -86.00-140.87   66
 40  \w     72.00 103.92   0.38    0.37    --  105.75 -94.00-180.00   84
 41  \w    -89.00 -47.96   0.38    0.09    --  -49.67 131.00 147.00  108
 42  \w   -119.00 -89.36   0.38    0.09    --  -49.67 -77.00  60.00   78
 43  \w   -118.00 -89.88   0.38    0.09    --  -49.67 -77.00-150.00   74
 44  \w   -116.00 -88.64   0.38    0.09    --  -49.67 -77.00-180.00   72
 45  \w   -119.00 -93.92   0.38    0.09    --  -49.67 -77.00-120.00   66
 46  \w   -118.00 -91.78   0.38    0.09    --  -49.67 -77.00 -90.00   69
 47  \w    -46.00 -12.94   0.38    0.37    --  -84.25  15.00  30.00   87
 48  \w   -119.00 -71.12   0.38    0.09    --  -49.67-131.00  76.00  126
 49  \w   -138.00-112.92   0.38    0.37    --  -84.25-131.00  76.00   66
 50  \w   -120.00 -92.64   0.38    0.09    --  -49.67-139.00 -97.00   72
 51  \w   -135.00-109.92   0.38    0.37    --  -84.25-139.00 -97.00   66
;
_diffrn_measurement_device       'four-circle diffractometer'
_diffrn_measurement_device_type  'Rigaku, XtaLAB Synergy, Dualflex, HyPix'
_diffrn_measurement_method       '\w scans'
_diffrn_orient_matrix_type       
'CrysAlisPro convention (1999,Acta A55,543-557)'
_diffrn_orient_matrix_UB_11      0.0422380000
_diffrn_orient_matrix_UB_12      -0.0455810000
_diffrn_orient_matrix_UB_13      0.1007553000
_diffrn_orient_matrix_UB_21      0.0127968000
_diffrn_orient_matrix_UB_22      0.1112863000
_diffrn_orient_matrix_UB_23      0.0417683000
_diffrn_orient_matrix_UB_31      -0.1474998000
_diffrn_orient_matrix_UB_32      -0.0034556000
_diffrn_orient_matrix_UB_33      0.0174858000
_diffrn_oxdiff_digest_frames     
;
010839e5a3ff80c227627bfe07fe3e23b300042b917
;
_diffrn_oxdiff_digest_hkl        
;
01c4e0483fad013148f1a84b320c58a98b9b81
;
_diffrn_radiation_monochromator  mirror
_diffrn_radiation_probe          x-ray
_diffrn_radiation_type           'Cu K\a'
_diffrn_radiation_wavelength     1.54184
_diffrn_source                   'micro-focus sealed X-ray tube'
_diffrn_source_type              'PhotonJet (Cu) X-ray Source'
_reflns_Friedel_coverage         0.864
_reflns_limit_h_max              12
_reflns_limit_h_min              -12
_reflns_limit_k_max              16
_reflns_limit_k_min              -16
_reflns_limit_l_max              17
_reflns_limit_l_min              -17
_reflns_number_gt                6941
_reflns_number_total             7121
_reflns_odcompleteness_completeness 98.51
_reflns_odcompleteness_iscentric 1
_reflns_odcompleteness_theta     77.49
_reflns_threshold_expression     I>=2u(I)
_computing_cell_refinement       'CrysAlisPro 1.171.41.112a (Rigaku OD, 2021)'
_computing_data_collection       'CrysAlisPro 1.171.41.112a (Rigaku OD, 2021)'
_computing_data_reduction        'CrysAlisPro 1.171.41.112a (Rigaku OD, 2021)'
_computing_molecular_graphics    'Olex2 (Dolomanov et al., 2009)'
_computing_publication_material  'Olex2 (Dolomanov et al., 2009)'
_computing_structure_refinement  'olex2.refine (Bourhis et al., 2015)'
_computing_structure_solution    'ShelXT (Sheldrick, 2015)'
_refine_diff_density_max         0.1426
_refine_diff_density_min         -0.1904
_refine_diff_density_rms         0.0347
_refine_ls_abs_structure_details 
'Flack, H. D. (1983). Acta Cryst. A39, 876-881.'
_refine_ls_abs_structure_Flack   0.06(8)
_refine_ls_d_res_high            0.7900
_refine_ls_d_res_low             13.9493
_refine_ls_goodness_of_fit_ref   1.0525
_refine_ls_hydrogen_treatment    mixed
_refine_ls_matrix_type           full
_refine_ls_number_constraints    84
_refine_ls_number_parameters     417
_refine_ls_number_reflns         7121
_refine_ls_number_restraints     1
_refine_ls_R_factor_all          0.0313
_refine_ls_R_factor_gt           0.0305
_refine_ls_restrained_S_all      1.0525
_refine_ls_shift/su_max          0.0011
_refine_ls_shift/su_mean         0.0000
_refine_ls_structure_factor_coef Fsqd
_refine_ls_weighting_details     
'w=1/[\s^2^(Fo^2^)+(0.0473P)^2^+0.2072P] where P=(Fo^2^+2Fc^2^)/3'
_refine_ls_weighting_scheme      calc
_refine_ls_wR_factor_gt          0.0805
_refine_ls_wR_factor_ref         0.0811
_olex2_refinement_description    
;
1. Fixed Uiso
 At 1.2 times of:
  All C(H) groups, All C(H,H) groups
 At 1.5 times of:
  All C(H,H,H) groups
2.a Ternary CH refined with riding coordinates:
 C4(H4), C7(H7), C8(H8), C54(H54), C57(H57), C58(H58)
2.b Secondary CH2 refined with riding coordinates:
 C2(H2a,H2b), C3(H3a,H3b), C5(H5a,H5b), C6(H6a,H6b), C52(H52a,H52b), C53(H53a,
 H53b), C55(H55a,H55b), C56(H56a,H56b)
2.c Idealised Me refined as rotating group:
 C9(H9a,H9b,H9c), C10(H10a,H10b,H10c), C14(H14a,H14b,H14c), C20(H20a,H20b,
 H20c), C21(H21a,H21b,H21c), C22(H22a,H22b,H22c), C59(H59a,H59b,H59c), C60(H60a,
 H60b,H60c), C64(H64a,H64b,H64c), C70(H70a,H70b,H70c), C71(H71a,H71b,H71c),
 C72(H72a,H72b,H72c)
;
_atom_sites_solution_primary     dual
loop_
_atom_site_label
_atom_site_type_symbol
_atom_site_fract_x
_atom_site_fract_y
_atom_site_fract_z
_atom_site_U_iso_or_equiv
_atom_site_adp_type
_atom_site_occupancy
_atom_site_refinement_flags_posn
N1 N 0.93826(10) 0.37199(8) 0.42218(7) 0.0241(2) Uani 1.000000 .
C2 C 0.93990(15) 0.48598(10) 0.42787(9) 0.0320(3) Uani 1.000000 .
H2a H 1.00639(15) 0.51397(10) 0.38859(9) 0.0384(3) Uiso 1.000000 R
H2b H 0.85094(15) 0.51370(10) 0.40181(9) 0.0384(3) Uiso 1.000000 R
C3 C 0.97532(14) 0.52165(11) 0.53175(9) 0.0327(3) Uani 1.000000 .
H3a H 1.06630(14) 0.49717(11) 0.55678(9) 0.0393(3) Uiso 1.000000 R
H3b H 0.97482(14) 0.59887(11) 0.53461(9) 0.0393(3) Uiso 1.000000 R
C4 C 0.87478(11) 0.47801(10) 0.59351(8) 0.0247(2) Uani 1.000000 .
H4 H 0.78480(11) 0.50784(10) 0.57013(8) 0.0296(3) Uiso 1.000000 R
C5 C 0.86747(13) 0.36011(10) 0.58190(8) 0.0297(3) Uani 1.000000 .
H5a H 0.95379(13) 0.32876(10) 0.60926(8) 0.0356(3) Uiso 1.000000 R
H5b H 0.79692(13) 0.33212(10) 0.61758(8) 0.0356(3) Uiso 1.000000 R
C6 C 0.83671(13) 0.33013(10) 0.47654(9) 0.0285(2) Uani 1.000000 .
H6a H 0.74787(13) 0.35780(10) 0.45012(9) 0.0343(3) Uiso 1.000000 R
H6b H 0.83398(13) 0.25313(10) 0.47048(9) 0.0343(3) Uiso 1.000000 R
C7 C 0.92722(12) 0.32768(9) 0.32485(8) 0.0251(2) Uani 1.000000 .
H7 H 0.91899(12) 0.25031(9) 0.33154(8) 0.0302(3) Uiso 1.000000 R
C8 C 1.05241(14) 0.34779(10) 0.27601(9) 0.0308(3) Uani 1.000000 .
H8 H 1.06805(14) 0.42481(10) 0.27417(9) 0.0370(3) Uiso 1.000000 R
C9 C 1.17334(14) 0.29687(12) 0.33344(11) 0.0384(3) Uani 1.000000 .
H9a H 1.1839(7) 0.3236(7) 0.3992(3) 0.0576(5) Uiso 1.000000 GR
H9b H 1.1605(6) 0.22106(14) 0.3343(7) 0.0576(5) Uiso 1.000000 GR
H9c H 1.2536(2) 0.3131(8) 0.3038(5) 0.0576(5) Uiso 1.000000 GR
C10 C 1.03333(16) 0.30637(12) 0.17322(10) 0.0413(3) Uani 1.000000 .
H10a H 1.0170(13) 0.2310(2) 0.17390(12) 0.0620(5) Uiso 1.000000 GR
H10b H 0.9567(8) 0.3413(7) 0.1365(3) 0.0620(5) Uiso 1.000000 GR
H10c H 1.1140(5) 0.3203(9) 0.1434(3) 0.0620(5) Uiso 1.000000 GR
C11 C 0.80084(13) 0.36506(10) 0.26267(8) 0.0263(2) Uani 1.000000 .
O12 O 0.78232(11) 0.45056(7) 0.22795(7) 0.0396(2) Uani 1.000000 .
O13 O 0.70812(9) 0.28908(8) 0.25264(6) 0.0337(2) Uani 1.000000 .
C14 C 0.58389(15) 0.31327(12) 0.19438(11) 0.0415(3) Uani 1.000000 .
H14a H 0.6009(2) 0.3285(10) 0.1288(3) 0.0622(5) Uiso 1.000000 GR
H14b H 0.5232(5) 0.2535(4) 0.1938(8) 0.0622(5) Uiso 1.000000 GR
H14c H 0.5430(7) 0.3743(6) 0.2209(6) 0.0622(5) Uiso 1.000000 GR
N15 N 0.91102(10) 0.50903(9) 0.69373(7) 0.0266(2) Uani 1.000000 .
H15 H 0.9963(16) 0.5194(13) 0.7149(11) 0.026(4) Uiso 1.000000 .
C16 C 0.81991(11) 0.50785(10) 0.75520(8) 0.0246(2) Uani 1.000000 .
O17 O 0.70245(8) 0.48562(8) 0.73301(6) 0.0333(2) Uani 1.000000 .
O18 O 0.87616(8) 0.53576(7) 0.84390(6) 0.02666(18) Uani 1.000000 .
C19 C 0.79670(12) 0.53437(11) 0.92489(8) 0.0279(2) Uani 1.000000 .
C20 C 0.68332(13) 0.61351(11) 0.90883(10) 0.0345(3) Uani 1.000000 .
H20a H 0.7187(2) 0.6810(3) 0.8911(8) 0.0517(4) Uiso 1.000000 GR
H20b H 0.6158(6) 0.5891(4) 0.8572(6) 0.0517(4) Uiso 1.000000 GR
H20c H 0.6424(8) 0.6214(7) 0.9679(3) 0.0517(4) Uiso 1.000000 GR
C21 C 0.74891(15) 0.42440(12) 0.94118(11) 0.0388(3) Uani 1.000000 .
H21a H 0.6838(10) 0.4032(4) 0.8867(4) 0.0581(5) Uiso 1.000000 GR
H21b H 0.8253(2) 0.3765(2) 0.9472(9) 0.0581(5) Uiso 1.000000 GR
H21c H 0.7067(11) 0.4224(2) 1.0001(5) 0.0581(5) Uiso 1.000000 GR
C22 C 0.89774(13) 0.56913(12) 1.00876(9) 0.0366(3) Uani 1.000000 .
H22a H 0.9722(6) 0.5195(6) 1.0176(6) 0.0550(5) Uiso 1.000000 GR
H22b H 0.9316(9) 0.6386(4) 0.9955(4) 0.0550(5) Uiso 1.000000 GR
H22c H 0.8545(4) 0.5717(10) 1.0672(2) 0.0550(5) Uiso 1.000000 GR
N51 N 0.48144(10) 0.58320(8) 0.41272(7) 0.0243(2) Uani 1.000000 .
C52 C 0.42519(13) 0.66609(9) 0.46684(9) 0.0285(2) Uani 1.000000 .
H52a H 0.46453(13) 0.73408(9) 0.45211(9) 0.0342(3) Uiso 1.000000 R
H52b H 0.32732(13) 0.67000(9) 0.44776(9) 0.0342(3) Uiso 1.000000 R
C53 C 0.45470(13) 0.64428(10) 0.57433(9) 0.0282(2) Uani 1.000000 .
H53a H 0.55257(13) 0.64126(10) 0.59367(9) 0.0339(3) Uiso 1.000000 R
H53b H 0.41811(13) 0.70133(10) 0.61062(9) 0.0339(3) Uiso 1.000000 R
C54 C 0.39139(11) 0.54071(10) 0.59739(8) 0.0262(2) Uani 1.000000 .
H54 H 0.29251(11) 0.54636(10) 0.57893(8) 0.0314(3) Uiso 1.000000 R
C55 C 0.44353(13) 0.45465(9) 0.53734(9) 0.0287(3) Uani 1.000000 .
H55a H 0.54029(13) 0.44428(9) 0.55784(9) 0.0344(3) Uiso 1.000000 R
H55b H 0.39701(13) 0.38837(9) 0.54775(9) 0.0344(3) Uiso 1.000000 R
C56 C 0.42080(14) 0.48276(9) 0.43119(9) 0.0283(2) Uani 1.000000 .
H56a H 0.32354(14) 0.48583(9) 0.40931(9) 0.0340(3) Uiso 1.000000 R
H56b H 0.45962(14) 0.42760(9) 0.39397(9) 0.0340(3) Uiso 1.000000 R
C57 C 0.47503(13) 0.60170(9) 0.30894(9) 0.0276(2) Uani 1.000000 .
H57 H 0.52684(13) 0.54359(9) 0.28383(9) 0.0332(3) Uiso 1.000000 R
C58 C 0.54266(14) 0.70309(10) 0.28217(9) 0.0307(3) Uani 1.000000 .
H58 H 0.49099(14) 0.76382(10) 0.30276(9) 0.0369(3) Uiso 1.000000 R
C59 C 0.68619(14) 0.71053(11) 0.33096(11) 0.0372(3) Uani 1.000000 .
H59a H 0.68747(19) 0.7045(10) 0.40051(13) 0.0558(4) Uiso 1.000000 GR
H59b H 0.7392(3) 0.6539(6) 0.3080(7) 0.0558(4) Uiso 1.000000 GR
H59c H 0.7243(4) 0.7779(4) 0.3157(7) 0.0558(4) Uiso 1.000000 GR
C60 C 0.53946(18) 0.70689(13) 0.17311(10) 0.0446(4) Uani 1.000000 .
H60a H 0.5891(12) 0.6473(6) 0.15205(15) 0.0670(5) Uiso 1.000000 GR
H60b H 0.44653(19) 0.7039(11) 0.14249(11) 0.0670(5) Uiso 1.000000 GR
H60c H 0.5807(13) 0.7720(5) 0.15500(13) 0.0670(5) Uiso 1.000000 GR
C61 C 0.33327(14) 0.59300(10) 0.25616(8) 0.0296(3) Uani 1.000000 .
O62 O 0.28974(11) 0.51743(8) 0.21100(7) 0.0409(2) Uani 1.000000 .
O63 O 0.25943(10) 0.67855(8) 0.26636(7) 0.0387(2) Uani 1.000000 .
C64 C 0.12542(16) 0.67760(14) 0.21621(11) 0.0462(4) Uani 1.000000 .
H64a H 0.12873(17) 0.6669(12) 0.14759(18) 0.0693(5) Uiso 1.000000 GR
H64b H 0.0746(5) 0.6208(7) 0.2410(7) 0.0693(5) Uiso 1.000000 GR
H64c H 0.0818(5) 0.7444(4) 0.2260(9) 0.0693(5) Uiso 1.000000 GR
N65 N 0.41680(10) 0.51539(10) 0.69914(7) 0.0296(2) Uani 1.000000 .
H65 H 0.4992(16) 0.4981(12) 0.7223(11) 0.023(3) Uiso 1.000000 .
C66 C 0.31942(11) 0.50841(9) 0.75510(8) 0.0243(2) Uani 1.000000 .
O67 O 0.20218(8) 0.52810(8) 0.73047(6) 0.0321(2) Uani 1.000000 .
O68 O 0.37219(8) 0.47556(7) 0.84345(6) 0.02771(18) Uani 1.000000 .
C69 C 0.29072(12) 0.47424(10) 0.92312(9) 0.0284(3) Uani 1.000000 .
C70 C 0.24532(15) 0.58439(12) 0.94189(10) 0.0371(3) Uani 1.000000 .
H70a H 0.3217(3) 0.63207(19) 0.9448(9) 0.0557(4) Uiso 1.000000 GR
H70b H 0.1764(9) 0.6060(4) 0.8900(4) 0.0557(4) Uiso 1.000000 GR
H70c H 0.2085(11) 0.5863(2) 1.0030(4) 0.0557(4) Uiso 1.000000 GR
C71 C 0.17604(13) 0.39722(11) 0.90362(10) 0.0340(3) Uani 1.000000 .
H71a H 0.1100(6) 0.4242(4) 0.8522(6) 0.0510(4) Uiso 1.000000 GR
H71b H 0.2103(2) 0.3300(3) 0.8841(8) 0.0510(4) Uiso 1.000000 GR
H71c H 0.1338(8) 0.3877(7) 0.9619(3) 0.0510(4) Uiso 1.000000 GR
C72 C 0.39033(13) 0.43584(12) 1.00632(9) 0.0343(3) Uani 1.000000 .
H72a H 0.4210(9) 0.3656(4) 0.9921(4) 0.0514(4) Uiso 1.000000 GR
H72b H 0.4670(6) 0.4834(5) 1.0157(6) 0.0514(4) Uiso 1.000000 GR
H72c H 0.3471(4) 0.4338(9) 1.0648(2) 0.0514(4) Uiso 1.000000 GR

loop_
_atom_site_aniso_label
_atom_site_aniso_U_11
_atom_site_aniso_U_22
_atom_site_aniso_U_33
_atom_site_aniso_U_12
_atom_site_aniso_U_13
_atom_site_aniso_U_23
N1 0.0289(5) 0.0244(5) 0.0198(5) -0.0032(4) 0.0056(4) 0.0013(4)
C2 0.0506(8) 0.0255(6) 0.0209(6) -0.0090(5) 0.0082(5) 0.0008(5)
C3 0.0403(7) 0.0351(7) 0.0240(6) -0.0137(5) 0.0089(5) -0.0042(5)
C4 0.0221(5) 0.0336(6) 0.0180(5) -0.0015(4) 0.0014(4) -0.0008(4)
C5 0.0352(6) 0.0325(6) 0.0224(6) -0.0048(5) 0.0079(5) 0.0034(5)
C6 0.0331(6) 0.0291(6) 0.0247(6) -0.0078(5) 0.0082(5) -0.0000(5)
C7 0.0317(6) 0.0229(5) 0.0210(5) -0.0020(4) 0.0042(4) 0.0008(4)
C8 0.0380(7) 0.0250(6) 0.0319(6) -0.0031(5) 0.0142(5) -0.0014(5)
C9 0.0317(7) 0.0392(7) 0.0451(8) -0.0030(6) 0.0079(6) -0.0080(6)
C10 0.0505(8) 0.0459(9) 0.0302(7) 0.0054(6) 0.0153(6) -0.0021(6)
C11 0.0351(6) 0.0259(5) 0.0186(5) -0.0005(5) 0.0055(4) -0.0010(5)
O12 0.0522(6) 0.0282(5) 0.0360(5) 0.0022(4) -0.0038(4) 0.0052(4)
O13 0.0345(5) 0.0339(5) 0.0309(4) -0.0047(4) -0.0033(4) 0.0034(4)
C14 0.0373(7) 0.0480(9) 0.0361(7) -0.0009(6) -0.0066(6) -0.0005(6)
N15 0.0201(5) 0.0395(6) 0.0203(5) -0.0034(4) 0.0029(4) -0.0031(4)
C16 0.0218(5) 0.0303(6) 0.0218(5) 0.0025(4) 0.0036(4) 0.0002(4)
O17 0.0192(4) 0.0529(6) 0.0279(4) -0.0019(4) 0.0036(3) -0.0056(4)
O18 0.0221(4) 0.0385(5) 0.0201(4) -0.0012(3) 0.0053(3) -0.0024(3)
C19 0.0248(6) 0.0380(7) 0.0222(6) 0.0003(5) 0.0078(4) -0.0013(5)
C20 0.0285(6) 0.0426(7) 0.0335(7) 0.0046(5) 0.0081(5) -0.0055(6)
C21 0.0405(7) 0.0436(8) 0.0339(7) -0.0027(6) 0.0114(6) 0.0058(6)
C22 0.0316(6) 0.0554(9) 0.0235(6) 0.0007(6) 0.0055(5) -0.0036(6)
N51 0.0351(5) 0.0187(4) 0.0209(5) -0.0002(4) 0.0105(4) -0.0009(4)
C52 0.0413(7) 0.0233(5) 0.0224(6) 0.0053(5) 0.0097(5) -0.0006(4)
C53 0.0352(6) 0.0278(6) 0.0227(6) 0.0035(5) 0.0074(5) -0.0031(5)
C54 0.0206(5) 0.0390(6) 0.0191(5) 0.0014(5) 0.0034(4) 0.0046(5)
C55 0.0372(7) 0.0250(6) 0.0242(6) -0.0036(5) 0.0054(5) 0.0043(5)
C56 0.0409(6) 0.0213(5) 0.0234(6) -0.0031(5) 0.0068(5) 0.0012(4)
C57 0.0392(6) 0.0224(5) 0.0234(6) 0.0000(5) 0.0119(5) -0.0009(4)
C58 0.0414(7) 0.0253(6) 0.0276(6) -0.0015(5) 0.0125(5) 0.0027(5)
C59 0.0396(7) 0.0334(7) 0.0405(7) -0.0011(5) 0.0124(6) 0.0046(6)
C60 0.0624(10) 0.0435(8) 0.0308(7) -0.0097(7) 0.0162(7) 0.0071(6)
C61 0.0458(7) 0.0272(6) 0.0174(5) -0.0036(5) 0.0098(5) -0.0012(5)
O62 0.0593(6) 0.0335(5) 0.0301(5) -0.0110(4) 0.0065(4) -0.0074(4)
O63 0.0421(5) 0.0397(5) 0.0321(5) 0.0059(4) -0.0037(4) -0.0107(4)
C64 0.0443(8) 0.0568(10) 0.0350(7) 0.0045(7) -0.0040(6) -0.0062(7)
N65 0.0192(5) 0.0505(6) 0.0193(5) 0.0032(4) 0.0030(4) 0.0067(4)
C66 0.0223(5) 0.0303(6) 0.0204(5) -0.0004(4) 0.0029(4) 0.0010(4)
O67 0.0191(4) 0.0507(6) 0.0265(4) 0.0010(4) 0.0033(3) 0.0069(4)
O68 0.0230(4) 0.0430(5) 0.0179(4) 0.0038(3) 0.0055(3) 0.0043(3)
C69 0.0271(6) 0.0388(7) 0.0207(5) 0.0054(5) 0.0090(4) 0.0034(5)
C70 0.0418(7) 0.0383(7) 0.0329(7) 0.0069(6) 0.0110(6) -0.0014(6)
C71 0.0297(6) 0.0430(7) 0.0309(7) 0.0010(5) 0.0097(5) 0.0084(5)
C72 0.0340(7) 0.0499(8) 0.0194(6) 0.0072(6) 0.0051(5) 0.0031(5)

loop_
_geom_bond_atom_site_label_1
_geom_bond_atom_site_label_2
_geom_bond_distance
_geom_bond_site_symmetry_2
_geom_bond_publ_flag
N1 C2 1.4623(16) . ?
N1 C6 1.4581(15) . ?
N1 C7 1.4730(15) . ?
C2 C3 1.5285(17) . ?
C3 C4 1.5250(17) . ?
C4 C5 1.5198(18) . ?
C4 N15 1.4646(14) . ?
C5 C6 1.5235(16) . ?
C7 C8 1.5360(17) . ?
C7 C11 1.5261(17) . ?
C8 C9 1.520(2) . ?
C8 C10 1.5288(19) . ?
C11 O12 1.2039(16) . ?
C11 O13 1.3444(16) . ?
O13 C14 1.4388(17) . ?
N15 C16 1.3416(16) . ?
C16 O17 1.2190(15) . ?
C16 O18 1.3500(14) . ?
O18 C19 1.4762(14) . ?
C19 C20 1.5229(18) . ?
C19 C21 1.516(2) . ?
C19 C22 1.5218(17) . ?
N51 C52 1.4634(15) . ?
N51 C56 1.4623(15) . ?
N51 C57 1.4722(15) . ?
C52 C53 1.5286(16) . ?
C53 C54 1.5254(18) . ?
C54 C55 1.5237(17) . ?
C54 N65 1.4576(14) . ?
C55 C56 1.5242(16) . ?
C57 C58 1.5365(17) . ?
C57 C61 1.5270(19) . ?
C58 C59 1.522(2) . ?
C58 C60 1.5313(18) . ?
C61 O62 1.2086(16) . ?
C61 O63 1.3431(16) . ?
O63 C64 1.4410(18) . ?
N65 C66 1.3396(16) . ?
C66 O67 1.2146(14) . ?
C66 O68 1.3539(14) . ?
O68 C69 1.4738(14) . ?
C69 C70 1.5171(19) . ?
C69 C71 1.5179(19) . ?
C69 C72 1.5216(17) . ?

loop_
_geom_angle_atom_site_label_1
_geom_angle_atom_site_label_2
_geom_angle_atom_site_label_3
_geom_angle
_geom_angle_site_symmetry_1
_geom_angle_site_symmetry_3
_geom_angle_publ_flag
C6 N1 C2 110.01(10) . . ?
C7 N1 C2 115.76(9) . . ?
C7 N1 C6 111.89(9) . . ?
C3 C2 N1 110.51(10) . . ?
C4 C3 C2 110.20(10) . . ?
C5 C4 C3 109.24(10) . . ?
N15 C4 C3 110.37(9) . . ?
N15 C4 C5 112.06(10) . . ?
C6 C5 C4 110.85(10) . . ?
C5 C6 N1 110.47(10) . . ?
C8 C7 N1 112.60(10) . . ?
C11 C7 N1 111.61(10) . . ?
C11 C7 C8 111.41(10) . . ?
C9 C8 C7 109.87(11) . . ?
C10 C8 C7 110.83(11) . . ?
C10 C8 C9 110.33(11) . . ?
O12 C11 C7 126.29(12) . . ?
O13 C11 C7 110.54(10) . . ?
O13 C11 O12 123.16(12) . . ?
C14 O13 C11 116.50(11) . . ?
C16 N15 C4 120.77(9) . . ?
O17 C16 N15 124.20(11) . . ?
O18 C16 N15 110.62(9) . . ?
O18 C16 O17 125.17(11) . . ?
C19 O18 C16 120.35(9) . . ?
C20 C19 O18 110.50(10) . . ?
C21 C19 O18 110.08(10) . . ?
C21 C19 C20 113.17(11) . . ?
C22 C19 O18 102.64(9) . . ?
C22 C19 C20 109.53(11) . . ?
C22 C19 C21 110.40(12) . . ?
C56 N51 C52 110.26(9) . . ?
C57 N51 C52 115.43(9) . . ?
C57 N51 C56 110.64(9) . . ?
C53 C52 N51 110.09(10) . . ?
C54 C53 C52 109.66(10) . . ?
C55 C54 C53 109.08(9) . . ?
N65 C54 C53 112.18(10) . . ?
N65 C54 C55 110.75(10) . . ?
C56 C55 C54 110.71(10) . . ?
C55 C56 N51 111.65(10) . . ?
C58 C57 N51 114.56(10) . . ?
C61 C57 N51 112.82(10) . . ?
C61 C57 C58 111.10(10) . . ?
C59 C58 C57 111.65(11) . . ?
C60 C58 C57 108.69(11) . . ?
C60 C58 C59 110.15(12) . . ?
O62 C61 C57 124.55(12) . . ?
O63 C61 C57 112.69(10) . . ?
O63 C61 O62 122.75(13) . . ?
C64 O63 C61 116.02(11) . . ?
C66 N65 C54 122.92(9) . . ?
O67 C66 N65 125.43(11) . . ?
O68 C66 N65 109.25(9) . . ?
O68 C66 O67 125.32(11) . . ?
C69 O68 C66 120.69(9) . . ?
C70 C69 O68 109.43(10) . . ?
C71 C69 O68 110.93(10) . . ?
C71 C69 C70 113.31(11) . . ?
C72 C69 O68 102.18(9) . . ?
C72 C69 C70 110.53(11) . . ?
C72 C69 C71 109.89(11) . . ?

_iucr_refine_fcf_details         
;
data_GMP571_CCDC1
_computing_structure_refinement   'olex2.refine (Bourhis et al., 2015)'
_shelx_refln_list_code            4
loop_
  _space_group_symop_id
  _space_group_symop_operation_xyz
  1  x,y,z
  2  -x,y+1/2,-z

_space_group_crystal_system       monoclinic
_space_group_IT_number            4
_space_group_name_H-M_alt         'P 1 21 1'
_space_group_name_Hall            ' P 2yb'
_symmetry_space_group_name_H-M    'P 1 21 1'
_symmetry_space_group_name_Hall   ' P 2yb'
_symmetry_Int_Tables_number       4
_cell_length_a                    10.08686(12)
_cell_length_b                    12.80881(17)
_cell_length_c                    14.06927(18)
_cell_angle_alpha                 90
_cell_angle_beta                  97.4889(12)
_cell_angle_gamma                 90
_cell_volume                      1802.25(4)
loop_
  _refln_index_h
  _refln_index_k
  _refln_index_l
  _refln_F_squared_calc
  _refln_F_squared_meas
  _refln_F_squared_sigma
  _refln_F_squared_weight
  _refln_observed_status
-12 -4 -1 131.213 109.270 2.878 8.220 o
-12 -4 0 48.617 46.783 1.507 32.324 o
-12 -3 -1 49.798 51.607 1.781 29.100 o
-12 -2 -3 33.839 23.734 1.014 59.635 o
-12 -2 -2 12.309 15.759 1.014 133.068 o
-12 -2 -1 3.359 2.138 0.767 460.602 o
-12 -2 0 37.514 37.794 1.699 40.574 o
-12 -1 -3 14.418 12.086 0.877 140.046 o
-12 -1 -2 0.600 -0.630 0.740 890.839 o
-12 -1 -1 5.920 4.029 0.877 291.498 o
-12 -1 0 11.707 10.168 1.124 145.477 o
-12 0 1 0.402 0.702 1.137 401.912 o
-12 0 2 0.099 12.854 1.398 193.940 o
-12 2 1 1.130 5.573 2.657 73.772 o
-12 2 2 5.602 5.118 0.542 377.899 o
-12 2 3 24.257 22.364 1.151 75.212 o
-12 3 1 5.994 4.029 0.685 342.745 o
-12 3 2 97.683 92.505 2.110 12.494 o
-12 3 3 13.021 12.689 0.877 147.194 o
-12 4 1 2.357 2.905 0.576 644.540 o
-12 4 2 4.845 4.957 0.453 442.521 o
-12 4 3 56.922 48.044 1.672 27.407 o
-12 4 4 8.913 8.549 0.562 243.217 o
-12 4 5 14.321 13.046 0.850 139.310 o
-12 5 1 14.594 11.199 0.713 151.737 o
-12 5 2 21.034 21.021 0.987 88.885 o
-12 5 3 32.632 24.474 1.014 60.871 o
-11 -7 -2 1.420 1.151 0.411 1252.790 o
-11 -7 -1 0.346 0.274 0.466 1978.860 o
-11 -6 -4 19.235 18.746 0.850 102.377 o
-11 -6 -3 19.980 21.295 1.069 89.090 o
-11 -5 -5 12.568 10.525 0.465 187.564 o
-11 -5 -2 10.878 9.362 1.850 96.677 o
-11 -5 -1 105.228 109.572 3.152 9.765 o
-11 -5 0 17.775 24.118 1.343 82.502 o
-11 -4 -5 23.480 25.982 1.124 73.692 o
-11 -4 -4 6.305 4.786 1.137 218.613 o
-11 -4 -3 8.391 10.415 0.987 185.091 o
-11 -4 -2 19.121 19.760 1.370 83.601 o
-11 -4 -1 22.366 22.674 1.370 73.314 o
-11 -4 0 22.282 22.652 1.094 80.693 o
-11 -3 -5 1.247 2.222 0.433 1083.090 o
-11 -3 -4 5.432 4.150 0.513 414.409 o
-11 -3 -3 13.881 15.451 0.751 140.014 o
-11 -3 -2 14.400 16.876 0.831 128.737 o
-11 -3 -1 27.082 30.869 2.343 42.686 o
-11 -3 0 3.238 0.795 1.261 266.993 o
-11 -2 -6 76.004 69.120 2.247 17.289 o
-11 -2 -5 62.381 67.829 1.672 22.180 o
-11 -2 -4 1.789 -0.017 0.773 663.268 o
-11 -2 -3 7.389 8.298 0.757 244.328 o
-11 -2 -2 41.252 49.188 2.918 25.623 o
-11 -2 -1 13.018 14.103 0.991 135.220 o
-11 -2 0 5.105 6.578 1.316 189.827 o
-11 -1 -6 37.854 38.995 2.398 33.154 o
-11 -1 -5 11.234 11.763 1.151 141.153 o
-11 -1 -4 3.152 4.986 0.792 390.700 o
-11 -1 -3 2.267 4.120 0.863 413.074 o
-11 -1 -2 1.987 3.397 0.922 409.421 o
-11 -1 -1 4.936 7.729 1.370 177.240 o
-11 -1 0 14.455 18.225 1.699 83.922 o
-11 0 1 14.990 15.715 1.056 117.277 o
-11 0 2 6.361 6.160 0.691 300.385 o
-11 0 3 140.979 151.894 2.333 6.829 o
-11 0 4 11.593 14.905 0.913 146.883 o
-11 0 5 94.263 103.679 3.371 10.640 o
-11 0 6 20.980 28.613 2.001 55.542 o
-11 0 7 59.339 64.707 2.713 19.784 o
-11 0 8 1.120 2.357 1.343 264.291 o
-11 0 9 63.237 67.091 2.494 19.430 o
-11 0 10 6.276 7.208 1.069 215.760 o
-11 1 1 13.607 15.092 0.756 142.676 o
-11 1 2 191.801 212.744 5.681 3.468 o
-11 1 3 22.365 21.689 1.195 79.000 o
-11 1 4 62.317 67.885 1.889 21.534 o
-11 1 5 69.003 73.852 1.601 19.804 o
-11 1 6 21.456 24.039 1.224 77.636 o
-11 1 7 9.603 10.625 0.921 179.506 o
-11 1 8 41.700 44.426 2.275 31.093 o
-11 1 9 6.031 5.317 1.343 182.508 o
-11 1 10 143.023 147.448 4.029 6.044 o
-11 2 1 67.524 77.178 1.756 19.405 o
-11 2 2 19.709 19.438 0.742 102.579 o
-11 2 3 8.230 9.723 0.791 215.747 o
-11 2 4 82.844 83.897 2.861 13.727 o
-11 2 5 57.574 62.224 1.460 25.292 o
-11 2 6 3.590 2.686 0.532 568.679 o
-11 2 7 71.135 74.542 2.025 18.255 o
-11 2 8 2.110 2.444 0.691 592.379 o
-11 2 9 38.496 40.536 1.251 42.822 o
-11 2 10 2.966 2.933 1.014 338.498 o
-11 3 1 171.001 185.447 3.132 4.864 o
-11 3 2 100.736 105.472 2.885 10.605 o
-11 3 3 31.397 38.925 3.392 26.619 o
-11 3 4 46.527 51.693 1.361 32.925 o
-11 3 5 3.524 3.036 0.462 600.649 o
-11 3 6 69.898 75.961 2.748 16.505 o
-11 3 7 2.872 3.001 0.649 538.160 o
-11 3 8 46.120 44.919 1.891 31.686 o
-11 3 9 1.762 0.932 0.630 791.362 o
-11 4 1 3.568 4.249 0.553 499.971 o
-11 4 2 33.509 37.226 4.136 20.802 o
-11 4 3 209.881 226.927 5.838 3.072 o
-11 4 4 7.709 7.139 0.639 268.516 o
-11 4 5 0.300 0.194 0.432 2327.150 o
-11 4 6 7.901 6.650 0.904 225.301 o
-11 4 7 32.216 30.898 1.124 55.584 o
-11 4 8 1.742 2.987 0.767 537.127 o
-11 4 9 31.465 31.984 1.343 53.002 o
-11 5 1 246.732 258.762 6.511 2.388 o
-11 5 2 13.063 15.305 0.975 132.540 o
-11 5 3 35.412 38.195 1.291 46.221 o
-11 5 4 67.189 67.542 3.316 16.011 o
-11 5 5 0.061 0.412 0.394 2926.290 o
-11 5 6 25.780 26.684 1.056 69.858 o
-11 5 7 8.237 9.483 0.987 191.534 o
-11 5 8 2.478 2.631 0.658 578.759 o
-11 6 1 22.015 22.031 0.677 91.995 o
-11 6 2 22.368 26.770 1.046 76.913 o
-11 6 3 22.206 24.872 0.966 81.283 o
-11 6 4 15.797 15.174 1.131 111.172 o
-11 6 5 7.777 5.003 0.484 319.331 o
-11 6 6 14.048 18.883 1.151 109.771 o
-11 6 7 0.448 0.774 0.425 1894.430 o
-11 6 8 11.295 12.031 0.740 173.583 o
-11 7 1 67.315 64.066 3.537 15.579 o
-11 7 2 26.161 23.285 1.316 67.088 o
-11 7 3 30.770 33.535 1.329 53.090 o
-11 7 4 67.552 64.064 5.550 10.322 o
-11 7 5 46.699 44.290 7.496 7.980 o
-11 8 1 33.966 23.296 0.987 60.120 o
-11 8 2 115.610 77.059 8.318 4.923 o
-11 8 3 21.314 22.583 0.959 86.678 o
-10 -9 -3 3.616 4.248 0.466 538.872 o
-10 -9 -2 45.320 42.974 1.453 35.601 o
-10 -9 -1 0.705 0.521 0.300 2506.970 o
-10 -9 0 3.584 3.234 0.576 521.961 o
-10 -8 -4 93.919 82.196 11.853 3.169 o
-10 -8 -3 93.172 103.281 4.111 9.723 o
-10 -8 -2 56.538 62.037 1.196 26.555 o
-10 -8 -1 2.963 3.263 0.422 674.145 o
-10 -8 0 84.294 87.853 2.015 14.729 o
-10 -7 -6 7.216 7.783 0.603 278.074 o
-10 -7 -5 46.249 34.100 0.959 41.151 o
-10 -7 -4 7.818 10.370 0.836 210.994 o
-10 -7 -3 47.363 48.894 1.891 30.159 o
-10 -7 -2 8.257 8.963 0.607 245.429 o
-10 -7 -1 122.807 135.121 2.357 8.269 o
-10 -7 0 62.008 62.541 1.460 23.725 o
-10 -6 -5 13.873 12.039 0.767 150.625 o
-10 -6 -4 113.789 103.068 5.975 6.552 o
-10 -6 -3 113.936 122.562 2.665 9.080 o
-10 -6 -2 10.185 10.524 1.288 139.419 o
-10 -6 -1 22.782 30.574 1.411 64.632 o
-10 -6 0 24.041 23.823 0.981 77.875 o
-10 -5 -7 2.614 2.138 0.548 683.115 o
-10 -5 -6 3.675 4.769 0.904 332.219 o
-10 -5 -5 166.361 159.692 3.206 5.368 o
-10 -5 -4 15.152 13.141 0.811 136.139 o
-10 -5 -3 24.134 27.842 0.978 73.405 o
-10 -5 -2 2.647 2.384 0.580 637.473 o
-10 -5 -1 112.850 120.837 3.590 8.420 o
-10 -5 0 65.435 62.940 5.166 11.368 o
-10 -4 -8 81.828 71.312 2.193 16.154 o
-10 -4 -7 18.700 20.790 0.815 101.672 o
-10 -4 -6 99.468 93.761 2.283 12.017 o
-10 -4 -5 9.299 9.190 0.546 233.238 o
-10 -4 -4 139.862 145.813 8.077 4.022 o
-10 -4 -3 8.967 8.149 1.049 182.993 o
-10 -4 -2 95.889 99.702 2.110 12.284 o
-10 -4 -1 6.966 6.723 0.705 276.807 o
-10 -4 0 390.940 401.918 8.907 1.101 o
-10 -3 -8 61.043 51.525 1.617 25.413 o
-10 -3 -7 49.790 46.046 1.275 33.122 o
-10 -3 -6 21.668 23.411 0.942 85.062 o
-10 -3 -5 110.487 110.075 2.663 9.815 o
-10 -3 -4 6.049 7.130 0.815 269.629 o
-10 -3 -3 160.148 160.172 4.316 5.141 o
-10 -3 -2 24.244 24.211 0.981 76.979 o
-10 -3 -1 118.980 128.890 3.021 8.266 o
-10 -3 0 7.317 8.474 1.001 205.806 o
-10 -2 -8 10.059 10.694 0.659 200.787 o
-10 -2 -7 16.563 15.896 1.288 99.575 o
-10 -2 -6 26.890 27.407 0.982 68.420 o
-10 -2 -5 21.771 27.098 1.691 62.574 o
-10 -2 -4 154.152 152.243 6.776 4.304 o
-10 -2 -3 97.171 99.909 2.649 11.491 o
-10 -2 -2 106.406 116.065 2.677 9.889 o
-10 -2 -1 22.538 23.202 0.950 82.887 o
-10 -2 0 341.352 359.215 4.794 1.538 o
-10 -1 -9 44.407 36.040 1.261 39.868 o
-10 -1 -8 19.900 19.185 1.151 89.691 o
-10 -1 -7 42.212 44.835 1.392 37.399 o
-10 -1 -6 26.948 27.771 1.809 53.147 o
-10 -1 -5 98.245 96.058 2.415 11.866 o
-10 -1 -4 18.149 18.652 0.978 102.114 o
-10 -1 -3 152.176 138.173 3.239 6.256 o
-10 -1 -2 26.944 26.809 0.806 71.638 o
-10 -1 -1 332.853 336.049 7.452 1.500 o
-10 -1 0 38.730 38.265 1.162 44.321 o
-10 0 1 87.606 89.975 1.844 14.323 o
-10 0 2 22.629 26.711 0.850 80.472 o
-10 0 3 1028.450 1062.780 15.958 0.194 o
-10 0 4 92.665 90.668 1.451 13.999 o
-10 0 5 12.886 15.546 0.721 147.912 o
-10 0 6 106.325 112.141 1.598 10.962 o
-10 0 7 0.731 1.161 0.835 638.982 o
-10 0 8 165.269 180.040 3.380 5.034 o
-10 0 9 2.831 4.061 0.776 433.242 o
-10 0 10 2.020 4.704 1.139 292.570 o
-10 0 11 10.955 12.184 1.220 136.012 o
-10 0 12 56.345 63.556 2.357 22.067 o
-10 1 1 94.098 90.171 1.631 13.643 o
-10 1 2 129.998 133.220 2.349 7.894 o
-10 1 3 76.348 81.524 1.388 17.689 o
-10 1 4 575.306 571.490 6.516 0.624 o
-10 1 5 35.968 36.316 0.971 49.566 o
-10 1 6 177.461 174.597 2.773 4.925 o
-10 1 7 143.679 147.482 3.103 6.477 o
-10 1 8 54.739 50.428 1.592 28.173 o
-10 1 9 12.596 12.076 0.942 147.612 o
-10 1 10 261.149 260.073 5.695 2.352 o
-10 2 1 41.062 46.551 1.240 38.623 o
-10 2 2 185.564 196.082 2.298 4.510 o
-10 2 3 530.063 529.198 5.112 0.734 o
-10 2 4 44.123 42.166 0.840 40.285 o
-10 2 5 182.405 184.773 3.477 4.485 o
-10 2 6 51.581 51.456 1.259 30.844 o
-10 2 7 67.493 61.932 1.318 22.483 o
-10 2 8 101.831 108.825 2.656 10.611 o
-10 2 9 128.177 125.851 4.193 6.992 o
-10 2 10 28.006 22.145 1.535 60.588 o
-10 2 11 1.982 1.535 0.767 575.629 o
-10 3 1 79.550 88.966 2.064 15.303 o
-10 3 2 134.604 139.167 2.415 7.436 o
-10 3 3 100.694 106.870 1.804 11.655 o
-10 3 4 179.516 180.650 2.350 4.872 o
-10 3 5 5.508 6.711 0.953 254.097 o
-10 3 6 115.197 115.694 2.364 9.473 o
-10 3 7 37.590 33.570 1.149 47.715 o
-10 3 8 16.537 12.659 1.044 117.803 o
-10 3 9 8.677 12.086 1.398 133.703 o
-10 3 10 30.994 31.269 1.370 53.606 o
-10 3 11 59.664 64.454 3.124 18.205 o
-10 3 12 3.149 3.064 0.455 642.166 o
-10 4 1 69.894 74.874 2.627 16.925 o
-10 4 2 24.155 21.833 0.966 80.247 o
-10 4 3 170.439 169.763 3.808 4.899 o
-10 4 4 8.133 9.370 0.979 194.331 o
-10 4 5 115.436 120.965 2.395 9.232 o
-10 4 6 124.915 133.891 2.523 8.080 o
-10 4 7 92.104 95.088 2.560 12.413 o
-10 4 8 45.127 57.290 1.929 29.067 o
-10 4 9 38.513 39.219 1.487 41.303 o
-10 4 10 18.429 29.709 1.973 58.566 o
-10 4 11 16.628 15.089 1.083 110.335 o
-10 5 1 131.213 133.570 3.917 6.874 o
-10 5 2 84.203 88.463 1.740 15.104 o
-10 5 3 68.315 69.147 2.086 19.303 o
-10 5 4 169.959 175.333 4.558 4.588 o
-10 5 5 7.001 6.856 0.722 271.363 o
-10 5 6 128.157 127.980 2.260 8.211 o
-10 5 7 13.364 12.545 0.944 140.894 o
-10 5 8 56.849 52.456 1.414 27.614 o
-10 5 9 8.010 10.660 0.748 217.838 o
-10 5 10 1.207 1.430 0.631 842.514 o
-10 6 1 14.738 16.279 1.672 86.767 o
-10 6 2 146.241 150.623 3.967 5.900 o
-10 6 3 238.320 256.864 5.893 2.561 o
-10 6 4 79.048 78.865 1.622 17.038 o
-10 6 5 64.229 71.475 1.652 21.210 o
-10 6 6 43.301 39.743 2.768 27.594 o
-10 6 7 13.388 12.854 1.316 115.656 o
-10 6 8 7.308 7.690 0.794 244.882 o
-10 6 9 51.623 44.212 1.307 32.465 o
-10 6 10 1.961 3.307 0.455 781.102 o
-10 7 1 31.237 31.134 1.809 47.145 o
-10 7 2 47.051 48.537 2.275 27.966 o
-10 7 3 35.216 38.624 1.462 44.483 o
-10 7 4 125.253 135.008 3.088 7.679 o
-10 7 5 33.542 33.179 1.368 49.732 o
-10 7 6 14.577 13.803 0.731 141.854 o
-10 7 7 3.305 2.001 0.822 435.906 o
-10 7 8 5.016 4.577 0.795 331.748 o
-10 7 9 70.497 78.758 1.657 18.762 o
-10 8 1 18.337 19.897 0.956 100.036 o
-10 8 2 75.097 71.942 2.549 16.465 o
-10 8 3 90.724 98.225 3.179 11.490 o
-10 8 4 3.104 3.400 0.515 590.458 o
-10 8 5 91.664 90.713 2.063 13.415 o
-10 8 6 8.867 8.623 0.542 245.643 o
-10 8 7 47.902 51.985 1.280 32.508 o
-10 9 1 6.671 3.954 0.391 395.185 o
-10 9 2 53.104 50.005 1.299 30.284 o
-10 9 3 25.670 27.105 1.233 66.332 o
-10 9 4 26.299 28.092 1.288 63.469 o
-10 9 5 90.182 90.789 1.851 13.887 o
-10 9 6 70.302 69.885 3.275 15.481 o
-10 10 1 104.344 61.089 1.836 14.002 o
-10 10 2 11.893 10.880 0.713 175.537 o
-10 10 3 5.172 2.972 0.328 524.607 o
-9 -11 0 34.017 30.065 1.151 53.532 o
-9 -10 -4 25.131 22.908 0.697 81.767 o
-9 -10 -3 0.900 1.156 0.328 1791.060 o
-9 -10 -2 13.626 14.466 0.659 149.898 o
-9 -10 -1 1.640 1.607 0.270 1349.910 o
-9 -10 0 11.728 10.613 0.503 194.126 o
-9 -9 -6 21.732 19.349 0.850 92.994 o
-9 -9 -5 50.641 46.236 2.604 25.101 o
-9 -9 -4 82.997 79.913 1.412 16.508 o
-9 -9 -3 29.593 30.559 1.190 58.405 o
-9 -9 -2 7.387 7.937 0.447 296.312 o
-9 -9 -1 56.929 50.521 1.108 29.099 o
-9 -9 0 45.955 48.412 0.903 36.465 o
-9 -8 -7 15.656 12.086 0.658 144.120 o
-9 -8 -6 58.248 61.172 1.973 23.388 o
-9 -8 -5 33.147 34.039 1.480 48.330 o
-9 -8 -4 6.384 6.720 0.639 304.000 o
-9 -8 -3 7.707 10.027 0.641 241.213 o
-9 -8 -2 58.260 63.073 1.617 24.375 o
-9 -8 -1 24.183 26.015 0.828 78.042 o
-9 -8 0 2.451 4.123 0.499 629.260 o
-9 -7 -8 4.670 4.933 0.603 401.372 o
-9 -7 -7 4.504 4.606 0.471 464.889 o
-9 -7 -6 49.709 59.064 1.631 28.294 o
-9 -7 -5 70.339 73.791 1.573 19.551 o
-9 -7 -4 12.548 14.121 0.908 143.482 o
-9 -7 -3 116.853 122.039 2.807 8.784 o
-9 -7 -2 0.442 0.273 0.404 2310.660 o
-9 -7 -1 6.421 5.217 0.641 323.111 o
-9 -7 0 142.343 141.776 2.678 6.859 o
-9 -6 -9 50.664 50.154 1.398 30.993 o
-9 -6 -8 11.615 12.991 0.959 149.915 o
-9 -6 -7 13.674 13.255 1.727 90.694 o
-9 -6 -6 265.678 278.932 4.716 2.325 o
-9 -6 -5 52.095 53.603 2.863 22.215 o
-9 -6 -4 50.006 52.922 1.091 31.967 o
-9 -6 -3 19.591 19.772 0.805 100.605 o
-9 -6 -2 6.585 5.198 0.471 356.907 o
-9 -6 -1 13.574 9.773 0.559 175.483 o
-9 -6 0 26.046 24.647 0.843 75.147 o
-9 -5 -9 20.150 20.718 0.727 99.118 o
-9 -5 -8 23.506 23.297 2.164 52.183 o
-9 -5 -7 67.852 81.918 2.960 15.790 o
-9 -5 -6 16.572 17.724 1.439 90.231 o
-9 -5 -5 2.263 1.413 0.599 722.317 o
-9 -5 -4 5.854 5.023 0.478 386.623 o
-9 -5 -3 101.329 104.689 1.936 11.586 o
-9 -5 -2 55.688 55.447 1.233 28.132 o
-9 -5 -1 41.356 37.845 0.952 43.719 o
-9 -5 0 14.039 13.952 0.628 150.365 o
-9 -4 -10 21.869 17.896 0.877 94.095 o
-9 -4 -9 28.242 28.896 1.069 63.462 o
-9 -4 -8 20.585 26.042 1.128 79.836 o
-9 -4 -7 3.732 4.641 0.839 356.513 o
-9 -4 -6 79.644 80.370 2.116 15.903 o
-9 -4 -5 10.008 10.208 0.816 188.552 o
-9 -4 -4 89.377 88.554 2.595 13.071 o
-9 -4 -3 87.057 88.883 5.097 9.156 o
-9 -4 -2 52.151 55.086 1.305 29.514 o
-9 -4 -1 63.380 61.646 1.514 23.274 o
-9 -4 0 45.117 53.048 1.982 29.674 o
-9 -3 -10 38.292 36.149 1.425 43.285 o
-9 -3 -9 4.591 5.591 0.987 274.378 o
-9 -3 -8 19.330 19.320 2.042 62.364 o
-9 -3 -7 21.663 19.768 0.921 90.667 o
-9 -3 -6 39.964 32.513 1.713 40.577 o
-9 -3 -5 6.791 6.854 0.782 264.149 o
-9 -3 -4 59.859 60.711 1.662 24.084 o
-9 -3 -3 29.418 31.277 2.004 45.829 o
-9 -3 -2 10.423 8.840 1.133 158.108 o
-9 -3 -1 57.038 57.042 2.178 23.555 o
-9 -3 0 252.725 249.905 2.885 2.774 o
-9 -2 -10 8.791 10.195 0.932 188.641 o
-9 -2 -8 14.003 13.484 1.151 121.653 o
-9 -2 -7 6.132 4.643 0.815 295.196 o
-9 -2 -6 31.040 31.487 2.713 35.111 o
-9 -2 -5 38.963 44.666 2.085 33.941 o
-9 -2 -4 45.472 41.353 1.269 37.198 o
-9 -2 -3 114.880 97.541 4.265 8.327 o
-9 -2 -2 38.123 42.390 1.256 42.325 o
-9 -2 -1 55.278 57.076 2.548 22.418 o
-9 -2 0 363.286 362.415 3.757 1.461 o
-9 -1 -8 9.079 9.051 0.905 194.905 o
-9 -1 -7 33.612 31.823 1.543 48.174 o
-9 -1 -6 76.171 71.884 2.662 16.011 o
-9 -1 -5 10.317 7.390 0.797 203.156 o
-9 -1 -4 60.337 57.370 2.723 20.355 o
-9 -1 -3 10.607 11.062 0.637 194.121 o
-9 -1 -2 1.024 2.665 0.474 1010.880 o
-9 -1 -1 59.712 57.716 1.242 26.025 o
-9 -1 0 6.820 5.417 0.528 333.377 o
-9 0 1 314.125 318.577 3.639 1.861 o
-9 0 2 76.539 76.033 1.248 18.451 o
-9 0 3 70.552 72.749 1.235 20.298 o
-9 0 4 5.578 5.919 0.473 380.933 o
-9 0 5 16.286 15.232 0.546 134.810 o
-9 0 6 0.735 1.492 0.370 1634.990 o
-9 0 7 11.315 10.779 0.691 183.487 o
-9 0 8 40.526 37.897 1.126 43.202 o
-9 0 9 12.678 10.601 0.981 149.166 o
-9 0 10 0.920 1.331 0.765 696.350 o
-9 0 11 1.739 1.981 0.718 624.535 o
-9 0 12 43.077 47.788 2.234 30.037 o
-9 0 13 162.132 183.159 5.152 4.470 o
-9 0 14 53.763 56.814 1.918 25.827 o
-9 1 1 142.131 150.316 1.767 7.009 o
-9 1 2 502.025 520.534 5.411 0.788 o
-9 1 3 233.270 226.340 2.784 3.208 o
-9 1 4 39.455 39.006 0.852 45.566 o
-9 1 5 11.890 11.685 0.550 183.316 o
-9 1 6 30.225 29.731 0.825 62.891 o
-9 1 7 131.532 121.387 2.093 8.294 o
-9 1 8 20.271 16.084 0.663 109.130 o
-9 1 9 27.061 24.634 1.274 65.283 o
-9 1 10 27.271 28.718 1.233 62.450 o
-9 1 11 68.026 72.557 2.194 18.695 o
-9 1 12 42.461 40.855 1.138 40.364 o
-9 1 13 22.122 24.058 1.178 77.338 o
-9 1 14 112.568 116.478 3.261 8.878 o
-9 2 1 72.594 69.653 1.838 18.912 o
-9 2 2 66.927 67.901 1.488 21.377 o
-9 2 3 114.374 117.984 1.719 9.885 o
-9 2 4 21.349 22.093 0.830 90.495 o
-9 2 5 189.676 184.081 2.071 4.596 o
-9 2 6 6.971 6.708 0.554 305.530 o
-9 2 7 37.006 35.964 0.977 48.599 o
-9 2 8 38.123 43.578 1.751 37.672 o
-9 2 9 47.178 44.930 1.123 35.762 o
-9 2 10 97.388 106.408 2.287 11.556 o
-9 2 11 193.959 207.400 3.323 4.001 o
-9 2 12 41.033 47.159 1.341 37.756 o
-9 2 13 9.132 9.674 0.632 222.662 o
-9 3 1 205.866 201.400 6.499 3.153 o
-9 3 2 427.890 420.025 6.649 1.045 o
-9 3 3 9.100 7.446 0.861 209.993 o
-9 3 4 29.218 28.879 1.205 59.898 o
-9 3 5 19.343 22.881 1.145 86.343 o
-9 3 6 98.681 97.125 1.578 12.648 o
-9 3 7 17.194 16.251 0.661 122.877 o
-9 3 8 209.352 216.349 3.795 3.540 o
-9 3 9 27.619 28.680 0.886 67.429 o
-9 3 10 18.123 17.248 0.773 112.286 o
-9 3 11 65.767 72.101 2.402 18.631 o
-9 3 12 10.680 12.606 0.783 173.080 o
-9 3 13 1.231 1.682 0.589 881.970 o
-9 4 1 756.705 777.109 14.340 0.336 o
-9 4 2 13.783 15.055 0.994 128.204 o
-9 4 3 27.688 25.227 1.987 50.481 o
-9 4 4 141.055 142.853 2.513 6.968 o
-9 4 5 35.995 35.947 1.229 47.357 o
-9 4 6 100.864 105.555 1.579 11.897 o
-9 4 7 80.291 82.467 2.645 14.598 o
-9 4 8 332.913 321.923 4.300 1.704 o
-9 4 9 9.128 8.775 0.788 210.470 o
-9 4 10 9.618 9.915 0.734 203.310 o
-9 4 11 72.250 72.733 2.032 18.194 o
-9 4 12 121.324 121.603 3.837 7.706 o
-9 4 13 83.024 83.008 3.768 11.994 o
-9 5 1 162.552 164.847 4.529 4.923 o
-9 5 2 327.138 325.629 5.859 1.647 o
-9 5 3 34.074 34.109 1.019 52.491 o
-9 5 4 6.363 5.663 0.755 292.025 o
-9 5 5 4.239 5.198 0.801 344.255 o
-9 5 6 16.017 16.380 0.824 121.983 o
-9 5 7 42.651 41.728 1.016 40.650 o
-9 5 8 42.691 43.634 1.120 39.267 o
-9 5 9 29.607 31.813 1.105 58.715 o
-9 5 10 33.639 35.614 1.051 51.799 o
-9 5 11 24.060 28.179 0.831 75.826 o
-9 5 12 20.343 19.686 0.928 94.630 o
-9 6 1 202.298 198.354 11.580 2.110 o
-9 6 2 156.399 159.727 4.102 5.348 o
-9 6 3 44.466 43.743 1.307 36.834 o
-9 6 4 9.199 9.752 0.833 198.146 o
-9 6 5 25.503 23.232 1.111 72.660 o
-9 6 6 13.385 13.479 0.736 150.866 o
-9 6 7 1.668 2.056 0.659 690.120 o
-9 6 8 20.134 20.436 0.801 97.691 o
-9 6 9 8.967 8.807 0.736 218.958 o
-9 6 10 11.773 13.998 0.720 162.302 o
-9 6 11 7.287 6.781 0.490 307.240 o
-9 6 12 69.962 69.147 2.138 18.796 o
-9 7 1 59.826 67.954 1.966 21.959 o
-9 7 2 291.129 292.017 5.659 1.987 o
-9 7 3 31.512 33.174 1.295 52.881 o
-9 7 4 10.892 10.055 0.780 183.609 o
-9 7 5 15.867 17.235 1.043 110.879 o
-9 7 6 15.344 16.634 1.496 92.673 o
-9 7 7 47.723 48.803 1.403 32.837 o
-9 7 8 68.019 68.716 1.903 19.924 o
-9 7 9 148.177 153.313 4.495 5.530 o
-9 7 10 0.292 0.237 0.456 2125.930 o
-9 7 11 123.503 123.456 1.951 8.839 o
-9 8 1 77.293 77.269 2.168 16.477 o
-9 8 2 113.278 113.432 2.304 9.759 o
-9 8 3 140.217 154.843 2.795 6.606 o
-9 8 4 8.158 9.301 0.770 222.434 o
-9 8 5 4.294 3.575 0.704 409.353 o
-9 8 6 3.377 1.460 0.633 570.741 o
-9 8 7 9.748 12.661 0.665 192.428 o
-9 8 8 9.823 11.671 0.592 203.808 o
-9 8 9 9.582 12.141 0.987 166.272 o
-9 8 10 133.062 122.371 3.261 7.486 o
-9 9 1 48.992 53.578 1.569 30.131 o
-9 9 2 134.646 139.606 2.471 7.395 o
-9 9 3 85.512 88.808 1.818 14.761 o
-9 9 4 10.143 11.730 1.343 131.603 o
-9 9 5 12.847 11.445 0.830 156.234 o
-9 9 6 41.916 45.177 1.124 39.248 o
-9 9 7 7.472 8.635 0.550 271.592 o
-9 9 8 35.383 39.072 1.119 47.444 o
-9 9 9 87.938 91.949 2.631 12.982 o
-9 10 1 7.155 6.854 0.707 271.044 o
-9 10 2 6.235 6.988 0.544 324.094 o
-9 10 3 38.213 38.734 1.247 43.861 o
-9 10 4 15.633 16.128 0.946 118.888 o
-9 10 5 47.690 51.771 1.864 29.530 o
-9 10 6 74.505 76.903 2.384 16.528 o
-9 10 7 172.111 177.555 3.149 4.939 o
-9 11 1 2.737 1.781 0.548 689.817 o
-9 11 2 145.866 139.911 3.672 6.264 o
-9 11 3 9.565 8.469 0.795 206.026 o
-9 11 4 8.930 6.824 0.740 233.741 o
-9 11 5 9.055 7.838 0.685 231.325 o
-8 -12 -1 18.180 16.581 0.877 109.675 o
-8 -12 0 7.005 9.099 0.685 255.602 o
-8 -11 -5 23.715 19.185 0.877 86.784 o
-8 -11 -4 19.111 19.294 0.987 97.393 o
-8 -11 -3 38.063 34.560 1.453 43.881 o
-8 -11 -2 66.747 67.722 2.302 19.191 o
-8 -11 -1 38.523 36.643 1.562 41.589 o
-8 -11 0 14.752 14.101 0.694 141.647 o
-8 -10 -6 5.913 6.660 0.685 306.845 o
-8 -10 -5 2.243 2.480 0.362 900.384 o
-8 -10 -4 12.459 12.895 0.514 173.862 o
-8 -10 -3 18.490 16.157 0.803 111.987 o
-8 -10 -2 57.291 58.953 1.772 24.837 o
-8 -10 -1 7.498 6.834 0.518 296.620 o
-8 -10 0 82.323 79.223 1.627 16.382 o
-8 -9 -7 20.755 19.182 0.671 101.073 o
-8 -9 -6 4.187 4.107 0.569 458.715 o
-8 -9 -5 54.614 61.428 1.197 27.448 o
-8 -9 -4 51.760 59.346 1.449 28.162 o
-8 -9 -3 61.258 59.303 1.490 24.419 o
-8 -9 -2 69.228 71.660 1.445 20.363 o
-8 -9 -1 26.410 26.501 0.896 71.596 o
-8 -9 0 6.155 3.844 0.448 406.867 o
-8 -8 -9 4.810 3.289 0.521 466.658 o
-8 -8 -8 26.296 26.854 1.254 65.100 o
-8 -8 -7 9.870 10.140 0.688 203.668 o
-8 -8 -6 115.009 126.302 2.775 8.790 o
-8 -8 -5 69.966 75.213 4.426 12.222 o
-8 -8 -4 36.716 40.134 1.570 41.564 o
-8 -8 -3 28.995 28.573 1.356 58.028 o
-8 -8 -2 21.389 20.101 0.928 90.808 o
-8 -8 -1 9.224 9.803 0.652 218.173 o
-8 -8 0 157.814 162.179 2.589 5.819 o
-8 -7 -8 60.399 66.708 2.220 21.097 o
-8 -7 -7 6.724 8.304 1.151 190.807 o
-8 -7 -6 1.734 4.001 1.151 302.973 o
-8 -7 -5 19.275 22.939 1.809 66.420 o
-8 -7 -4 176.066 182.994 5.591 4.027 o
-8 -7 -3 134.010 126.815 5.591 5.772 o
-8 -7 -2 5.713 5.833 0.601 345.278 o
-8 -7 -1 37.102 37.531 1.103 46.657 o
-8 -7 0 82.208 77.795 1.656 16.487 o
-8 -6 -10 18.037 13.771 1.247 100.054 o
-8 -6 -9 16.128 15.759 1.151 107.748 o
-8 -6 -8 3.477 4.046 0.608 484.408 o
-8 -6 -7 33.665 42.316 2.275 35.698 o
-8 -6 -6 49.347 60.130 2.850 22.144 o
-8 -6 -5 28.512 34.408 1.556 51.950 o
-8 -6 -4 43.481 42.215 1.791 34.508 o
-8 -6 -3 31.790 27.133 1.595 51.743 o
-8 -6 -2 34.680 30.801 1.228 51.436 o
-8 -6 -1 94.783 93.880 2.147 12.714 o
-8 -6 0 281.838 301.283 5.017 2.072 o
-8 -5 -10 1.764 0.877 0.658 757.572 o
-8 -5 -9 21.036 20.637 1.535 73.303 o
-8 -5 -8 132.999 150.490 4.741 5.950 o
-8 -5 -7 37.993 51.634 2.795 27.166 o
-8 -5 -6 42.881 37.789 2.261 32.207 o
-8 -5 -5 129.415 147.534 3.485 6.909 o
-8 -5 -4 0.412 1.462 0.883 599.064 o
-8 -5 -3 82.968 87.390 2.669 13.839 o
-8 -5 -2 10.811 10.482 1.168 146.436 o
-8 -5 -1 63.198 58.866 1.502 23.812 o
-8 -5 0 84.987 76.762 1.657 16.079 o
-8 -4 -11 0.200 0.027 0.548 1703.110 o
-8 -4 -10 19.596 16.636 1.316 88.320 o
-8 -4 -9 82.371 85.838 3.398 12.629 o
-8 -4 -8 17.687 21.182 1.268 89.046 o
-8 -4 -7 32.494 29.394 1.673 48.707 o
-8 -4 -6 25.997 22.951 1.302 67.942 o
-8 -4 -5 89.255 85.165 4.008 10.892 o
-8 -4 -4 237.692 228.368 9.054 2.213 o
-8 -4 -3 83.464 87.797 6.004 8.050 o
-8 -4 -2 134.558 131.750 3.232 7.190 o
-8 -4 -1 21.490 22.289 0.936 87.199 o
-8 -4 0 42.833 44.077 1.017 39.610 o
-8 -3 -11 94.810 101.185 3.124 11.038 o
-8 -3 -10 56.690 57.456 1.753 25.380 o
-8 -3 -9 133.869 146.151 3.391 6.790 o
-8 -3 -8 188.657 204.892 3.708 4.061 o
-8 -3 -7 18.202 20.964 0.823 102.924 o
-8 -3 -6 101.338 94.073 2.553 11.480 o
-8 -3 -5 319.677 319.995 9.920 1.427 o
-8 -3 -4 177.081 167.480 3.223 4.921 o
-8 -3 -3 243.847 239.833 7.436 2.367 o
-8 -3 -2 24.184 21.150 0.912 82.197 o
-8 -3 -1 155.888 134.875 1.776 6.714 o
-8 -3 0 150.378 148.515 2.117 6.550 o
-8 -2 -12 11.857 10.140 0.740 177.197 o
-8 -2 -11 36.304 41.302 1.918 38.021 o
-8 -2 -10 15.854 16.580 1.056 111.695 o
-8 -2 -9 368.794 396.341 7.645 1.230 o
-8 -2 -8 22.930 19.457 0.871 88.740 o
-8 -2 -7 78.756 88.242 1.705 16.090 o
-8 -2 -6 209.865 220.113 4.831 3.315 o
-8 -2 -5 28.892 29.868 1.009 62.537 o
-8 -2 -4 62.082 60.420 1.361 24.340 o
-8 -2 -3 102.209 108.434 1.978 11.262 o
-8 -2 -2 192.737 188.898 3.297 4.234 o
-8 -2 -1 7.137 11.766 0.560 246.339 o
-8 -2 0 114.040 107.702 2.082 10.105 o
-8 -1 -12 22.323 20.363 1.041 84.795 o
-8 -1 -10 51.318 56.273 1.860 27.114 o
-8 -1 -9 129.745 137.380 3.923 6.850 o
-8 -1 -8 344.168 355.993 4.837 1.530 o
-8 -1 -7 163.900 165.204 3.438 5.281 o
-8 -1 -6 0.708 0.577 0.498 1455.240 o
-8 -1 -5 213.866 207.609 3.548 3.579 o
-8 -1 -4 194.418 186.720 6.454 3.428 o
-8 -1 -3 130.842 117.911 5.111 6.369 o
-8 -1 -2 39.506 38.194 0.829 46.048 o
-8 -1 -1 286.710 269.367 3.175 2.292 o
-8 -1 0 68.094 65.281 0.802 22.780 o
-8 0 1 476.589 491.000 5.289 0.868 o
-8 0 2 288.284 276.875 2.413 2.283 o
-8 0 3 518.062 493.767 5.235 0.785 o
-8 0 4 905.102 875.394 7.754 0.275 o
-8 0 5 877.004 825.846 7.657 0.297 o
-8 0 6 420.758 418.100 5.687 1.092 o
-8 0 7 47.019 42.989 0.891 37.625 o
-8 0 8 15.935 10.181 0.588 152.269 o
-8 0 9 5.946 3.869 0.601 371.868 o
-8 0 10 4.603 4.774 1.395 189.841 o
-8 0 11 436.102 419.504 9.195 0.953 o
-8 0 12 80.553 82.877 2.003 15.746 o
-8 0 13 59.121 54.155 2.448 22.207 o
-8 0 14 1.616 2.056 0.887 484.856 o
-8 0 15 6.418 10.076 1.247 171.938 o
-8 1 1 319.780 297.019 5.011 1.823 o
-8 1 2 70.607 71.138 1.245 20.473 o
-8 1 3 563.991 556.536 5.298 0.660 o
-8 1 4 622.813 611.978 6.149 0.548 o
-8 1 5 229.133 211.235 3.243 3.337 o
-8 1 6 85.315 81.783 1.379 15.962 o
-8 1 7 101.097 91.829 1.730 12.535 o
-8 1 8 35.924 34.721 1.173 48.595 o
-8 1 9 24.855 27.988 1.071 70.096 o
-8 1 10 335.368 300.494 9.799 1.412 o
-8 1 11 142.511 149.813 3.047 6.503 o
-8 1 12 112.259 111.546 2.373 9.863 o
-8 1 13 47.679 51.847 2.172 27.706 o
-8 1 14 29.394 33.326 1.373 54.234 o
-8 1 15 3.287 3.764 0.537 545.872 o
-8 2 1 81.709 76.464 1.138 17.454 o
-8 2 2 202.313 207.135 2.779 3.924 o
-8 2 3 202.716 200.985 2.425 4.032 o
-8 2 4 1136.610 1100.590 13.066 0.173 o
-8 2 5 509.175 487.812 4.739 0.813 o
-8 2 6 763.015 751.628 8.264 0.370 o
-8 2 7 37.654 36.995 0.981 47.381 o
-8 2 8 134.728 113.434 4.336 6.873 o
-8 2 9 186.817 171.787 2.931 4.669 o
-8 2 10 39.912 40.795 1.355 40.745 o
-8 2 11 53.940 43.828 1.284 31.465 o
-8 2 12 86.301 90.321 2.742 13.100 o
-8 2 13 46.024 46.295 1.425 34.365 o
-8 2 14 43.837 46.850 1.354 35.951 o
-8 3 1 136.574 141.255 2.722 7.131 o
-8 3 2 546.175 543.798 10.716 0.628 o
-8 3 3 302.566 303.586 5.613 1.873 o
-8 3 4 532.863 524.077 9.089 0.684 o
-8 3 5 111.672 112.465 1.931 10.215 o
-8 3 6 160.924 161.562 2.238 5.817 o
-8 3 7 16.143 13.008 0.717 135.302 o
-8 3 8 125.110 131.563 2.131 8.361 o
-8 3 9 121.028 126.593 3.303 8.002 o
-8 3 10 332.431 317.142 5.237 1.675 o
-8 3 11 99.228 99.054 2.473 11.537 o
-8 3 12 38.354 33.958 1.088 47.314 o
-8 3 13 9.508 8.854 0.804 203.260 o
-8 3 14 251.201 243.382 5.765 2.517 o
-8 4 1 355.282 348.698 4.629 1.502 o
-8 4 2 489.798 482.927 6.277 0.835 o
-8 4 3 279.785 275.274 3.587 2.302 o
-8 4 4 516.506 495.608 5.318 0.785 o
-8 4 5 57.498 61.388 1.121 26.523 o
-8 4 6 92.037 91.639 1.629 13.830 o
-8 4 7 73.808 75.370 1.315 19.039 o
-8 4 8 97.640 101.642 1.824 12.271 o
-8 4 9 21.056 17.238 0.862 98.250 o
-8 4 10 11.275 11.226 1.056 150.575 o
-8 4 11 15.612 17.972 1.081 108.707 o
-8 4 12 35.832 34.752 1.195 48.451 o
-8 4 13 16.164 14.270 0.923 121.880 o
-8 5 1 99.918 98.793 2.289 11.689 o
-8 5 2 125.456 122.818 3.212 7.924 o
-8 5 3 522.917 529.633 5.549 0.741 o
-8 5 4 341.591 333.363 4.192 1.628 o
-8 5 5 385.963 384.785 4.745 1.290 o
-8 5 6 8.165 6.713 0.757 244.705 o
-8 5 7 229.671 222.308 4.447 3.078 o
-8 5 8 415.803 428.733 4.762 1.112 o
-8 5 9 135.583 115.135 1.937 8.313 o
-8 5 10 164.577 149.008 2.527 5.832 o
-8 5 11 20.638 18.563 0.863 97.408 o
-8 5 12 16.549 18.326 0.734 118.337 o
-8 5 13 94.743 104.554 2.604 11.557 o
-8 5 14 39.550 35.848 1.370 42.871 o
-8 6 1 147.362 146.003 2.749 6.505 o
-8 6 2 69.315 67.504 2.658 17.623 o
-8 6 3 376.254 379.962 3.888 1.361 o
-8 6 4 280.623 294.221 3.780 2.198 o
-8 6 5 207.509 213.465 2.953 3.734 o
-8 6 6 8.315 8.475 1.079 183.920 o
-8 6 7 132.442 135.255 4.301 6.533 o
-8 6 8 68.041 61.565 1.841 20.992 o
-8 6 9 88.517 88.927 1.833 14.282 o
-8 6 10 84.662 92.360 2.130 14.166 o
-8 6 11 37.995 34.696 1.191 46.389 o
-8 6 12 28.058 28.113 0.932 66.482 o
-8 6 13 24.460 22.660 1.494 66.494 o
-8 7 1 197.511 193.628 3.512 4.034 o
-8 7 2 86.981 82.209 1.614 15.335 o
-8 7 3 226.386 230.581 3.139 3.241 o
-8 7 4 279.659 284.996 4.095 2.224 o
-8 7 5 73.435 77.779 1.406 18.692 o
-8 7 6 81.296 75.509 1.523 17.088 o
-8 7 7 43.390 40.128 1.284 38.958 o
-8 7 8 6.620 5.328 0.868 264.810 o
-8 7 9 33.729 36.368 1.270 48.995 o
-8 7 10 26.345 25.195 1.288 65.737 o
-8 7 11 5.521 5.372 1.041 245.893 o
-8 7 12 22.733 21.171 0.717 90.307 o
-8 8 1 67.765 68.408 1.774 20.367 o
-8 8 2 16.973 17.698 0.807 115.091 o
-8 8 3 16.396 17.878 0.804 117.429 o
-8 8 4 269.078 296.518 3.673 2.297 o
-8 8 5 9.420 10.315 0.713 205.553 o
-8 8 6 319.196 328.230 4.464 1.759 o
-8 8 7 156.966 164.047 3.046 5.665 o
-8 8 8 40.571 40.446 1.294 40.857 o
-8 8 9 9.488 8.975 0.722 212.332 o
-8 8 10 6.224 6.363 0.725 293.773 o
-8 8 11 43.369 44.628 1.244 37.664 o
-8 9 1 66.357 66.789 2.020 20.235 o
-8 9 2 18.904 19.320 1.012 97.167 o
-8 9 3 3.604 4.963 0.700 411.096 o
-8 9 4 177.341 183.345 2.475 4.870 o
-8 9 5 34.361 35.038 0.893 52.786 o
-8 9 6 80.738 83.194 1.573 16.391 o
-8 9 7 23.684 22.360 0.994 80.108 o
-8 9 8 178.386 177.725 3.080 4.780 o
-8 9 9 23.627 22.802 1.079 77.779 o
-8 9 10 55.657 55.977 1.482 27.118 o
-8 9 11 5.213 5.975 0.603 359.473 o
-8 10 1 52.625 52.338 1.897 27.189 o
-8 10 2 170.436 171.216 2.880 5.156 o
-8 10 3 19.578 20.925 0.907 95.720 o
-8 10 4 3.242 3.124 0.503 598.271 o
-8 10 5 32.642 35.269 1.394 49.270 o
-8 10 6 30.304 34.889 1.891 45.161 o
-8 10 7 0.385 1.590 1.069 430.029 o
-8 10 8 4.559 3.469 0.663 416.605 o
-8 10 9 3.482 3.465 0.526 548.524 o
-8 11 1 59.220 54.649 1.520 25.862 o
-8 11 2 46.184 50.528 1.482 32.761 o
-8 11 3 32.274 28.710 1.799 47.452 o
-8 11 4 17.328 17.933 1.905 70.693 o
-8 11 5 3.251 3.609 0.605 515.808 o
-8 11 6 19.501 18.902 1.124 92.168 o
-8 11 7 160.530 157.342 3.755 5.396 o
-8 12 1 5.896 4.581 0.460 398.691 o
-8 12 2 99.873 100.802 2.795 11.003 o
-8 12 3 37.874 38.890 1.480 41.995 o
-8 12 4 30.771 29.928 1.261 56.246 o
-8 12 5 30.538 30.257 1.206 57.109 o
-7 -13 -2 14.453 13.539 0.713 144.536 o
-7 -13 -1 22.203 22.693 1.041 82.154 o
-7 -13 0 20.725 19.322 0.987 92.266 o
-7 -12 -5 1.091 0.902 0.261 1981.460 o
-7 -12 -4 22.382 22.172 1.124 80.261 o
-7 -12 -3 68.861 68.678 1.597 20.497 o
-7 -12 -2 22.149 18.872 0.739 95.196 o
-7 -12 -1 17.858 16.376 1.160 100.026 o
-7 -12 0 14.673 14.733 0.804 134.603 o
-7 -11 -7 9.255 7.126 0.603 244.569 o
-7 -11 -6 0.559 0.270 0.317 2852.190 o
-7 -11 -5 29.548 30.339 1.480 54.245 o
-7 -11 -4 116.192 123.796 3.645 8.087 o
-7 -11 -3 16.636 15.540 1.288 99.923 o
-7 -11 -2 58.676 61.833 1.713 24.110 o
-7 -11 -1 24.635 21.582 0.857 81.701 o
-7 -11 0 33.005 39.915 1.147 49.180 o
-7 -10 -8 18.390 19.678 0.904 101.963 o
-7 -10 -7 107.477 109.106 2.686 10.079 o
-7 -10 -6 41.824 46.570 1.370 37.227 o
-7 -10 -5 5.263 3.179 0.877 318.827 o
-7 -10 -4 84.174 83.517 2.205 14.766 o
-7 -10 -3 50.195 52.181 1.645 29.511 o
-7 -10 -2 102.915 99.069 4.919 8.214 o
-7 -10 -1 3.203 3.424 0.674 485.446 o
-7 -10 0 32.204 33.700 1.103 54.085 o
-7 -9 -9 50.939 44.591 1.562 31.394 o
-7 -9 -8 24.510 26.502 1.480 63.663 o
-7 -9 -2 191.515 189.243 5.783 3.636 o
-7 -9 -1 222.091 204.892 6.084 3.008 o
-7 -9 0 67.946 56.577 1.782 21.870 o
-7 -8 -9 22.095 23.022 1.425 72.062 o
-7 -8 -8 48.903 47.742 1.864 29.887 o
-7 -8 -7 16.859 18.195 0.886 111.444 o
-7 -8 -6 13.463 12.951 1.027 133.623 o
-7 -8 -5 36.581 36.643 2.083 37.650 o
-7 -8 -4 115.054 113.655 4.056 8.070 o
-7 -8 -3 214.715 223.638 6.715 2.861 o
-7 -8 -1 39.354 40.633 2.330 32.640 o
-7 -8 0 81.774 79.150 3.289 13.300 o
-7 -7 -9 1.157 1.143 0.509 1121.010 o
-7 -7 -8 62.143 71.589 1.692 21.656 o
-7 -7 -7 81.913 89.240 2.045 14.941 o
-7 -7 -6 28.538 31.852 1.795 49.579 o
-7 -7 -5 79.407 79.624 3.467 13.176 o
-7 -7 -4 27.039 25.504 1.525 59.783 o
-7 -7 -3 104.223 106.338 4.221 8.748 o
-7 -7 -2 6.834 5.783 1.453 158.403 o
-7 -7 -1 477.390 471.586 12.333 0.742 o
-7 -7 0 60.575 61.542 2.188 21.851 o
-7 -6 -10 44.164 44.810 1.946 32.301 o
-7 -6 -9 8.287 9.581 0.901 201.525 o
-7 -6 -8 13.019 11.804 0.980 142.976 o
-7 -6 -7 27.600 26.643 1.224 63.716 o
-7 -6 -6 152.313 166.263 4.036 5.401 o
-7 -6 -5 212.814 209.517 3.702 3.555 o
-7 -6 -4 23.222 27.221 1.296 69.221 o
-7 -6 -3 267.466 265.619 6.958 2.134 o
-7 -6 -2 59.425 59.336 3.159 18.612 o
-7 -6 -1 463.053 470.475 19.667 0.580 o
-7 -6 0 270.278 264.039 6.995 2.115 o
-7 -5 -11 84.906 84.111 2.768 13.620 o
-7 -5 -10 14.046 15.634 1.037 122.938 o
-7 -5 -9 2.742 1.490 0.874 446.878 o
-7 -5 -8 16.140 13.961 0.918 123.007 o
-7 -5 -7 82.733 91.373 2.468 13.957 o
-7 -5 -6 205.184 189.422 5.010 3.599 o
-7 -5 -5 184.819 184.264 3.007 4.542 o
-7 -5 -4 280.513 291.027 4.683 2.148 o
-7 -5 -3 41.619 41.999 1.465 38.220 o
-7 -5 -2 45.552 49.268 3.697 19.877 o
-7 -5 -1 525.592 524.435 8.390 0.705 o
-7 -5 0 194.597 190.685 3.346 4.162 o
-7 -4 -12 11.431 12.826 0.987 149.630 o
-7 -4 -11 17.690 20.930 0.917 101.798 o
-7 -4 -10 0.739 1.461 0.541 1128.900 o
-7 -4 -9 84.981 78.505 1.534 16.105 o
-7 -4 -8 11.905 13.611 0.802 157.104 o
-7 -4 -7 45.712 43.298 2.143 30.509 o
-7 -4 -6 53.345 45.945 1.157 31.778 o
-7 -4 -5 1.510 1.244 0.664 759.853 o
-7 -4 -4 171.070 163.117 2.390 5.393 o
-7 -4 -3 368.609 362.510 5.099 1.394 o
-7 -4 -2 75.668 78.784 2.103 16.770 o
-7 -4 -1 134.047 135.215 2.173 7.688 o
-7 -4 0 302.170 298.703 6.690 1.811 o
-7 -3 -12 59.563 71.021 2.686 19.145 o
-7 -3 -11 21.115 22.596 1.027 85.421 o
-7 -3 -10 40.787 48.243 1.312 37.753 o
-7 -3 -9 114.728 117.872 2.271 9.493 o
-7 -3 -8 132.464 127.751 2.213 7.979 o
-7 -3 -7 87.417 77.649 1.445 15.873 o
-7 -3 -6 277.785 266.061 3.094 2.397 o
-7 -3 -5 602.325 606.637 5.894 0.575 o
-7 -3 -4 168.380 160.532 2.640 5.460 o
-7 -3 -3 37.530 36.442 1.185 46.052 o
-7 -3 -2 294.164 291.898 4.986 2.017 o
-7 -3 -1 33.097 28.670 1.146 55.603 o
-7 -3 0 166.445 166.940 2.907 5.342 o
-7 -2 -13 18.790 19.678 1.041 95.963 o
-7 -2 -12 7.523 7.509 0.861 231.668 o
-7 -2 -11 15.256 18.122 1.011 113.056 o
-7 -2 -10 45.567 48.753 1.341 34.404 o
-7 -2 -9 35.651 33.536 1.119 50.036 o
-7 -2 -8 32.465 32.228 1.221 53.251 o
-7 -2 -7 64.508 61.305 1.323 23.496 o
-7 -2 -6 13.379 10.095 0.735 164.104 o
-7 -2 -5 213.896 212.371 2.878 3.636 o
-7 -2 -4 80.427 82.823 1.815 16.095 o
-7 -2 -3 473.626 470.194 6.286 0.881 o
-7 -2 -2 152.006 141.830 2.346 6.549 o
-7 -2 -1 105.303 100.995 1.785 11.493 o
-7 -2 0 86.685 91.625 1.256 15.037 o
-7 -1 -13 21.771 24.227 1.233 76.502 o
-7 -1 -12 5.130 5.057 0.733 339.729 o
-7 -1 -11 12.971 14.259 0.825 145.582 o
-7 -1 -10 5.439 6.600 1.017 242.580 o
-7 -1 -9 19.435 19.925 0.925 97.274 o
-7 -1 -8 95.549 93.289 2.105 12.709 o
-7 -1 -7 125.559 122.515 2.662 8.305 o
-7 -1 -6 46.705 40.708 1.011 38.056 o
-7 -1 -5 131.681 123.400 2.022 8.257 o
-7 -1 -4 68.822 62.778 1.805 20.732 o
-7 -1 -3 15.670 16.057 0.887 121.623 o
-7 -1 -2 79.990 86.281 1.157 16.799 o
-7 -1 -1 45.914 47.053 0.812 37.323 o
-7 -1 0 179.296 188.336 2.448 4.751 o
-7 0 1 93.323 99.799 1.173 13.509 o
-7 0 2 39.273 42.773 0.647 45.084 o
-7 0 3 208.911 207.280 1.979 3.891 o
-7 0 4 84.644 86.237 1.034 16.065 o
-7 0 5 38.252 37.472 0.715 48.367 o
-7 0 6 81.516 91.425 1.486 15.649 o
-7 0 7 30.943 29.409 1.010 59.770 o
-7 0 8 10.832 10.393 1.007 161.294 o
-7 0 9 0.005 0.130 1.179 401.313 o
-7 0 10 0.844 0.817 1.201 347.634 o
-7 0 11 94.395 96.471 2.812 11.738 o
-7 0 12 173.784 174.934 3.474 4.838 o
-7 0 13 36.711 37.592 1.706 41.181 o
-7 0 14 0.171 -0.137 1.973 143.445 o
-7 0 15 0.442 0.080 0.846 717.973 o
-7 0 16 4.656 4.193 0.658 398.328 o
-7 1 1 202.406 194.676 1.609 4.209 o
-7 1 2 633.965 622.874 7.185 0.524 o
-7 1 3 121.160 117.335 1.336 9.550 o
-7 1 4 33.189 31.787 0.847 56.774 o
-7 1 5 122.383 122.295 1.561 9.160 o
-7 1 6 39.271 37.214 1.424 42.063 o
-7 1 7 82.176 87.637 2.399 14.418 o
-7 1 8 93.269 94.141 3.811 10.497 o
-7 1 9 71.757 64.293 3.152 16.036 o
-7 1 10 59.802 56.644 2.395 21.911 o
-7 1 11 97.110 97.214 2.833 11.397 o
-7 1 12 3.599 3.334 1.283 233.933 o
-7 1 13 47.859 48.921 3.344 21.302 o
-7 1 14 57.778 60.751 2.130 22.977 o
-7 1 15 20.759 21.914 1.165 83.369 o
-7 2 1 55.025 51.794 1.455 28.354 o
-7 2 2 98.346 99.008 1.587 12.565 o
-7 2 3 297.351 286.304 2.832 2.143 o
-7 2 4 77.649 77.820 1.238 18.029 o
-7 2 5 242.596 235.716 3.073 2.978 o
-7 2 6 31.297 22.378 0.944 65.663 o
-7 2 7 43.687 48.300 1.190 36.556 o
-7 2 8 48.591 41.234 1.348 34.796 o
-7 2 9 24.709 25.517 1.734 58.651 o
-7 2 10 1.988 2.051 0.981 405.008 o
-7 2 11 19.382 19.108 1.270 87.205 o
-7 2 12 127.628 134.895 5.454 5.940 o
-7 2 13 71.991 68.462 3.700 14.189 o
-7 2 14 9.442 11.164 1.218 148.542 o
-7 2 15 17.941 17.688 1.013 103.266 o
-7 3 1 136.941 137.366 1.579 7.696 o
-7 3 2 276.046 265.511 4.088 2.345 o
-7 3 3 86.275 79.687 1.168 16.226 o
-7 3 4 47.705 47.803 1.095 34.693 o
-7 3 5 39.692 42.412 0.809 44.032 o
-7 3 6 180.982 175.878 2.485 4.871 o
-7 3 7 775.453 728.004 9.611 0.364 o
-7 3 8 97.350 86.426 1.437 13.651 o
-7 3 9 66.408 57.901 2.044 21.279 o
-7 3 10 121.018 121.416 3.072 8.332 o
-7 3 11 70.222 74.546 4.193 12.788 o
-7 3 12 123.456 127.879 5.098 6.470 o
-7 3 13 28.970 23.901 2.428 42.515 o
-7 3 14 41.937 44.586 1.619 36.012 o
-7 3 15 4.483 4.735 0.541 437.065 o
-7 4 1 717.029 719.087 9.947 0.401 o
-7 4 2 209.783 216.098 4.258 3.454 o
-7 4 3 87.863 87.376 1.188 15.260 o
-7 4 4 38.337 34.293 0.753 49.740 o
-7 4 5 445.432 431.227 3.577 1.042 o
-7 4 6 252.524 256.843 2.822 2.739 o
-7 4 7 2.291 2.147 0.623 650.508 o
-7 4 8 48.283 38.328 1.553 34.559 o
-7 4 9 89.685 89.752 2.283 13.430 o
-7 4 10 7.499 8.124 0.757 243.934 o
-7 4 11 27.164 30.455 1.778 52.005 o
-7 4 12 4.105 3.350 1.137 264.463 o
-7 4 13 57.993 59.001 1.935 23.955 o
-7 4 14 23.507 21.422 0.819 85.608 o
-7 5 1 300.127 308.634 3.966 1.977 o
-7 5 2 314.488 300.800 3.459 1.928 o
-7 5 3 11.459 11.808 0.641 180.686 o
-7 5 4 5.210 4.773 0.465 424.685 o
-7 5 5 31.214 30.843 0.835 60.390 o
-7 5 6 33.961 32.597 0.845 55.236 o
-7 5 7 299.406 295.829 3.756 2.041 o
-7 5 8 443.196 423.194 5.683 1.022 o
-7 5 9 27.303 32.815 1.199 59.923 o
-7 5 10 31.539 28.258 1.093 58.661 o
-7 5 11 10.254 11.912 0.894 170.297 o
-7 5 12 45.009 50.932 1.777 31.497 o
-7 5 13 12.796 10.693 1.055 142.359 o
-7 5 14 29.941 29.409 1.137 59.488 o
-7 6 1 328.729 304.550 6.751 1.641 o
-7 6 2 318.271 298.941 4.632 1.848 o
-7 6 3 130.174 121.634 1.821 8.509 o
-7 6 4 219.944 220.740 2.799 3.465 o
-7 6 5 323.765 323.063 3.457 1.792 o
-7 6 6 502.636 477.670 4.418 0.839 o
-7 6 7 15.973 14.630 0.712 131.776 o
-7 6 8 45.191 45.241 1.125 36.937 o
-7 6 9 42.308 45.403 1.310 37.699 o
-7 6 10 36.984 33.912 1.083 48.771 o
-7 6 11 5.918 4.464 0.913 277.486 o
-7 6 12 103.061 109.153 2.667 10.475 o
-7 6 13 4.336 4.971 0.733 368.135 o
-7 6 14 17.220 18.536 1.384 89.577 o
-7 7 1 49.442 49.591 1.396 31.761 o
-7 7 2 202.766 219.852 4.023 3.584 o
-7 7 3 16.132 17.100 0.764 122.167 o
-7 7 4 195.794 183.796 2.675 4.344 o
-7 7 5 367.685 352.708 4.359 1.444 o
-7 7 6 17.643 18.306 0.705 114.361 o
-7 7 7 23.786 25.013 0.864 79.470 o
-7 7 8 132.775 130.835 1.928 8.002 o
-7 7 9 49.870 49.069 1.376 31.773 o
-7 7 10 7.764 5.584 0.692 274.328 o
-7 7 11 62.855 59.474 1.493 23.852 o
-7 7 12 28.274 31.271 1.836 49.476 o
-7 7 13 1.019 0.082 0.685 910.700 o
-7 8 1 68.445 58.581 1.694 21.708 o
-7 8 2 444.410 425.906 5.038 1.028 o
-7 8 3 13.625 13.053 0.745 150.101 o
-7 8 4 28.243 28.936 0.970 64.909 o
-7 8 5 24.871 25.324 0.890 76.140 o
-7 8 6 140.117 141.600 2.404 7.092 o
-7 8 7 99.342 90.601 1.642 12.913 o
-7 8 8 29.862 29.712 0.964 61.758 o
-7 8 9 104.242 108.916 1.781 11.197 o
-7 8 10 20.687 23.861 0.888 88.443 o
-7 8 11 0.449 0.860 0.518 1439.590 o
-7 8 12 4.180 3.726 0.589 461.364 o
-7 8 13 24.622 28.256 1.233 67.140 o
-7 9 1 35.553 35.186 0.987 50.490 o
-7 9 2 14.610 14.023 0.821 136.191 o
-7 9 3 88.965 94.636 1.665 14.013 o
-7 9 4 4.391 3.102 0.529 494.767 o
-7 9 5 288.934 280.883 3.514 2.201 o
-7 9 6 6.975 7.635 0.738 261.224 o
-7 9 7 116.093 131.869 2.529 8.705 o
-7 9 8 83.659 87.041 1.974 14.953 o
-7 9 9 0.363 0.053 0.489 1917.570 o
-7 9 10 53.985 55.985 1.320 28.436 o
-7 9 11 12.764 10.867 0.901 153.732 o
-7 9 12 0.556 0.521 0.521 1461.070 o
-7 10 1 43.816 40.553 1.130 39.513 o
-7 10 2 119.188 120.407 2.401 8.976 o
-7 10 3 46.136 46.022 1.530 33.741 o
-7 10 4 53.355 53.191 1.155 29.977 o
-7 10 5 99.063 102.446 2.185 11.699 o
-7 10 6 32.854 33.324 1.160 52.869 o
-7 10 7 13.597 15.249 0.922 132.851 o
-7 10 8 21.834 24.748 1.672 64.695 o
-7 10 9 28.886 32.552 1.240 57.297 o
-7 10 10 2.988 3.859 0.561 551.999 o
-7 10 11 0.355 0.576 0.439 1996.000 o
-7 11 1 12.190 10.352 0.748 172.429 o
-7 11 2 36.149 37.838 1.196 46.603 o
-7 11 3 24.601 25.039 0.929 76.311 o
-7 11 4 29.402 27.560 0.992 63.813 o
-7 11 5 34.285 32.983 1.060 52.487 o
-7 11 6 59.142 52.718 1.300 27.039 o
-7 11 7 68.948 79.243 1.955 18.387 o
-7 11 8 1.257 1.096 0.904 524.919 o
-7 11 9 1.121 0.630 0.740 751.279 o
-7 12 1 19.550 17.419 0.869 103.013 o
-7 12 2 8.536 7.970 0.579 252.997 o
-7 12 3 67.136 76.108 2.658 17.226 o
-7 12 4 7.935 8.880 1.069 187.038 o
-7 12 5 42.031 41.971 1.267 39.392 o
-7 12 6 23.465 22.705 1.864 59.213 o
-7 12 7 24.660 23.953 1.261 70.354 o
-7 12 8 91.551 93.155 2.576 12.564 o
-7 13 1 24.480 21.569 1.096 76.854 o
-6 -14 -1 145.790 141.391 3.535 6.307 o
-6 -14 0 5.849 4.632 0.576 368.378 o
-6 -13 -5 26.192 23.236 0.987 73.742 o
-6 -13 -4 49.269 50.205 1.439 31.474 o
-6 -13 -3 60.139 57.448 1.404 25.412 o
-6 -13 -2 49.781 55.608 2.001 27.125 o
-6 -13 -1 28.949 36.204 1.562 50.420 o
-6 -13 0 88.509 89.784 2.987 12.465 o
-6 -12 -7 28.584 27.837 1.384 58.620 o
-6 -12 -6 68.137 62.131 2.083 20.180 o
-6 -12 -5 78.467 79.808 2.467 15.440 o
-6 -12 -4 42.651 46.071 1.891 33.156 o
-6 -12 -3 53.290 49.551 2.110 26.372 o
-6 -12 -2 5.637 5.728 0.932 265.743 o
-6 -12 -1 4.769 4.379 0.586 415.433 o
-6 -12 0 10.910 12.086 1.178 139.894 o
-6 -11 -8 5.354 5.475 0.795 309.683 o
-6 -11 -7 90.598 93.436 5.828 7.835 o
-6 -11 -6 37.821 41.823 2.261 33.727 o
-6 -11 -5 17.555 15.512 1.343 94.637 o
-6 -11 -4 40.253 42.371 2.247 32.486 o
-6 -11 -3 49.879 49.469 2.439 25.774 o
-6 -11 -2 22.649 25.050 1.809 60.017 o
-6 -11 -1 0.972 1.206 0.959 492.862 o
-6 -11 0 11.785 9.712 0.836 171.645 o
-6 -10 -10 42.655 34.313 1.233 42.102 o
-6 -10 -9 7.752 7.975 0.987 205.661 o
-6 -10 -8 16.580 15.868 1.425 93.409 o
-6 -10 -2 228.062 204.571 8.038 2.566 o
-6 -10 -1 117.380 114.659 6.783 5.588 o
-6 -10 0 162.148 148.187 3.796 5.475 o
-6 -9 -10 1.983 1.973 0.877 472.954 o
-6 -9 -9 11.663 10.162 0.858 168.809 o
-6 -9 -8 62.249 67.724 2.014 21.176 o
-6 -9 -7 23.812 26.721 1.946 54.569 o
-6 -9 -6 53.412 53.498 2.741 22.490 o
-6 -9 -5 175.197 175.128 5.646 4.103 o
-6 -9 -4 90.336 91.182 3.700 11.046 o
-6 -9 -1 14.861 13.840 1.727 86.954 o
-6 -9 0 23.374 18.252 0.920 87.956 o
-6 -8 -10 142.809 157.110 6.358 4.690 o
-6 -8 -9 49.732 51.576 1.820 28.925 o
-6 -8 -8 258.371 258.193 12.772 1.534 o
-6 -8 -7 20.290 20.274 1.233 84.548 o
-6 -8 -6 122.372 127.197 4.317 7.133 o
-6 -8 -5 20.796 15.320 1.590 77.357 o
-6 -8 -4 108.725 107.702 2.925 9.799 o
-6 -8 -3 36.034 38.478 1.697 41.444 o
-6 -8 -2 143.122 139.856 4.851 5.723 o
-6 -7 -11 61.505 68.392 1.879 21.719 o
-6 -7 -10 44.913 44.200 5.118 14.076 o
-6 -7 -9 142.511 144.052 4.755 5.728 o
-6 -7 -8 0.777 0.395 0.667 967.255 o
-6 -7 -7 68.022 79.932 2.178 17.966 o
-6 -7 -6 44.587 47.228 1.951 31.462 o
-6 -7 -5 407.906 432.244 10.565 0.959 o
-6 -7 -4 27.432 29.285 1.799 51.970 o
-6 -7 -3 128.404 126.927 5.589 5.951 o
-6 -7 -2 21.857 15.975 1.240 85.832 o
-6 -7 -1 284.005 298.033 13.196 1.335 o
-6 -7 0 187.769 198.397 6.221 3.504 o
-6 -6 -12 16.902 16.554 1.206 101.002 o
-6 -6 -11 3.032 3.278 0.720 474.298 o
-6 -6 -10 40.965 38.246 1.824 36.914 o
-6 -6 -9 30.810 35.604 0.995 55.858 o
-6 -6 -8 289.947 288.263 4.933 2.066 o
-6 -6 -7 156.637 141.153 5.340 5.047 o
-6 -6 -6 4.281 3.436 0.711 410.150 o
-6 -6 -5 117.233 99.916 2.497 9.828 o
-6 -6 -4 30.958 28.022 0.983 61.129 o
-6 -6 -3 114.443 121.410 2.577 9.153 o
-6 -6 -2 111.520 102.330 2.312 10.370 o
-6 -6 -1 442.990 460.680 7.840 0.927 o
-6 -6 0 131.284 128.520 5.714 5.748 o
-6 -5 -12 27.444 27.791 0.831 69.349 o
-6 -5 -11 80.676 86.006 1.891 15.653 o
-6 -5 -10 11.396 13.720 0.930 151.099 o
-6 -5 -9 586.004 606.693 18.180 0.453 o
-6 -5 -8 11.095 9.403 0.790 183.928 o
-6 -5 -7 628.488 618.327 9.508 0.513 o
-6 -5 -6 42.142 41.100 2.000 33.904 o
-6 -5 -5 458.193 425.361 5.098 0.991 o
-6 -5 -4 31.756 34.862 1.099 53.968 o
-6 -5 -3 165.214 171.670 2.156 5.503 o
-6 -5 -2 475.703 504.114 6.896 0.832 o
-6 -5 -1 310.797 314.216 4.621 1.848 o
-6 -5 0 308.032 318.501 5.463 1.801 o
-6 -4 -13 45.862 54.128 1.864 29.819 o
-6 -4 -12 22.923 22.161 2.257 51.351 o
-6 -4 -11 29.741 31.843 1.312 55.601 o
-6 -4 -10 164.430 169.102 2.788 5.407 o
-6 -4 -9 74.344 70.072 1.639 18.912 o
-6 -4 -8 615.618 651.351 7.739 0.524 o
-6 -4 -7 88.264 85.129 2.609 13.402 o
-6 -4 -6 225.575 215.384 2.920 3.401 o
-6 -4 -5 141.222 138.767 2.098 7.234 o
-6 -4 -4 229.168 235.773 2.749 3.202 o
-6 -4 -3 117.843 129.099 1.921 9.059 o
-6 -4 -2 7.109 9.278 0.601 264.926 o
-6 -4 -1 253.336 274.736 4.324 2.500 o
-6 -4 0 191.613 204.082 4.582 3.810 o
-6 -3 -14 11.627 12.031 1.014 148.847 o
-6 -3 -13 48.123 54.815 2.809 23.406 o
-6 -3 -12 0.371 -0.180 0.442 2277.180 o
-6 -3 -11 40.020 34.838 1.129 44.972 o
-6 -3 -10 11.226 13.727 0.830 159.922 o
-6 -3 -9 541.853 543.772 5.315 0.702 o
-6 -3 -8 290.108 274.595 3.930 2.191 o
-6 -3 -7 742.651 743.693 6.456 0.392 o
-6 -3 -6 87.551 78.931 1.402 15.792 o
-6 -3 -5 22.633 22.431 0.836 86.242 o
-6 -3 -4 33.148 36.605 1.585 45.846 o
-6 -3 -3 47.249 50.637 1.331 32.974 o
-6 -3 -2 261.134 280.081 2.970 2.502 o
-6 -3 -1 216.658 240.073 3.794 3.232 o
-6 -3 0 16.159 16.189 0.749 124.943 o
-6 -2 -14 99.805 107.970 1.938 11.572 o
-6 -2 -13 4.706 5.370 0.643 377.452 o
-6 -2 -12 25.842 26.986 1.617 58.606 o
-6 -2 -11 5.840 5.343 0.589 352.342 o
-6 -2 -10 88.334 91.145 1.955 13.984 o
-6 -2 -9 90.555 85.747 1.564 14.553 o
-6 -2 -8 1454.650 1446.440 13.055 0.108 o
-6 -2 -7 126.824 120.585 1.806 8.782 o
-6 -2 -6 254.951 256.070 3.180 2.687 o
-6 -2 -5 27.041 22.859 0.718 76.934 o
-6 -2 -4 46.050 44.576 1.323 35.472 o
-6 -2 -3 827.852 851.409 11.331 0.301 o
-6 -2 -2 326.665 360.951 5.409 1.580 o
-6 -2 -1 2160.440 2285.850 24.409 0.047 o
-6 -2 0 67.639 69.825 2.271 18.856 o
-6 -1 -14 7.910 7.398 0.671 256.856 o
-6 -1 -13 52.056 59.387 1.490 27.860 o
-6 -1 -12 23.790 30.660 2.206 47.648 o
-6 -1 -11 168.228 165.978 3.519 5.110 o
-6 -1 -10 96.775 89.028 1.543 13.448 o
-6 -1 -9 874.171 887.058 11.675 0.274 o
-6 -1 -8 358.899 334.768 4.105 1.537 o
-6 -1 -7 1297.560 1282.270 13.265 0.134 o
-6 -1 -6 310.737 291.912 3.387 1.990 o
-6 -1 -5 260.248 269.004 3.061 2.564 o
-6 -1 -4 101.697 111.971 1.771 11.309 o
-6 -1 -3 208.030 231.628 3.744 3.442 o
-6 -1 -2 428.285 468.992 10.590 0.876 o
-6 -1 -1 136.340 140.078 2.453 7.302 o
-6 0 1 806.757 811.045 24.337 0.253 o
-6 0 2 12.840 13.895 2.658 55.143 o
-6 0 3 108.906 104.980 2.509 10.303 o
-6 0 4 289.145 307.386 3.787 2.074 o
-6 0 5 35.880 25.546 0.728 58.481 o
-6 0 6 26.100 23.602 0.644 79.356 o
-6 0 7 0.026 0.599 0.347 3390.690 o
-6 0 8 0.874 2.570 0.558 914.902 o
-6 0 9 82.483 75.459 2.395 15.296 o
-6 0 10 523.825 546.071 7.784 0.700 o
-6 0 11 32.444 26.852 1.435 53.554 o
-6 0 12 362.348 322.272 4.562 1.535 o
-6 0 13 4.198 4.260 1.414 192.930 o
-6 0 14 42.434 43.971 2.054 32.569 o
-6 0 15 88.297 107.682 2.828 11.767 o
-6 0 16 33.996 40.785 1.631 42.834 o
-6 1 1 318.825 325.591 12.881 1.212 o
-6 1 2 65.424 59.911 2.604 19.366 o
-6 1 3 20.309 23.927 1.084 84.248 o
-6 1 4 676.291 672.337 8.071 0.458 o
-6 1 5 103.819 93.866 2.578 11.214 o
-6 1 6 248.929 255.250 4.836 2.593 o
-6 1 7 263.400 262.369 4.013 2.489 o
-6 1 8 99.081 98.463 2.753 11.243 o
-6 1 9 382.243 366.707 5.999 1.298 o
-6 1 10 169.954 173.301 3.370 4.999 o
-6 1 11 32.822 37.152 1.628 45.389 o
-6 1 12 584.411 614.257 16.096 0.479 o
-6 1 13 5.496 4.166 2.604 71.285 o
-6 1 14 5.802 3.042 2.220 93.765 o
-6 1 15 71.084 80.164 3.426 14.261 o
-6 1 16 32.471 34.842 1.247 51.427 o
-6 2 1 1396.900 1336.510 13.572 0.119 o
-6 2 2 276.551 279.046 4.898 2.213 o
-6 2 3 241.327 233.584 2.393 3.071 o
-6 2 4 749.744 757.627 6.938 0.381 o
-6 2 5 161.080 163.288 2.141 5.805 o
-6 2 6 193.888 176.247 3.236 4.368 o
-6 2 7 0.150 0.633 0.423 2308.340 o
-6 2 8 166.672 159.202 2.644 5.540 o
-6 2 9 7.176 7.779 0.839 238.657 o
-6 2 10 143.723 141.924 2.935 6.675 o
-6 2 11 394.383 373.766 7.091 1.203 o
-6 2 12 100.024 92.904 3.175 10.871 o
-6 2 13 51.078 58.296 1.764 27.269 o
-6 2 14 10.158 9.138 0.892 184.507 o
-6 2 15 2.606 3.535 1.644 168.887 o
-6 2 16 1.878 1.529 0.592 777.408 o
-6 3 1 180.101 174.497 2.284 4.957 o
-6 3 2 25.811 25.702 0.671 77.189 o
-6 3 3 93.769 96.431 1.099 13.738 o
-6 3 4 492.355 501.114 4.252 0.838 o
-6 3 5 142.964 143.821 1.783 7.126 o
-6 3 6 218.497 241.366 3.034 3.292 o
-6 3 7 323.417 316.041 4.232 1.782 o
-6 3 8 10.004 8.135 0.783 204.023 o
-6 3 9 57.766 55.026 1.875 24.929 o
-6 3 10 209.282 194.621 3.599 3.773 o
-6 3 11 373.583 348.528 5.349 1.393 o
-6 3 12 17.984 17.980 1.617 79.522 o
-6 3 13 3.874 3.646 1.357 211.275 o
-6 3 14 0.744 0.174 0.720 885.713 o
-6 3 15 11.890 13.909 1.018 140.701 o
-6 4 1 83.426 83.360 1.809 15.546 o
-6 4 2 139.526 142.343 1.599 7.405 o
-6 4 3 326.481 315.702 2.826 1.821 o
-6 4 4 499.961 484.208 4.567 0.836 o
-6 4 5 279.139 276.673 2.796 2.350 o
-6 4 6 29.754 30.443 0.797 63.407 o
-6 4 7 84.728 84.508 1.978 14.978 o
-6 4 8 76.437 65.452 2.603 16.662 o
-6 4 9 99.243 99.145 2.587 11.395 o
-6 4 10 376.688 348.389 5.411 1.378 o
-6 4 11 8.548 7.552 0.877 214.317 o
-6 4 12 4.837 1.319 1.931 124.420 o
-6 4 13 40.900 41.096 1.802 36.262 o
-6 4 14 0.040 -0.127 0.714 1090.500 o
-6 4 15 8.761 8.085 0.959 197.031 o
-6 4 16 11.694 9.099 0.767 181.535 o
-6 5 1 95.027 96.079 1.540 13.214 o
-6 5 2 397.659 401.461 5.272 1.203 o
-6 5 3 62.259 61.608 1.045 24.892 o
-6 5 4 208.993 201.748 2.416 3.894 o
-6 5 5 334.061 333.891 3.671 1.689 o
-6 5 6 111.326 106.197 1.559 10.790 o
-6 5 7 280.427 253.032 3.238 2.425 o
-6 5 8 82.786 82.776 5.256 9.343 o
-6 5 9 126.952 114.791 6.618 5.449 o
-6 5 10 60.056 60.848 2.309 21.626 o
-6 5 11 194.648 183.481 4.287 4.024 o
-6 5 12 45.571 43.236 1.891 32.380 o
-6 5 13 100.686 105.074 2.565 10.989 o
-6 5 14 190.040 174.564 6.468 3.585 o
-6 6 1 20.820 24.258 0.988 85.019 o
-6 6 2 108.022 102.192 1.486 11.372 o
-6 6 3 82.444 79.210 1.468 16.599 o
-6 6 4 426.188 401.540 5.270 1.111 o
-6 6 5 111.430 111.685 2.348 9.946 o
-6 6 6 8.012 7.518 0.661 255.335 o
-6 6 7 197.487 187.992 4.570 3.854 o
-6 6 8 60.630 63.712 1.734 23.120 o
-6 6 9 85.407 94.357 2.263 13.723 o
-6 6 10 251.417 238.231 4.087 2.745 o
-6 6 11 42.903 45.628 1.432 36.418 o
-6 6 12 27.289 26.737 1.358 61.705 o
-6 6 14 36.632 30.970 1.672 44.248 o
-6 6 15 1.736 1.375 0.386 1147.330 o
-6 7 1 48.437 51.625 1.289 32.278 o
-6 7 2 34.604 37.366 0.869 51.340 o
-6 7 3 86.122 85.097 1.370 15.546 o
-6 7 4 197.698 212.757 2.756 3.965 o
-6 7 5 98.283 100.260 1.945 12.156 o
-6 7 6 13.951 13.786 0.779 143.378 o
-6 7 7 12.341 8.339 0.842 172.333 o
-6 7 8 38.332 37.320 1.337 43.576 o
-6 7 9 139.148 134.572 4.015 6.452 o
-6 7 10 68.751 72.123 2.289 18.326 o
-6 7 11 391.797 386.653 10.387 1.061 o
-6 7 12 58.327 59.746 2.576 21.149 o
-6 7 13 64.961 63.282 2.604 19.101 o
-6 7 14 97.700 88.660 2.576 12.123 o
-6 8 1 83.921 81.579 1.515 16.048 o
-6 8 2 13.007 12.859 0.666 160.355 o
-6 8 3 45.114 43.733 1.046 37.930 o
-6 8 4 148.324 147.663 2.087 6.673 o
-6 8 5 94.804 86.180 1.488 13.976 o
-6 8 6 7.261 6.240 0.542 306.170 o
-6 8 7 169.687 156.863 2.976 5.379 o
-6 8 8 7.857 7.715 0.756 241.506 o
-6 8 9 15.266 17.006 1.466 93.719 o
-6 8 10 27.728 27.804 1.452 58.627 o
-6 8 11 81.402 76.871 2.228 15.685 o
-6 8 12 46.408 49.360 1.531 32.677 o
-6 8 13 12.521 10.352 0.904 157.213 o
-6 8 14 25.908 25.762 1.124 69.208 o
-6 9 1 50.639 52.516 1.161 31.463 o
-6 9 2 18.765 19.524 0.760 105.440 o
-6 9 3 89.501 82.313 1.400 15.181 o
-6 9 4 94.618 90.754 1.524 13.644 o
-6 9 5 13.249 11.922 0.664 162.339 o
-6 9 6 0.213 0.767 0.444 2007.420 o
-6 9 7 250.395 257.139 3.783 2.679 o
-6 9 8 27.031 23.531 1.010 71.328 o
-6 9 9 34.550 32.334 1.548 46.961 o
-6 9 10 39.920 35.886 1.180 44.175 o
-6 9 11 4.743 3.788 0.493 466.881 o
-6 9 12 2.010 1.624 0.526 832.810 o
-6 9 13 19.099 17.321 0.959 101.760 o
-6 10 1 28.789 29.433 1.014 62.980 o
-6 10 2 1.794 3.022 0.473 813.031 o
-6 10 3 31.511 33.568 1.024 55.953 o
-6 10 4 15.193 15.889 0.738 131.498 o
-6 10 5 42.038 39.198 1.063 41.847 o
-6 10 6 39.509 38.295 1.180 43.489 o
-6 10 7 17.415 22.331 0.910 100.525 o
-6 10 8 190.569 208.290 3.494 4.029 o
-6 10 9 102.149 104.858 3.700 9.549 o
-6 10 10 30.300 31.582 1.823 47.603 o
-6 10 11 16.740 15.774 0.670 126.150 o
-6 11 1 17.667 15.098 0.880 114.889 o
-6 11 2 78.405 76.837 1.838 16.970 o
-6 11 3 19.480 24.643 1.014 87.411 o
-6 11 4 1.774 1.917 0.718 624.066 o
-6 11 5 28.010 28.455 1.082 63.979 o
-6 11 6 11.283 10.098 0.724 184.492 o
-6 11 7 29.253 30.168 0.910 63.067 o
-6 11 8 76.000 77.342 1.426 18.142 o
-6 11 9 25.879 26.809 1.077 69.175 o
-6 11 10 9.645 8.962 0.767 205.169 o
-6 12 1 66.919 67.519 1.564 21.243 o
-6 12 2 7.225 7.027 0.648 278.415 o
-6 12 3 66.483 68.669 1.547 21.248 o
-6 12 4 4.223 4.878 1.206 232.334 o
-6 12 5 50.879 50.875 2.420 25.309 o
-6 12 6 68.753 67.120 1.582 20.762 o
-6 12 7 27.081 26.355 0.822 71.567 o
-6 12 8 150.230 166.550 4.358 5.323 o
-6 12 9 79.656 85.947 2.576 14.574 o
-6 13 1 2.480 2.426 0.533 695.964 o
-6 13 2 44.245 40.461 1.617 35.878 o
-6 13 3 10.568 8.897 0.667 204.836 o
-6 13 4 94.729 92.717 2.768 11.960 o
-6 13 5 24.064 23.172 0.891 80.447 o
-6 13 6 8.920 7.752 0.603 244.938 o
-6 13 7 10.723 10.058 0.795 183.955 o
-5 -14 -3 11.586 12.963 0.877 156.523 o
-5 -14 -2 12.611 13.237 0.959 142.453 o
-5 -14 -1 26.667 25.351 1.316 64.539 o
-5 -14 0 37.490 35.464 1.535 43.154 o
-5 -13 -7 43.686 41.822 1.507 36.603 o
-5 -13 -6 56.434 49.786 7.729 7.246 o
-5 -13 -5 154.766 145.666 3.810 5.760 o
-5 -13 -4 10.350 8.989 0.850 187.822 o
-5 -13 -3 4.187 4.001 0.713 401.210 o
-5 -13 -2 22.626 22.419 1.151 78.712 o
-5 -13 -1 17.291 18.422 0.811 111.974 o
-5 -13 0 22.845 24.563 0.799 83.622 o
-5 -12 -8 21.983 18.500 0.932 91.307 o
-5 -12 -7 2.527 1.579 0.502 779.632 o
-5 -12 -6 95.635 92.991 3.097 11.387 o
-5 -12 -5 84.865 82.658 2.933 13.412 o
-5 -12 -4 14.527 13.868 1.261 112.106 o
-5 -12 -3 102.503 107.143 2.516 10.774 o
-5 -12 -2 183.574 176.810 3.631 4.515 o
-5 -12 -1 32.173 27.509 1.155 57.461 o
-5 -12 0 25.848 26.729 1.147 67.997 o
-5 -11 -10 22.882 22.090 1.124 79.195 o
-5 -11 -9 54.395 60.733 2.275 23.375 o
-5 -11 -4 34.822 35.190 1.864 41.777 o
-5 -11 -3 9.443 8.303 0.817 205.934 o
-5 -11 -2 3.578 3.128 0.643 488.568 o
-5 -11 -1 71.529 64.282 2.033 19.271 o
-5 -11 0 1.980 3.194 0.623 627.587 o
-5 -10 -11 10.426 10.305 0.877 177.676 o
-5 -10 -10 54.996 60.757 1.768 25.336 o
-5 -10 -9 18.469 21.092 1.096 92.900 o
-5 -10 -8 56.052 61.451 1.927 24.217 o
-5 -10 -7 17.867 18.445 1.617 79.284 o
-5 -10 -6 342.698 347.516 9.263 1.329 o
-5 -10 -5 34.827 33.847 2.138 39.061 o
-5 -10 -4 104.513 103.095 2.664 10.619 o
-5 -10 -3 120.045 115.875 4.029 7.764 o
-5 -10 -2 147.502 140.788 4.604 5.699 o
-5 -10 -1 10.806 10.789 0.942 165.959 o
-5 -10 0 256.798 240.131 7.714 2.220 o
-5 -9 -11 69.856 77.563 1.775 18.784 o
-5 -9 -10 22.836 27.062 1.384 68.061 o
-5 -9 -9 0.368 0.469 0.878 657.892 o
-5 -9 -8 14.043 14.279 1.727 88.436 o
-5 -9 -7 420.326 430.997 11.374 0.906 o
-5 -9 -5 132.985 131.415 8.085 4.252 o
-5 -9 -4 53.045 58.302 1.827 26.229 o
-5 -9 -3 192.638 195.605 4.212 3.960 o
-5 -9 -2 83.664 91.696 2.469 13.807 o
-5 -9 -1 12.105 11.018 1.206 133.913 o
-5 -9 0 87.045 85.445 2.324 14.013 o
-5 -8 -12 33.647 36.012 1.644 44.965 o
-5 -8 -11 7.473 8.859 0.933 211.658 o
-5 -8 -10 166.531 193.847 4.591 4.438 o
-5 -8 -9 29.147 34.835 1.702 48.905 o
-5 -8 -8 123.389 124.597 4.769 6.791 o
-5 -8 -7 14.361 13.361 1.316 110.660 o
-5 -8 -6 130.657 123.329 5.591 5.935 o
-5 -8 -5 448.721 429.682 17.650 0.667 o
-5 -8 -4 56.633 55.849 1.561 26.457 o
-5 -8 -3 254.529 258.820 5.157 2.481 o
-5 -8 -2 77.990 83.382 2.419 15.332 o
-5 -8 -1 79.761 76.656 3.261 13.759 o
-5 -7 -12 7.730 9.126 1.398 147.793 o
-5 -7 -11 22.916 27.099 1.217 71.642 o
-5 -7 -10 14.491 15.496 1.196 112.520 o
-5 -7 -9 65.916 69.176 2.033 20.012 o
-5 -7 -8 210.485 205.992 5.471 3.284 o
-5 -7 -7 244.981 242.454 5.274 2.650 o
-5 -7 -6 133.770 134.255 4.201 6.564 o
-5 -7 -5 284.289 285.150 4.971 2.119 o
-5 -7 -4 169.227 165.979 3.296 5.151 o
-5 -7 -3 22.209 18.609 1.439 75.809 o
-5 -7 -2 650.823 617.762 9.803 0.490 o
-5 -7 -1 218.350 212.630 6.372 2.950 o
-5 -7 0 108.293 114.943 4.029 8.450 o
-5 -6 -13 31.757 34.733 1.270 52.014 o
-5 -6 -12 5.051 6.286 1.132 226.569 o
-5 -6 -11 13.923 16.575 2.249 65.196 o
-5 -6 -10 116.773 117.006 5.308 6.771 o
-5 -6 -9 567.997 573.793 14.484 0.532 o
-5 -6 -8 473.076 473.777 6.698 0.871 o
-5 -6 -7 52.352 55.209 1.693 27.710 o
-5 -6 -6 850.155 778.179 21.594 0.259 o
-5 -6 -5 960.791 899.305 21.449 0.213 o
-5 -6 -4 4.456 2.698 0.539 499.093 o
-5 -6 -3 206.467 202.164 3.543 3.765 o
-5 -6 -2 49.048 46.511 1.325 33.149 o
-5 -6 -1 81.016 88.351 1.833 15.494 o
-5 -6 0 28.317 29.235 1.020 63.807 o
-5 -5 -14 45.127 43.711 4.454 16.746 o
-5 -5 -13 0.547 0.617 0.360 2258.580 o
-5 -5 -12 4.010 3.468 0.772 395.004 o
-5 -5 -11 72.724 81.238 1.706 17.915 o
-5 -5 -10 19.162 20.900 1.630 73.744 o
-5 -5 -9 66.247 68.061 3.848 14.529 o
-5 -5 -8 165.119 163.677 6.226 4.205 o
-5 -5 -7 15.977 16.182 1.068 111.465 o
-5 -5 -6 70.769 64.727 2.060 19.319 o
-5 -5 -5 142.820 141.031 2.669 6.858 o
-5 -5 -4 49.135 46.114 1.123 34.211 o
-5 -5 -3 202.275 202.364 3.083 3.925 o
-5 -5 -2 2.420 2.287 0.438 806.588 o
-5 -5 -1 45.288 49.611 2.794 25.103 o
-5 -5 0 48.346 57.042 1.543 29.756 o
-5 -4 -14 18.632 18.626 1.083 96.721 o
-5 -4 -13 48.285 50.330 1.348 32.410 o
-5 -4 -12 7.965 9.427 0.762 225.508 o
-5 -4 -11 72.085 69.948 1.900 18.846 o
-5 -4 -10 30.231 32.226 2.599 36.736 o
-5 -4 -9 61.807 53.824 3.023 19.220 o
-5 -4 -8 46.201 51.917 2.127 28.558 o
-5 -4 -7 94.547 82.078 3.422 11.526 o
-5 -4 -6 69.717 61.098 1.972 20.246 o
-5 -4 -5 205.147 191.081 3.291 3.945 o
-5 -4 -4 120.600 109.982 1.649 9.740 o
-5 -4 -3 65.032 69.026 1.132 22.563 o
-5 -4 -2 171.485 179.234 3.472 4.843 o
-5 -4 -1 13.564 10.206 0.909 149.769 o
-5 -4 0 1.259 3.481 1.480 215.011 o
-5 -3 -14 114.678 105.249 11.963 2.895 o
-5 -3 -13 5.666 5.427 0.570 362.040 o
-5 -3 -12 17.756 15.426 1.128 103.377 o
-5 -3 -11 145.395 150.467 3.051 6.365 o
-5 -3 -10 178.974 176.791 2.912 4.818 o
-5 -3 -9 94.004 99.126 2.957 11.443 o
-5 -3 -8 322.719 322.279 3.604 1.795 o
-5 -3 -7 438.641 427.775 4.426 1.052 o
-5 -3 -6 29.206 28.557 0.944 63.984 o
-5 -3 -5 451.240 423.532 5.221 1.009 o
-5 -3 -4 76.081 70.471 1.446 18.850 o
-5 -3 -3 34.905 37.521 1.132 48.599 o
-5 -3 -2 401.154 398.845 7.161 1.138 o
-5 -3 -1 157.144 172.339 3.793 5.253 o
-5 -3 0 525.689 562.507 10.737 0.642 o
-5 -2 -15 4.488 4.275 0.603 424.928 o
-5 -2 -14 4.187 3.305 0.702 421.275 o
-5 -2 -13 45.569 48.152 1.802 31.748 o
-5 -2 -12 3.555 4.059 0.756 408.905 o
-5 -2 -11 32.524 31.103 1.611 48.701 o
-5 -2 -10 381.410 371.254 4.449 1.343 o
-5 -2 -9 73.501 71.325 1.379 19.476 o
-5 -2 -8 31.623 33.011 0.850 58.067 o
-5 -2 -7 3.820 4.976 0.506 481.503 o
-5 -2 -6 172.996 170.669 2.161 5.259 o
-5 -2 -5 64.109 64.507 1.236 23.328 o
-5 -2 -4 64.776 76.179 1.539 20.721 o
-5 -2 -3 42.666 40.647 2.947 26.332 o
-5 -2 -2 1204.310 1199.260 20.910 0.143 o
-5 -2 -1 258.085 276.149 5.307 2.349 o
-5 -2 0 849.339 857.843 17.187 0.268 o
-5 -1 -15 2.426 2.233 0.534 713.701 o
-5 -1 -14 23.817 23.544 1.369 69.796 o
-5 -1 -13 1.720 2.080 0.593 758.733 o
-5 -1 -12 17.920 16.335 0.906 110.131 o
-5 -1 -11 70.007 74.006 2.477 17.384 o
-5 -1 -10 26.328 27.411 1.313 63.491 o
-5 -1 -9 169.041 164.816 2.607 5.376 o
-5 -1 -8 96.208 101.419 1.659 12.613 o
-5 -1 -7 50.828 50.019 1.199 31.850 o
-5 -1 -6 151.901 149.977 2.535 6.310 o
-5 -1 -5 34.564 37.891 0.923 50.645 o
-5 -1 -4 13.214 9.520 0.827 161.061 o
-5 -1 -2 305.594 319.644 11.840 1.337 o
-5 -1 -1 849.907 881.727 24.721 0.229 o
-5 -1 0 346.247 359.411 12.525 1.112 o
-5 0 1 206.123 217.362 9.154 2.486 o
-5 0 2 974.113 1074.260 20.347 0.194 o
-5 0 3 637.233 738.402 15.218 0.407 o
-5 0 4 153.711 173.043 6.002 4.435 o
-5 0 5 41.885 39.736 1.959 34.762 o
-5 0 6 5.433 6.755 0.589 342.290 o
-5 0 7 7.303 9.891 0.546 262.681 o
-5 0 8 4.509 6.494 1.072 246.405 o
-5 0 9 61.160 54.849 1.720 24.420 o
-5 0 10 577.971 575.559 8.053 0.603 o
-5 0 11 701.271 704.396 10.222 0.414 o
-5 0 12 237.475 233.693 3.490 3.018 o
-5 0 13 42.253 46.297 1.652 35.070 o
-5 0 14 10.149 11.382 1.346 132.213 o
-5 0 15 0.172 0.364 0.829 763.808 o
-5 0 16 0.081 0.055 0.725 1040.150 o
-5 1 1 397.039 424.447 14.197 0.857 o
-5 1 2 35.046 36.028 2.586 33.408 o
-5 1 3 50.909 51.363 3.071 21.733 o
-5 1 4 164.904 197.191 8.907 3.039 o
-5 1 5 1.300 1.316 2.412 92.257 o
-5 1 6 7.285 8.752 0.952 211.903 o
-5 1 7 61.965 62.748 2.080 21.697 o
-5 1 8 12.107 11.859 1.200 132.080 o
-5 1 9 161.538 154.458 3.811 5.387 o
-5 1 10 47.445 48.106 2.686 25.332 o
-5 1 11 114.982 115.630 3.212 8.790 o
-5 1 12 92.441 93.155 4.495 9.580 o
-5 1 13 1.217 0.620 1.126 379.531 o
-5 1 14 40.158 41.574 1.558 38.634 o
-5 1 15 31.778 32.083 2.037 43.113 o
-5 1 16 42.937 44.454 2.193 31.152 o
-5 1 17 8.984 7.619 0.795 219.341 o
-5 2 1 278.586 289.990 11.018 1.567 o
-5 2 2 421.305 442.042 14.553 0.790 o
-5 2 3 68.313 80.752 4.755 11.377 o
-5 2 4 356.918 351.715 15.389 0.947 o
-5 2 5 400.518 407.563 17.979 0.729 o
-5 2 6 96.655 97.185 2.060 12.398 o
-5 2 7 57.498 53.337 1.166 28.036 o
-5 2 8 103.825 105.357 1.940 11.287 o
-5 2 9 212.566 201.885 3.030 3.736 o
-5 2 10 113.025 102.286 2.996 9.605 o
-5 2 11 1.978 3.144 1.115 321.860 o
-5 2 12 92.873 92.117 2.591 12.450 o
-5 2 13 8.637 7.033 1.149 178.554 o
-5 2 14 13.839 14.168 0.977 131.286 o
-5 2 15 9.331 9.521 0.886 191.867 o
-5 2 16 6.854 8.085 1.370 160.495 o
-5 3 1 1346.190 1393.080 35.656 0.098 o
-5 3 2 41.843 36.040 3.508 23.273 o
-5 3 3 477.398 469.503 15.046 0.677 o
-5 3 4 610.485 628.900 22.912 0.373 o
-5 3 5 1194.180 1174.610 26.560 0.137 o
-5 3 6 22.384 20.484 0.744 91.805 o
-5 3 7 173.023 166.615 2.330 5.286 o
-5 3 8 109.017 111.598 2.187 10.290 o
-5 3 9 79.129 76.324 1.759 17.027 o
-5 3 10 63.086 64.531 1.639 22.553 o
-5 3 11 34.099 33.068 1.319 49.778 o
-5 3 12 1.012 -0.117 0.619 1072.200 o
-5 3 13 29.063 26.470 1.433 58.057 o
-5 3 14 28.843 29.580 1.318 58.158 o
-5 3 15 66.085 70.298 1.751 20.615 o
-5 3 16 26.459 20.336 1.206 71.584 o
-5 4 1 203.443 227.009 9.400 2.420 o
-5 4 2 382.435 411.401 13.539 0.922 o
-5 4 3 168.850 171.730 5.180 4.437 o
-5 4 4 1273.560 1215.020 18.823 0.136 o
-5 4 5 56.210 52.499 1.187 28.709 o
-5 4 6 79.947 76.614 1.322 17.552 o
-5 4 7 129.590 126.968 2.503 8.019 o
-5 4 8 139.962 139.290 2.417 7.152 o
-5 4 9 402.584 423.221 5.411 1.147 o
-5 4 10 167.747 159.995 2.741 5.462 o
-5 4 11 494.537 479.901 6.905 0.818 o
-5 4 12 21.732 22.480 1.412 73.631 o
-5 4 13 63.376 64.347 2.293 20.394 o
-5 4 14 2.944 2.740 0.788 454.851 o
-5 4 15 168.218 168.359 4.851 4.611 o
-5 4 16 59.568 45.605 1.672 26.845 o
-5 5 1 1085.500 1112.700 11.574 0.184 o
-5 5 2 532.706 506.314 5.667 0.743 o
-5 5 3 403.531 418.322 6.005 1.136 o
-5 5 4 138.796 135.600 3.056 6.989 o
-5 5 5 451.314 458.595 6.832 0.933 o
-5 5 6 116.613 115.931 1.924 9.658 o
-5 5 7 68.118 67.250 2.100 19.527 o
-5 5 8 14.189 17.610 1.040 117.436 o
-5 5 9 359.196 333.699 5.087 1.502 o
-5 5 10 27.619 27.335 1.816 52.527 o
-5 5 11 26.411 29.511 1.295 62.086 o
-5 5 12 1.134 0.837 0.723 760.025 o
-5 5 13 42.415 34.232 3.695 22.120 o
-5 5 14 29.624 30.175 2.412 40.183 o
-5 5 15 14.923 12.580 1.398 105.390 o
-5 6 1 43.929 40.811 0.887 40.728 o
-5 6 2 333.120 343.040 3.701 1.667 o
-5 6 3 502.190 506.521 7.350 0.773 o
-5 6 4 220.482 219.667 3.707 3.343 o
-5 6 5 115.631 122.772 2.981 8.705 o
-5 6 6 825.048 784.979 22.429 0.262 o
-5 6 7 159.814 147.321 3.778 5.573 o
-5 6 8 145.263 137.685 4.096 6.106 o
-5 6 9 284.444 260.097 4.432 2.265 o
-5 6 10 430.216 402.009 8.335 1.015 o
-5 6 11 176.916 119.638 41.179 0.315 o
-5 6 12 10.465 9.647 1.425 128.421 o
-5 6 13 10.493 8.112 1.151 158.496 o
-5 6 15 17.059 16.334 1.343 94.892 o
-5 7 1 485.386 497.073 6.128 0.832 o
-5 7 2 219.564 225.762 2.949 3.411 o
-5 7 3 4.077 5.143 0.452 481.550 o
-5 7 4 22.286 29.929 0.897 76.640 o
-5 7 5 669.693 638.869 21.543 0.357 o
-5 7 6 224.553 205.148 9.860 2.257 o
-5 7 7 192.081 182.336 5.865 3.662 o
-5 7 8 38.644 44.674 1.462 39.392 o
-5 7 9 134.760 122.485 2.504 7.846 o
-5 7 10 238.303 243.453 5.427 2.697 o
-5 7 11 120.819 125.550 3.782 7.672 o
-5 7 12 73.894 68.489 3.070 15.605 o
-5 7 13 151.289 161.891 4.714 5.201 o
-5 7 14 75.109 80.713 2.741 15.294 o
-5 7 15 60.757 37.739 1.480 28.808 o
-5 8 1 32.565 37.878 1.224 49.927 o
-5 8 2 133.393 123.207 2.167 8.084 o
-5 8 3 650.657 594.189 7.433 0.520 o
-5 8 4 73.868 76.071 1.229 19.084 o
-5 8 5 156.694 150.826 2.516 6.104 o
-5 8 6 28.035 24.114 1.234 64.870 o
-5 8 7 163.282 168.097 6.454 4.109 o
-5 8 8 189.698 188.859 5.673 3.700 o
-5 8 9 39.787 39.685 2.001 35.607 o
-5 8 10 87.072 83.344 3.234 12.556 o
-5 8 11 73.674 77.945 3.316 14.335 o
-5 8 12 63.767 60.569 2.631 19.561 o
-5 8 13 26.504 27.162 1.056 68.089 o
-5 8 14 65.907 54.923 2.138 21.487 o
-5 9 1 195.215 199.954 3.099 4.096 o
-5 9 2 173.275 172.428 4.470 4.572 o
-5 9 3 298.673 316.702 5.067 1.893 o
-5 9 4 254.217 254.761 3.320 2.691 o
-5 9 5 634.194 620.470 13.137 0.472 o
-5 9 6 26.493 22.387 1.088 72.003 o
-5 9 7 43.711 47.455 2.012 31.401 o
-5 9 8 59.844 62.855 2.045 22.398 o
-5 9 9 114.847 118.790 4.248 7.766 o
-5 9 10 134.231 130.209 4.248 6.598 o
-5 9 11 78.134 76.950 3.508 13.392 o
-5 9 12 21.301 19.161 3.152 37.093 o
-5 9 13 22.779 19.094 1.603 69.575 o
-5 10 1 10.929 12.621 0.848 165.409 o
-5 10 2 54.406 52.749 1.221 29.345 o
-5 10 3 186.787 177.334 3.308 4.510 o
-5 10 4 301.627 269.956 3.792 2.124 o
-5 10 5 213.125 207.112 4.234 3.478 o
-5 10 6 112.966 108.589 3.294 9.089 o
-5 10 7 12.356 15.112 0.944 139.232 o
-5 10 8 51.571 59.449 1.625 27.472 o
-5 10 9 57.083 57.643 1.597 25.813 o
-5 10 10 107.086 106.310 3.810 9.030 o
-5 10 11 5.106 4.111 0.987 279.060 o
-5 10 12 24.862 23.543 0.749 80.762 o
-5 11 1 86.175 90.096 2.039 14.248 o
-5 11 2 173.809 169.429 3.110 5.019 o
-5 11 3 18.256 14.865 0.661 121.023 o
-5 11 4 3.145 1.371 0.411 788.487 o
-5 11 5 5.972 7.371 0.781 275.806 o
-5 11 6 0.035 0.365 0.561 1630.260 o
-5 11 7 46.269 43.625 1.287 35.844 o
-5 11 8 2.020 2.874 0.549 710.674 o
-5 11 9 12.524 12.699 0.901 148.909 o
-5 11 10 56.888 61.422 2.412 21.983 o
-5 11 11 14.982 14.774 0.775 134.138 o
-5 12 1 62.599 57.981 1.485 24.206 o
-5 12 2 8.497 12.219 0.654 211.439 o
-5 12 3 42.637 38.770 1.014 41.849 o
-5 12 4 120.685 114.642 3.919 7.857 o
-5 12 5 13.143 12.854 1.562 101.706 o
-5 12 6 14.313 14.248 0.815 137.598 o
-5 12 7 6.595 7.968 0.654 280.947 o
-5 12 8 36.553 39.034 1.020 47.155 o
-5 12 9 31.447 32.862 1.288 53.232 o
-5 12 10 57.976 62.076 2.083 22.910 o
-5 13 1 43.659 46.234 2.741 26.535 o
-5 13 2 39.972 40.451 1.072 42.977 o
-5 13 3 1.465 0.507 0.561 1012.450 o
-5 13 4 27.809 29.819 1.152 62.122 o
-5 13 5 25.516 23.433 1.453 65.085 o
-5 13 6 5.746 5.478 0.619 345.411 o
-5 13 7 9.306 9.692 0.639 219.317 o
-5 13 8 7.784 8.907 0.877 215.413 o
-5 14 1 1.713 1.014 0.576 874.182 o
-5 14 2 6.910 7.619 0.850 242.533 o
-5 14 3 5.853 4.906 0.767 311.343 o
-5 14 4 15.827 15.485 1.014 116.168 o
-5 14 6 42.935 43.604 1.480 36.709 o
-4 -15 -2 39.932 36.341 1.261 43.298 o
-4 -15 -1 6.853 6.194 0.548 316.852 o
-4 -15 0 9.324 8.469 0.630 229.061 o
-4 -14 -6 9.353 5.701 0.658 247.919 o
-4 -14 -2 2.758 2.138 0.548 666.096 o
-4 -14 0 46.994 46.226 1.347 34.276 o
-4 -13 -8 10.114 6.660 0.740 217.417 o
-4 -13 -4 12.857 11.675 0.987 143.945 o
-4 -13 -3 7.589 7.864 0.904 221.095 o
-4 -13 -2 136.163 131.990 4.056 6.604 o
-4 -13 -1 89.943 91.307 3.083 12.070 o
-4 -13 0 4.377 2.538 0.538 510.093 o
-4 -12 -9 3.950 3.563 0.439 552.712 o
-4 -12 -6 29.861 29.078 1.699 51.158 o
-4 -12 -5 85.910 78.575 3.070 13.274 o
-4 -12 -4 245.797 268.147 7.181 2.268 o
-4 -12 -3 1.714 1.370 0.585 826.996 o
-4 -12 -2 34.101 33.997 1.439 47.906 o
-4 -12 -1 74.621 67.008 1.647 19.182 o
-4 -12 0 62.225 65.205 1.617 22.776 o
-4 -11 -10 26.681 23.323 1.069 71.101 o
-4 -11 -9 10.076 10.058 0.959 173.764 o
-4 -11 -8 44.518 44.097 1.918 32.501 o
-4 -11 -7 35.420 38.671 1.918 39.487 o
-4 -11 -6 150.209 143.912 4.577 5.574 o
-4 -11 -5 71.121 82.686 3.070 14.962 o
-4 -11 -4 231.483 219.034 6.605 2.720 o
-4 -11 -3 221.176 217.117 4.611 3.209 o
-4 -11 -2 9.438 11.073 0.778 194.015 o
-4 -11 -1 60.239 58.279 1.603 24.567 o
-4 -11 0 176.475 174.825 3.267 4.823 o
-4 -10 -11 72.064 81.864 1.846 17.707 o
-4 -10 -10 64.180 67.862 1.908 20.981 o
-4 -10 -9 123.467 134.872 4.796 6.558 o
-4 -10 -8 25.348 24.748 1.836 56.194 o
-4 -10 -7 46.912 44.703 1.702 32.585 o
-4 -10 -6 37.570 37.344 1.569 41.989 o
-4 -10 -5 132.131 138.663 2.725 7.424 o
-4 -10 -4 160.217 163.275 2.870 5.624 o
-4 -10 -3 293.952 290.686 9.702 1.619 o
-4 -10 -2 121.853 110.940 6.852 5.468 o
-4 -10 -1 64.605 62.852 2.138 20.795 o
-4 -10 0 32.174 27.807 1.128 57.617 o
-4 -9 -12 12.577 14.160 0.843 147.469 o
-4 -9 -11 25.272 29.838 1.334 62.849 o
-4 -9 -10 11.694 12.805 1.163 134.503 o
-4 -9 -9 88.393 93.025 4.236 10.271 o
-4 -9 -8 152.042 146.904 3.782 5.847 o
-4 -9 -7 16.120 18.555 1.219 99.700 o
-4 -9 -6 57.583 56.459 2.293 22.984 o
-4 -9 -5 207.242 209.482 3.726 3.650 o
-4 -9 -4 77.928 80.178 1.961 16.517 o
-4 -9 -3 230.869 224.516 3.582 3.165 o
-4 -9 -2 456.067 425.331 8.167 0.929 o
-4 -9 -1 57.621 55.000 1.918 24.803 o
-4 -9 0 132.498 130.375 4.684 6.373 o
-4 -8 -13 1.578 1.480 0.658 741.203 o
-4 -8 -12 11.629 14.208 1.040 139.818 o
-4 -8 -11 2.822 3.474 0.651 523.294 o
-4 -8 -10 260.416 273.110 7.718 2.070 o
-4 -8 -9 386.687 397.404 7.989 1.156 o
-4 -8 -8 33.846 32.624 1.394 49.388 o
-4 -8 -7 59.044 59.651 1.798 24.038 o
-4 -8 -6 286.729 296.324 4.311 2.104 o
-4 -8 -5 285.005 286.294 4.934 2.112 o
-4 -8 -4 260.258 262.007 4.351 2.492 o
-4 -8 -3 355.785 362.083 5.500 1.435 o
-4 -8 -2 169.378 176.834 2.693 5.152 o
-4 -8 -1 0.743 1.340 0.539 1152.820 o
-4 -8 0 40.847 50.611 1.594 35.040 o
-4 -7 -13 4.030 5.317 1.398 192.303 o
-4 -7 -12 62.390 67.431 2.952 18.016 o
-4 -7 -11 9.628 8.749 0.841 198.039 o
-4 -7 -10 71.217 75.669 2.741 16.323 o
-4 -7 -9 53.605 52.291 1.511 28.617 o
-4 -7 -8 370.580 376.477 4.997 1.360 o
-4 -7 -7 77.888 75.271 2.003 16.893 o
-4 -7 -6 29.358 26.937 1.246 60.452 o
-4 -7 -5 7.606 6.180 0.573 292.665 o
-4 -7 -4 326.316 323.261 5.248 1.692 o
-4 -7 -3 102.987 96.530 1.632 12.124 o
-4 -7 -2 2.806 3.441 0.513 618.599 o
-4 -7 -1 132.325 156.114 2.795 6.940 o
-4 -7 0 2.186 0.722 0.395 1093.140 o
-4 -6 -14 24.720 25.981 1.535 62.568 o
-4 -6 -13 11.412 13.084 1.110 139.355 o
-4 -6 -12 25.191 26.969 1.402 63.879 o
-4 -6 -11 41.022 43.310 1.768 35.797 o
-4 -6 -10 52.360 55.303 1.661 27.836 o
-4 -6 -9 54.972 58.547 1.293 27.572 o
-4 -6 -8 51.848 50.166 1.287 30.910 o
-4 -6 -7 20.296 20.573 1.007 91.072 o
-4 -6 -6 208.652 202.910 4.345 3.567 o
-4 -6 -5 13.049 13.682 0.673 156.351 o
-4 -6 -4 219.378 206.360 4.260 3.378 o
-4 -6 -3 706.281 683.722 7.135 0.436 o
-4 -6 -2 63.620 65.751 1.527 22.534 o
-4 -6 -1 140.016 131.250 6.029 5.257 o
-4 -6 0 240.615 232.079 8.386 2.281 o
-4 -5 -15 65.797 73.614 2.275 18.834 o
-4 -5 -14 36.822 43.073 1.740 38.800 o
-4 -5 -13 52.446 53.021 1.464 29.174 o
-4 -5 -12 1.137 1.363 0.566 977.022 o
-4 -5 -11 96.955 94.136 1.667 12.966 o
-4 -5 -10 34.265 39.193 2.397 34.950 o
-4 -5 -9 134.142 132.413 2.840 7.420 o
-4 -5 -8 247.036 252.027 3.629 2.763 o
-4 -5 -7 214.426 207.983 2.731 3.686 o
-4 -5 -6 35.753 37.127 1.407 45.241 o
-4 -5 -5 207.182 209.472 2.458 3.847 o
-4 -5 -4 36.747 42.929 1.785 38.479 o
-4 -5 -3 1102.480 1070.400 14.816 0.180 o
-4 -5 -2 671.739 583.519 12.273 0.465 o
-4 -5 -1 1716.760 1723.730 28.474 0.072 o
-4 -5 0 159.986 158.657 6.742 4.145 o
-4 -4 -15 7.710 8.068 0.796 234.843 o
-4 -4 -14 27.473 27.663 1.119 64.901 o
-4 -4 -13 27.835 37.032 1.339 54.364 o
-4 -4 -12 27.564 28.545 0.901 67.421 o
-4 -4 -11 141.104 140.520 4.353 6.065 o
-4 -4 -10 127.492 121.087 3.664 7.530 o
-4 -4 -9 273.700 269.908 3.217 2.410 o
-4 -4 -8 32.633 32.457 1.132 53.980 o
-4 -4 -7 1088.740 1072.470 9.947 0.190 o
-4 -4 -6 16.451 13.653 0.647 134.622 o
-4 -4 -5 199.207 209.474 2.773 3.965 o
-4 -4 -4 573.152 594.624 11.438 0.559 o
-4 -4 -3 107.369 110.175 5.975 6.656 o
-4 -4 -2 386.285 429.183 7.111 1.139 o
-4 -4 -1 54.026 55.163 1.665 27.172 o
-4 -4 0 79.893 87.811 4.796 10.148 o
-4 -3 -15 1.846 2.474 0.535 779.007 o
-4 -3 -14 9.557 9.368 0.665 215.202 o
-4 -3 -13 76.738 74.238 2.111 16.978 o
-4 -3 -12 45.894 41.978 1.744 33.575 o
-4 -3 -11 115.955 117.341 2.942 8.897 o
-4 -3 -10 46.188 50.968 2.284 27.772 o
-4 -3 -9 351.595 354.040 8.628 1.320 o
-4 -3 -8 2.802 1.701 0.459 770.948 o
-4 -3 -7 431.236 396.507 5.186 1.105 o
-4 -3 -6 10.627 9.461 0.584 208.325 o
-4 -3 -5 207.680 220.865 4.537 3.398 o
-4 -3 -4 1792.590 1792.310 45.084 0.058 o
-4 -3 -3 79.298 92.388 5.481 8.910 o
-4 -3 -2 757.161 768.212 11.432 0.354 o
-4 -3 -1 666.602 693.825 10.375 0.442 o
-4 -3 0 182.375 205.143 3.887 4.151 o
-4 -2 -15 63.006 71.086 1.888 20.927 o
-4 -2 -14 46.509 43.582 2.645 26.662 o
-4 -2 -13 59.045 51.559 1.848 25.196 o
-4 -2 -12 41.553 35.799 2.402 32.108 o
-4 -2 -11 220.662 210.306 4.233 3.331 o
-4 -2 -10 16.198 12.293 0.675 139.111 o
-4 -2 -9 73.281 73.085 1.377 19.322 o
-4 -2 -8 289.571 285.526 3.600 2.170 o
-4 -2 -7 1627.930 1543.510 13.903 0.090 o
-4 -2 -6 6.918 4.735 0.552 335.771 o
-4 -2 -5 35.746 31.545 3.782 23.351 o
-4 -2 -4 128.541 139.116 7.098 4.809 o
-4 -2 -3 985.511 956.821 26.091 0.186 o
-4 -2 -2 2146.350 2256.990 54.457 0.040 o
-4 -2 -1 1484.810 1485.260 45.742 0.077 o
-4 -2 0 564.680 585.482 10.835 0.580 o
-4 -1 -15 38.369 42.444 1.823 37.237 o
-4 -1 -14 37.023 31.599 1.533 45.219 o
-4 -1 -13 104.427 103.746 7.658 5.374 o
-4 -1 -12 123.868 121.034 3.118 8.137 o
-4 -1 -11 22.459 25.021 2.057 54.664 o
-4 -1 -10 126.469 121.295 2.649 8.295 o
-4 -1 -9 232.152 213.141 4.316 3.127 o
-4 -1 -8 1212.790 1172.730 12.681 0.155 o
-4 -1 -7 1943.440 1803.080 20.479 0.063 o
-4 -1 -6 338.693 370.028 4.744 1.527 o
-4 -1 -1 5494.190 5614.000 135.252 0.006 o
-4 -1 0 1279.910 1342.350 23.282 0.122 o
-4 0 1 1645.250 1801.480 24.184 0.076 o
-4 0 2 155.736 170.746 3.434 5.455 o
-4 0 3 1660.060 1734.070 23.369 0.077 o
-4 0 4 1055.250 1087.340 18.628 0.180 o
-4 0 5 93.067 108.498 3.124 10.863 o
-4 0 6 3826.690 4251.180 98.691 0.012 o
-4 0 7 761.011 787.585 23.899 0.273 o
-4 0 8 3.578 3.196 0.851 383.380 o
-4 0 9 69.032 69.404 2.166 18.893 o
-4 0 10 2184.990 2158.880 29.470 0.047 o
-4 0 11 1625.910 1636.670 31.892 0.077 o
-4 0 12 8.734 12.919 1.333 136.904 o
-4 0 13 335.732 326.932 6.756 1.549 o
-4 0 14 33.014 32.270 1.467 49.524 o
-4 0 15 44.859 48.957 1.567 33.401 o
-4 0 16 41.813 41.873 1.387 38.719 o
-4 0 17 170.662 155.614 45.303 0.262 o
-4 1 1 17.124 19.443 1.059 101.298 o
-4 1 2 734.928 642.774 15.373 0.376 o
-4 1 3 591.401 630.839 12.634 0.509 o
-4 1 7 1300.750 1339.910 30.230 0.111 o
-4 1 8 141.592 168.386 5.399 5.057 o
-4 1 9 39.739 36.515 2.165 35.012 o
-4 1 10 692.614 784.077 19.431 0.331 o
-4 1 11 65.604 73.697 3.892 14.135 o
-4 1 12 245.264 228.051 7.674 2.370 o
-4 1 13 18.733 19.978 1.627 75.561 o
-4 1 14 58.594 59.607 2.250 22.426 o
-4 1 15 14.627 14.155 1.135 118.183 o
-4 1 16 108.318 117.040 2.833 9.556 o
-4 2 1 549.184 586.283 16.718 0.510 o
-4 2 2 172.981 189.974 5.318 4.107 o
-4 2 3 1428.490 1487.410 30.912 0.094 o
-4 2 4 2176.840 2088.190 68.928 0.036 o
-4 2 5 150.092 153.690 3.971 5.709 o
-4 2 6 1071.850 1031.260 29.352 0.156 o
-4 2 7 1159.520 1156.780 20.673 0.153 o
-4 2 8 339.482 343.012 7.638 1.444 o
-4 2 9 671.570 612.280 10.940 0.466 o
-4 2 10 412.209 394.132 8.978 1.051 o
-4 2 11 456.542 455.690 7.836 0.903 o
-4 2 12 550.263 543.685 12.429 0.597 o
-4 2 13 84.816 82.617 9.675 4.429 o
-4 2 14 19.769 18.983 1.125 91.226 o
-4 2 15 22.681 22.852 1.048 80.638 o
-4 2 16 85.043 92.306 2.512 13.514 o
-4 3 1 7.347 16.718 2.247 75.268 o
-4 3 2 483.561 534.089 10.870 0.718 o
-4 3 3 386.048 377.145 11.524 1.038 o
-4 3 4 79.944 79.894 2.496 15.142 o
-4 3 5 1919.620 1913.090 32.305 0.058 o
-4 3 6 498.362 474.935 9.629 0.766 o
-4 3 7 2208.220 2148.770 28.851 0.047 o
-4 3 8 91.111 81.201 2.214 13.916 o
-4 3 9 1330.130 1274.100 22.627 0.121 o
-4 3 10 419.686 424.375 7.274 1.045 o
-4 3 11 595.681 593.174 9.662 0.556 o
-4 3 12 1145.700 1088.520 30.447 0.140 o
-4 3 13 123.471 118.849 3.248 8.128 o
-4 3 14 96.670 101.253 2.057 12.164 o
-4 3 15 21.713 20.317 0.997 87.691 o
-4 3 16 33.474 36.862 1.891 41.842 o
-4 4 1 72.337 87.372 4.824 10.662 o
-4 4 2 333.586 347.653 11.264 1.239 o
-4 4 3 522.669 536.403 15.622 0.575 o
-4 4 4 413.618 406.579 19.048 0.679 o
-4 4 5 241.780 247.366 7.756 2.306 o
-4 4 6 148.344 161.826 2.760 6.131 o
-4 4 7 77.541 74.444 1.529 17.947 o
-4 4 8 466.259 434.432 5.449 0.953 o
-4 4 9 21.559 18.790 0.943 91.826 o
-4 4 10 29.613 30.532 1.164 58.780 o
-4 4 11 1330.770 1255.190 13.870 0.131 o
-4 4 12 167.332 163.427 2.750 5.416 o
-4 4 13 180.238 181.236 3.703 4.524 o
-4 4 14 28.059 29.630 1.214 60.892 o
-4 4 15 40.035 39.272 1.850 36.940 o
-4 4 16 5.482 5.810 1.261 199.415 o
-4 5 1 250.545 236.629 8.633 2.153 o
-4 5 4 608.692 623.720 17.787 0.436 o
-4 5 5 375.189 345.757 11.538 1.106 o
-4 5 6 179.328 188.266 2.670 4.706 o
-4 5 7 274.782 259.222 3.128 2.458 o
-4 5 8 392.448 368.371 4.193 1.311 o
-4 5 9 137.977 129.259 2.056 7.686 o
-4 5 10 533.867 515.076 6.749 0.721 o
-4 5 11 360.953 357.963 9.034 1.258 o
-4 5 12 43.004 44.288 1.638 35.321 o
-4 5 13 36.703 38.843 1.262 45.018 o
-4 5 14 0.190 -0.055 0.247 6446.190 o
-4 5 15 16.764 19.404 1.781 74.657 o
-4 5 16 8.863 10.031 1.151 163.647 o
-4 6 1 573.424 634.409 14.580 0.499 o
-4 6 2 157.606 169.400 5.152 4.742 o
-4 6 3 600.632 627.478 10.657 0.524 o
-4 6 4 710.260 690.920 17.255 0.362 o
-4 6 5 108.663 102.125 1.613 11.220 o
-4 6 6 82.324 91.366 1.698 15.232 o
-4 6 7 120.917 116.132 2.533 8.912 o
-4 6 8 1404.550 1334.460 18.530 0.115 o
-4 6 9 5.356 7.593 0.603 328.408 o
-4 6 10 160.773 151.119 2.603 5.911 o
-4 6 11 1558.260 1433.150 35.044 0.084 o
-4 6 12 15.218 15.348 1.699 85.511 o
-4 6 13 165.421 167.866 3.919 5.028 o
-4 6 15 124.055 132.155 4.029 7.157 o
-4 6 16 1.778 1.124 0.740 641.313 o
-4 7 1 85.384 85.598 1.649 15.272 o
-4 7 2 87.143 91.746 1.672 14.484 o
-4 7 3 130.229 126.227 2.399 8.062 o
-4 7 4 102.643 105.101 2.584 10.784 o
-4 7 5 4.012 4.812 0.509 473.510 o
-4 7 6 47.213 48.014 1.601 32.192 o
-4 7 7 493.840 492.459 8.864 0.773 o
-4 7 8 263.663 272.278 5.499 2.296 o
-4 7 9 40.773 40.790 1.386 39.859 o
-4 7 10 118.687 119.019 3.232 8.425 o
-4 7 11 6.062 4.769 0.958 260.696 o
-4 7 12 78.490 82.439 3.261 13.557 o
-4 7 13 64.769 65.557 2.494 19.261 o
-4 7 14 65.139 68.901 4.358 13.183 o
-4 7 15 98.927 95.293 2.933 11.183 o
-4 8 1 38.949 39.580 1.073 44.236 o
-4 8 2 50.286 51.974 1.251 31.399 o
-4 8 3 194.571 190.545 4.142 3.988 o
-4 8 4 671.384 648.955 9.241 0.464 o
-4 8 5 121.057 133.521 2.651 8.250 o
-4 8 6 44.933 44.713 1.767 33.195 o
-4 8 7 59.741 70.629 1.855 21.975 o
-4 8 8 68.025 65.220 2.107 19.765 o
-4 8 9 445.835 444.128 8.065 0.934 o
-4 8 10 184.870 183.430 8.373 3.045 o
-4 8 11 187.744 176.800 5.892 3.775 o
-4 8 12 8.309 11.237 1.480 130.464 o
-4 8 13 97.981 99.596 3.481 10.351 o
-4 8 14 7.869 5.755 0.795 251.851 o
-4 9 1 18.286 16.264 1.026 104.109 o
-4 9 2 10.318 9.982 0.659 201.922 o
-4 9 3 47.363 46.987 1.444 33.302 o
-4 9 4 174.604 174.121 3.975 4.677 o
-4 9 5 516.663 502.547 13.163 0.648 o
-4 9 6 37.943 33.776 1.477 44.075 o
-4 9 7 173.658 180.181 3.557 4.746 o
-4 9 8 113.955 131.543 3.321 8.259 o
-4 9 9 48.443 50.950 1.870 29.342 o
-4 9 10 91.242 80.603 2.905 12.815 o
-4 9 12 4.105 3.782 1.069 280.051 o
-4 9 13 23.390 22.391 1.370 71.613 o
-4 9 14 105.027 75.807 2.494 12.133 o
-4 10 1 67.389 67.641 1.351 21.603 o
-4 10 2 275.346 287.776 4.739 2.200 o
-4 10 3 36.605 34.945 1.381 45.720 o
-4 10 4 282.645 257.162 4.320 2.303 o
-4 10 5 223.618 212.122 2.856 3.469 o
-4 10 6 31.806 40.579 1.331 48.148 o
-4 10 7 90.402 86.605 3.004 12.404 o
-4 10 8 0.797 1.671 0.795 653.140 o
-4 10 9 248.358 274.923 5.509 2.423 o
-4 10 13 2.019 1.551 0.474 908.359 o
-4 11 1 100.358 104.680 2.065 11.566 o
-4 11 2 24.376 24.686 0.811 79.453 o
-4 11 3 45.736 53.312 2.120 28.501 o
-4 11 4 40.227 49.535 1.435 36.858 o
-4 11 5 197.048 198.955 7.627 3.009 o
-4 11 6 148.310 140.114 2.741 6.597 o
-4 11 7 11.068 10.918 0.812 174.853 o
-4 11 8 55.595 62.783 2.663 21.090 o
-4 11 9 43.025 38.458 1.146 40.795 o
-4 11 10 130.332 113.929 3.618 7.603 o
-4 11 11 3.861 3.332 0.517 529.438 o
-4 11 12 1.294 0.904 0.630 875.920 o
-4 12 1 30.421 27.568 0.888 63.559 o
-4 12 2 70.770 72.730 1.758 19.162 o
-4 12 3 21.192 24.822 1.032 82.245 o
-4 12 4 38.231 39.663 1.248 43.438 o
-4 12 5 8.271 8.457 0.789 224.307 o
-4 12 6 25.950 28.158 2.384 43.864 o
-4 12 7 12.275 13.427 0.960 143.976 o
-4 12 8 9.760 10.502 0.803 190.964 o
-4 12 9 95.578 102.737 4.687 8.811 o
-4 12 10 8.582 9.894 0.987 185.791 o
-4 12 11 42.197 34.697 1.370 41.212 o
-4 13 1 11.654 8.845 0.568 200.666 o
-4 13 2 7.784 8.185 0.616 260.099 o
-4 13 3 39.938 38.802 1.135 43.248 o
-4 13 4 7.971 9.011 0.641 245.420 o
-4 13 5 21.792 25.872 1.644 64.572 o
-4 13 6 46.747 41.850 2.001 31.371 o
-4 13 7 4.149 4.752 0.505 468.738 o
-4 13 8 99.994 101.487 1.708 12.117 o
-4 13 9 122.175 119.603 3.344 8.108 o
-4 14 1 8.393 7.219 0.506 273.070 o
-4 14 2 12.654 14.192 0.765 151.779 o
-4 14 3 54.535 53.243 1.450 28.274 o
-4 14 4 23.892 25.051 2.028 53.698 o
-4 14 5 20.941 20.965 0.877 92.222 o
-4 14 6 6.500 5.865 0.685 301.945 o
-4 14 7 33.958 34.615 1.288 49.471 o
-4 15 1 12.466 10.277 0.658 177.087 o
-4 15 2 49.876 50.483 1.644 30.047 o
-4 15 3 8.323 6.002 0.576 277.746 o
-4 15 4 12.898 11.209 0.685 166.934 o
-3 -15 -4 20.552 18.088 0.850 98.886 o
-3 -15 -3 31.634 29.106 1.151 57.165 o
-3 -15 -2 63.468 54.320 1.809 23.440 o
-3 -15 -1 7.951 9.764 0.531 253.330 o
-3 -15 0 17.885 15.265 0.850 114.791 o
-3 -14 -6 19.323 15.540 1.124 97.962 o
-3 -14 -4 0.134 1.069 0.658 1069.450 o
-3 -14 -3 11.278 13.566 1.151 135.579 o
-3 -14 -2 0.770 0.548 0.658 972.257 o
-3 -14 -1 15.659 16.279 1.288 101.971 o
-3 -14 0 12.877 13.854 0.842 146.553 o
-3 -13 -8 33.890 33.546 1.617 46.174 o
-3 -13 -6 4.948 3.124 0.576 441.507 o
-3 -13 -5 3.209 2.805 0.492 624.456 o
-3 -13 -4 28.762 30.474 2.001 46.793 o
-3 -13 -3 24.614 21.357 1.730 61.702 o
-3 -13 -2 37.705 38.393 1.136 45.406 o
-3 -13 -1 13.409 13.407 1.058 130.655 o
-3 -13 0 33.797 32.918 1.298 50.431 o
-3 -12 -10 3.872 3.234 0.740 420.702 o
-3 -12 -9 10.829 9.510 1.206 146.004 o
-3 -12 -8 0.630 0.247 1.069 450.583 o
-3 -12 -6 4.667 4.166 0.904 312.927 o
-3 -12 -5 28.885 34.395 2.110 43.445 o
-3 -12 -4 88.352 85.127 4.295 10.482 o
-3 -12 -3 115.204 109.319 3.109 9.082 o
-3 -12 -2 106.987 96.875 2.190 11.165 o
-3 -12 -1 85.107 79.253 3.125 13.223 o
-3 -12 0 5.609 6.287 0.637 332.240 o
-3 -11 -11 41.148 37.328 1.699 38.193 o
-3 -11 -10 81.752 79.770 3.193 13.464 o
-3 -11 -9 6.901 6.583 0.649 290.689 o
-3 -11 -8 14.016 11.926 0.939 139.152 o
-3 -11 -7 5.778 4.786 0.803 305.416 o
-3 -11 -6 66.127 67.546 2.483 18.788 o
-3 -11 -5 13.409 14.115 1.124 124.691 o
-3 -11 -4 24.680 25.792 1.748 58.224 o
-3 -11 -3 205.488 181.426 7.619 3.015 o
-3 -11 -2 300.239 277.540 5.911 1.954 o
-3 -11 -1 113.564 121.750 2.652 9.146 o
-3 -11 0 119.876 119.754 2.684 8.749 o
-3 -10 -12 110.110 101.961 2.169 10.640 o
-3 -10 -11 12.010 12.717 1.178 131.845 o
-3 -10 -10 226.148 227.514 4.593 3.068 o
-3 -10 -9 22.810 25.218 1.327 71.114 o
-3 -10 -8 113.709 116.733 3.042 8.988 o
-3 -10 -7 28.075 27.779 1.480 57.682 o
-3 -10 -6 133.277 142.437 3.100 7.067 o
-3 -10 -5 241.175 246.511 3.954 2.834 o
-3 -10 -4 26.770 33.622 1.514 55.074 o
-3 -10 -3 531.882 537.051 8.656 0.682 o
-3 -10 -2 38.983 40.138 2.480 31.600 o
-3 -10 -1 28.335 25.731 1.414 59.892 o
-3 -10 0 107.721 113.726 3.052 9.519 o
-3 -9 -13 13.273 14.964 0.987 131.616 o
-3 -9 -12 71.604 75.560 2.850 15.985 o
-3 -9 -11 60.635 59.034 1.899 23.263 o
-3 -9 -10 14.357 12.110 1.143 123.751 o
-3 -9 -9 41.651 42.249 1.812 35.386 o
-3 -9 -8 12.389 11.123 1.115 138.986 o
-3 -9 -7 5.321 4.499 0.934 284.576 o
-3 -9 -6 281.732 280.568 4.487 2.196 o
-3 -9 -5 24.549 28.173 1.214 67.713 o
-3 -9 -4 113.568 108.720 2.268 9.957 o
-3 -9 -3 26.451 27.956 1.641 56.729 o
-3 -9 -2 1203.640 1226.470 31.228 0.124 o
-3 -9 -1 428.184 432.317 9.067 0.961 o
-3 -9 0 51.611 56.174 3.219 20.286 o
-3 -8 -14 127.368 138.404 3.645 7.119 o
-3 -8 -13 28.086 24.529 1.535 58.834 o
-3 -8 -12 90.159 93.315 2.428 12.935 o
-3 -8 -11 51.380 53.451 1.648 28.695 o
-3 -8 -10 239.975 239.213 4.272 2.856 o
-3 -8 -9 184.585 178.783 3.576 4.480 o
-3 -8 -8 29.726 27.725 1.209 59.935 o
-3 -8 -7 141.029 144.485 2.604 6.890 o
-3 -8 -6 172.983 178.583 2.597 5.040 o
-3 -8 -5 506.791 492.774 5.840 0.799 o
-3 -8 -4 338.618 335.636 4.367 1.631 o
-3 -8 -3 81.627 81.919 2.085 15.501 o
-3 -8 -2 42.322 48.767 1.619 34.543 o
-3 -8 -1 229.457 243.347 4.315 2.958 o
-3 -8 0 146.521 157.288 12.210 2.436 o
-3 -7 -13 55.185 57.321 2.184 24.062 o
-3 -7 -12 34.832 34.031 1.075 51.101 o
-3 -7 -11 288.784 289.633 5.462 2.028 o
-3 -7 -10 111.819 110.122 3.963 8.450 o
-3 -7 -9 516.887 509.435 7.723 0.740 o
-3 -7 -8 182.588 171.592 5.073 4.176 o
-3 -7 -7 248.437 237.134 4.921 2.687 o
-3 -7 -6 149.630 151.030 2.178 6.508 o
-3 -7 -5 144.064 141.375 2.096 7.024 o
-3 -7 -4 64.939 70.509 1.939 20.360 o
-3 -7 -3 367.866 376.321 6.928 1.298 o
-3 -7 -2 1247.600 1326.000 21.375 0.129 o
-3 -7 -1 354.892 377.992 9.620 1.215 o
-3 -7 0 332.295 373.506 7.362 1.425 o
-3 -6 -15 21.620 20.297 1.124 84.422 o
-3 -6 -14 1.907 3.357 0.784 500.251 o
-3 -6 -13 4.469 5.073 0.742 358.474 o
-3 -6 -12 143.246 141.154 3.147 6.612 o
-3 -6 -11 158.846 159.185 2.285 5.928 o
-3 -6 -10 191.978 189.855 3.006 4.300 o
-3 -6 -9 77.392 75.702 1.696 17.545 o
-3 -6 -8 34.459 35.395 1.732 43.509 o
-3 -6 -7 392.118 389.058 9.186 1.106 o
-3 -6 -6 521.212 529.655 6.462 0.734 o
-3 -6 -5 424.073 397.555 5.800 1.110 o
-3 -6 -4 19.317 23.051 0.718 98.193 o
-3 -6 -3 189.984 186.561 3.614 4.253 o
-3 -6 -2 79.590 70.974 2.109 16.755 o
-3 -6 -1 975.665 892.086 22.693 0.206 o
-3 -6 0 618.851 647.208 15.129 0.452 o
-3 -5 -15 51.979 59.249 1.311 28.633 o
-3 -5 -14 9.128 8.531 0.811 209.184 o
-3 -5 -13 106.464 121.041 2.449 9.885 o
-3 -5 -12 3.199 2.266 0.595 578.617 o
-3 -5 -11 25.082 23.361 1.450 65.908 o
-3 -5 -10 33.048 39.151 1.622 44.396 o
-3 -5 -9 317.482 307.258 4.843 1.815 o
-3 -5 -8 109.728 109.646 3.283 9.291 o
-3 -5 -7 31.965 24.308 1.033 61.752 o
-3 -5 -6 40.955 44.257 1.104 40.433 o
-3 -5 -5 450.493 428.811 6.446 0.979 o
-3 -5 -4 9.485 9.009 1.518 126.819 o
-3 -5 -3 105.653 114.722 3.707 8.958 o
-3 -5 -2 420.365 392.852 8.440 1.049 o
-3 -5 -1 375.208 412.885 5.537 1.254 o
-3 -5 0 2331.140 2270.830 52.237 0.037 o
-3 -4 -16 12.842 12.552 0.987 141.247 o
-3 -4 -15 2.137 1.471 0.442 935.987 o
-3 -4 -14 3.787 4.288 0.595 465.126 o
-3 -4 -13 17.987 15.654 0.795 115.571 o
-3 -4 -12 162.651 155.117 3.198 5.569 o
-3 -4 -11 283.927 281.719 4.412 2.179 o
-3 -4 -10 412.035 417.865 7.130 1.079 o
-3 -4 -9 127.801 121.319 2.103 8.535 o
-3 -4 -8 442.469 423.540 5.466 1.028 o
-3 -4 -7 27.567 31.871 1.481 55.712 o
-3 -4 -6 89.195 85.544 1.853 14.404 o
-3 -4 -5 39.179 32.133 1.668 41.763 o
-3 -4 -4 37.762 38.513 1.769 39.454 o
-3 -4 -3 415.797 422.038 8.881 1.009 o
-3 -4 -2 658.937 658.845 12.309 0.446 o
-3 -4 -1 218.994 238.839 11.840 1.867 o
-3 -4 0 555.435 562.329 15.238 0.538 o
-3 -3 -16 19.208 17.312 0.755 108.223 o
-3 -3 -15 92.176 102.862 3.063 11.292 o
-3 -3 -14 2.502 1.672 0.573 701.893 o
-3 -3 -13 188.675 197.744 3.577 4.166 o
-3 -3 -12 62.615 70.143 2.402 19.532 o
-3 -3 -11 257.080 251.850 4.615 2.550 o
-3 -3 -10 21.094 19.884 1.064 88.098 o
-3 -3 -9 108.536 111.062 2.157 10.381 o
-3 -3 -8 133.662 127.215 1.957 8.045 o
-3 -3 -7 219.072 211.223 2.937 3.545 o
-3 -3 -6 331.383 343.793 6.319 1.553 o
-3 -3 -5 0.870 1.607 0.870 566.673 o
-3 -3 -4 1023.720 970.418 22.131 0.189 o
-3 -3 -3 2387.110 2356.280 39.019 0.038 o
-3 -3 -2 513.692 517.611 13.032 0.645 o
-3 -3 -1 287.303 281.110 8.962 1.746 o
-3 -3 0 1098.310 1071.200 18.517 0.174 o
-3 -2 -16 2.947 2.885 0.534 617.306 o
-3 -2 -15 62.838 77.625 2.089 19.581 o
-3 -2 -14 46.010 52.394 2.363 27.077 o
-3 -2 -13 5.368 6.351 0.703 321.642 o
-3 -2 -12 163.133 163.858 2.927 5.496 o
-3 -2 -11 40.428 41.137 1.483 39.208 o
-3 -2 -10 30.965 33.362 1.313 53.175 o
-3 -2 -9 120.697 124.669 2.177 8.864 o
-3 -2 -8 448.047 443.811 5.258 0.990 o
-3 -2 -7 2042.870 1955.980 35.406 0.052 o
-3 -2 -6 222.815 218.311 6.472 2.845 o
-3 -2 -5 73.267 70.751 5.303 10.238 o
-3 -2 -4 55.158 57.977 2.877 20.849 o
-3 -2 -3 750.488 739.094 21.021 0.304 o
-3 -2 -2 183.948 178.856 6.797 3.547 o
-3 -2 -1 144.971 134.567 5.481 5.390 o
-3 -2 0 100.510 107.435 4.344 8.798 o
-3 -1 -16 6.413 6.952 0.648 298.438 o
-3 -1 -15 10.107 11.361 1.891 93.576 o
-3 -1 -14 40.948 45.166 2.905 26.461 o
-3 -1 -13 17.763 14.426 1.343 95.653 o
-3 -1 -12 37.670 36.660 1.520 42.667 o
-3 -1 -11 357.917 342.975 7.799 1.360 o
-3 -1 -10 191.377 188.096 6.013 3.585 o
-3 -1 -9 985.022 947.985 27.549 0.182 o
-3 -1 -8 997.495 943.538 12.830 0.223 o
-3 -1 -7 65.246 64.707 2.768 18.344 o
-3 -1 -6 30.864 33.573 2.083 42.627 o
-3 -1 -5 1.726 1.737 0.685 674.021 o
-3 -1 -4 715.745 760.324 13.466 0.367 o
-3 -1 -3 186.343 183.159 6.961 3.431 o
-3 -1 0 171.837 217.061 7.153 3.341 o
-3 0 1 476.479 450.885 9.866 0.820 o
-3 0 2 126.306 118.255 8.523 4.240 o
-3 0 3 239.693 284.700 9.236 1.982 o
-3 0 4 206.648 224.022 8.195 2.646 o
-3 0 5 112.087 126.208 6.112 6.099 o
-3 0 6 0.125 0.603 1.973 142.160 o
-3 0 7 248.010 282.042 11.346 1.686 o
-3 0 8 10.472 11.401 2.933 50.652 o
-3 0 9 190.346 188.668 10.346 2.474 o
-3 0 10 158.441 164.666 5.577 4.601 o
-3 0 11 86.768 91.867 7.756 5.852 o
-3 0 12 50.016 47.345 1.903 29.250 o
-3 0 13 14.929 11.574 1.146 122.081 o
-3 0 14 0.027 0.891 0.926 608.800 o
-3 0 15 0.793 1.178 1.163 363.763 o
-3 0 16 14.663 15.428 0.964 124.347 o
-3 0 17 56.939 63.906 1.730 24.278 o
-3 1 1 744.181 715.095 21.912 0.305 o
-3 1 2 1800.650 1777.970 29.505 0.067 o
-3 1 10 286.724 286.673 8.112 1.816 o
-3 1 11 255.159 251.840 7.701 2.190 o
-3 1 12 160.289 161.693 7.742 3.717 o
-3 1 13 104.454 102.819 4.358 8.682 o
-3 1 14 30.730 31.272 2.752 34.865 o
-3 1 15 0.065 0.619 1.155 405.440 o
-3 1 16 74.263 81.624 1.885 17.215 o
-3 1 17 6.698 7.997 0.753 260.367 o
-3 2 1 149.688 130.234 3.681 6.300 o
-3 2 2 213.966 215.317 5.203 3.219 o
-3 2 3 753.903 709.202 19.130 0.322 o
-3 2 4 284.380 289.770 9.839 1.654 o
-3 2 5 767.513 745.461 21.295 0.295 o
-3 2 6 120.930 112.806 6.194 5.966 o
-3 2 7 75.467 82.110 5.618 9.184 o
-3 2 8 17.251 16.115 3.179 39.459 o
-3 2 9 102.099 95.290 2.667 11.208 o
-3 2 10 13.541 11.520 0.990 139.900 o
-3 2 11 8.423 11.612 1.007 176.630 o
-3 2 12 303.290 264.771 5.201 2.033 o
-3 2 13 47.793 51.194 2.057 28.474 o
-3 2 14 181.666 191.076 9.064 2.852 o
-3 2 15 7.998 8.729 0.874 214.222 o
-3 2 16 44.861 51.367 1.311 34.218 o
-3 2 17 24.712 22.967 1.343 69.305 o
-3 3 1 2153.430 2105.930 48.537 0.043 o
-3 3 2 1929.140 1944.440 32.044 0.057 o
-3 3 3 2255.290 2271.790 52.648 0.038 o
-3 3 4 312.668 308.799 6.223 1.753 o
-3 3 5 114.970 99.048 5.399 7.128 o
-3 3 6 757.225 790.627 22.720 0.281 o
-3 3 7 201.444 189.215 8.852 2.720 o
-3 3 8 281.096 284.447 7.605 1.906 o
-3 3 9 543.367 542.654 8.695 0.662 o
-3 3 10 709.883 692.942 10.669 0.410 o
-3 3 11 217.640 216.321 4.439 3.297 o
-3 3 12 86.653 86.917 2.144 14.249 o
-3 3 13 3.613 4.887 0.761 387.058 o
-3 3 14 23.725 23.218 1.379 70.016 o
-3 3 15 21.137 24.602 1.038 82.507 o
-3 3 16 26.323 27.538 1.487 60.096 o
-3 3 17 5.091 4.056 0.959 287.598 o
-3 4 1 465.048 471.257 12.963 0.745 o
-3 4 2 97.625 92.936 4.303 9.508 o
-3 4 3 882.126 895.430 21.980 0.231 o
-3 4 4 328.379 301.999 6.117 1.690 o
-3 4 5 449.271 421.542 13.511 0.794 o
-3 4 6 1338.920 1288.910 33.683 0.105 o
-3 4 7 157.384 139.352 3.893 5.741 o
-3 4 8 998.357 974.585 12.058 0.220 o
-3 4 9 241.494 249.091 3.923 2.817 o
-3 4 10 526.124 509.573 7.082 0.734 o
-3 4 11 318.341 312.671 5.274 1.768 o
-3 4 12 15.168 14.200 1.074 118.978 o
-3 4 13 38.150 37.959 1.449 42.434 o
-3 4 14 138.972 150.733 3.812 6.250 o
-3 4 15 84.402 91.649 3.011 12.787 o
-3 5 1 707.255 669.133 17.321 0.368 o
-3 5 3 948.838 837.340 30.654 0.188 o
-3 5 4 583.691 587.108 16.486 0.485 o
-3 5 5 98.708 102.737 2.495 11.377 o
-3 5 6 406.377 393.651 10.606 1.006 o
-3 5 7 31.488 34.861 1.268 52.281 o
-3 5 8 23.966 23.019 1.110 76.086 o
-3 5 9 329.842 309.502 5.803 1.680 o
-3 5 10 441.139 430.961 7.245 0.981 o
-3 5 11 178.544 170.592 6.618 3.756 o
-3 5 12 17.423 17.581 1.071 103.069 o
-3 5 13 3.895 3.256 0.649 462.945 o
-3 5 14 51.131 50.109 2.543 24.676 o
-3 5 15 10.614 12.470 1.836 93.940 o
-3 5 16 9.773 11.593 1.398 129.306 o
-3 6 3 238.864 227.475 7.838 2.401 o
-3 6 4 89.914 99.102 2.453 12.583 o
-3 6 5 27.281 30.443 1.122 62.937 o
-3 6 6 22.509 25.632 1.422 68.995 o
-3 6 7 39.651 33.630 2.190 35.632 o
-3 6 8 210.310 203.751 2.969 3.770 o
-3 6 9 972.171 951.588 11.982 0.231 o
-3 6 10 9.543 10.432 1.048 167.512 o
-3 6 11 418.763 407.114 7.097 1.076 o
-3 6 12 114.591 119.616 3.272 8.632 o
-3 6 13 10.573 4.492 2.528 67.508 o
-3 6 14 41.193 48.797 4.111 18.579 o
-3 6 15 3.084 3.892 1.453 198.572 o
-3 6 16 9.346 10.086 1.124 162.581 o
-3 7 1 271.151 270.942 7.345 2.045 o
-3 7 2 199.675 191.173 4.371 3.829 o
-3 7 3 206.550 213.862 4.031 3.569 o
-3 7 4 971.402 949.888 14.953 0.224 o
-3 7 5 70.536 73.278 1.454 19.812 o
-3 7 6 11.842 11.865 1.088 142.141 o
-3 7 7 363.389 362.098 10.780 1.155 o
-3 7 8 97.487 85.690 3.575 10.852 o
-3 7 9 248.862 259.568 7.975 2.172 o
-3 7 10 425.503 412.260 7.994 1.024 o
-3 7 11 90.873 89.568 3.453 11.469 o
-3 7 12 24.070 22.075 1.414 69.567 o
-3 7 13 10.806 7.181 1.343 140.536 o
-3 7 14 70.467 72.710 2.302 17.882 o
-3 8 1 295.508 313.824 5.899 1.866 o
-3 8 2 169.870 168.076 2.777 5.251 o
-3 8 3 371.620 381.016 7.005 1.273 o
-3 8 4 299.043 277.666 3.718 2.118 o
-3 8 5 13.095 15.545 0.780 143.154 o
-3 8 6 165.114 156.065 2.655 5.645 o
-3 8 7 119.018 100.767 2.951 9.258 o
-3 8 8 8.474 9.316 0.883 203.198 o
-3 8 9 383.264 368.482 10.140 1.119 o
-3 8 10 88.130 87.899 2.508 13.406 o
-3 8 11 59.130 59.801 3.097 18.866 o
-3 8 12 51.559 52.581 1.925 27.417 o
-3 8 13 95.688 97.239 3.563 10.528 o
-3 8 14 0.146 -0.301 0.740 989.749 o
-3 9 1 192.622 208.073 4.352 3.807 o
-3 9 2 55.657 56.522 1.250 27.861 o
-3 9 3 447.115 454.696 13.053 0.784 o
-3 9 4 33.119 29.002 2.028 43.392 o
-3 9 5 160.578 148.786 3.659 5.572 o
-3 9 6 204.218 195.326 3.668 3.850 o
-3 9 7 110.487 121.507 2.698 9.343 o
-3 9 8 275.761 265.574 12.686 1.465 o
-3 9 9 28.789 28.645 1.687 52.746 o
-3 9 10 249.343 254.383 4.261 2.658 o
-3 9 11 8.500 11.182 1.644 115.906 o
-3 9 13 38.113 36.807 1.946 38.032 o
-3 9 14 0.659 0.606 0.481 1538.270 o
-3 10 1 123.587 127.891 2.123 8.586 o
-3 10 2 92.319 101.179 3.252 11.092 o
-3 10 3 9.445 6.919 0.675 233.706 o
-3 10 4 174.398 179.871 4.071 4.580 o
-3 10 5 4.327 6.245 0.908 294.343 o
-3 10 6 128.205 134.465 3.407 7.331 o
-3 10 7 24.150 30.459 1.475 61.347 o
-3 10 8 75.849 78.730 4.175 12.066 o
-3 10 9 408.519 400.438 5.673 1.158 o
-3 10 10 81.622 90.734 2.350 14.361 o
-3 10 11 35.950 44.399 2.412 32.637 o
-3 10 13 4.316 3.755 0.877 337.925 o
-3 11 1 11.754 12.594 0.619 175.555 o
-3 11 2 80.362 83.421 1.721 16.209 o
-3 11 3 325.814 345.994 9.470 1.382 o
-3 11 4 193.719 202.421 3.046 4.111 o
-3 11 5 44.237 47.259 2.097 30.608 o
-3 11 6 74.434 72.017 1.857 18.212 o
-3 11 7 83.236 77.433 2.066 15.639 o
-3 11 8 7.026 5.905 0.629 300.021 o
-3 11 9 33.087 34.331 1.422 48.952 o
-3 11 10 42.442 40.397 2.247 31.906 o
-3 11 11 17.676 19.568 1.425 85.461 o
-3 11 12 13.963 11.264 1.014 136.474 o
-3 12 1 17.304 18.041 0.797 113.242 o
-3 12 2 178.682 183.019 2.821 4.762 o
-3 12 3 157.361 142.198 3.244 5.973 o
-3 12 4 0.362 0.532 0.391 2337.660 o
-3 12 5 2.430 2.638 0.702 548.128 o
-3 12 6 48.934 50.008 1.720 30.185 o
-3 12 7 32.378 33.379 1.096 54.152 o
-3 12 8 47.269 47.150 2.782 24.948 o
-3 12 9 119.908 116.593 4.412 7.421 o
-3 12 10 109.904 118.561 3.618 8.649 o
-3 12 11 95.267 91.182 2.604 12.215 o
-3 13 1 12.076 10.016 0.687 179.960 o
-3 13 2 55.100 64.357 1.318 26.280 o
-3 13 3 54.529 59.744 2.164 23.976 o
-3 13 4 60.502 59.801 1.449 24.723 o
-3 13 5 55.669 62.461 1.654 25.242 o
-3 13 6 18.173 21.654 0.964 97.349 o
-3 13 7 24.587 22.925 1.017 76.882 o
-3 13 8 19.015 18.965 1.261 88.707 o
-3 13 9 13.084 13.186 0.726 154.753 o
-3 13 10 115.915 99.322 2.768 9.714 o
-3 14 1 41.960 39.299 1.037 42.037 o
-3 14 2 37.739 36.886 0.976 47.391 o
-3 14 3 55.109 59.527 1.676 25.887 o
-3 14 4 81.917 88.521 2.091 14.921 o
-3 14 5 18.599 21.892 1.248 86.342 o
-3 14 6 5.695 4.632 0.740 327.072 o
-3 14 7 20.264 20.777 1.288 82.283 o
-3 14 8 10.063 9.181 0.603 216.001 o
-3 15 1 55.334 58.255 2.741 21.378 o
-3 15 2 0.145 0.097 0.319 4365.080 o
-3 15 3 4.364 4.211 0.425 503.565 o
-3 15 4 46.566 46.153 1.644 32.755 o
-3 15 5 17.643 18.088 0.904 107.778 o
-2 -15 -3 30.079 31.052 1.480 53.205 o
-2 -15 -2 36.790 34.350 2.330 35.603 o
-2 -15 -1 22.932 21.392 1.082 80.933 o
-2 -15 0 34.528 30.957 1.482 48.461 o
-2 -14 -5 6.736 6.057 0.822 265.096 o
-2 -14 -4 138.739 123.714 4.084 6.652 o
-2 -14 -3 17.240 16.716 0.958 110.048 o
-2 -14 -2 214.708 212.780 10.908 2.112 o
-2 -14 -1 17.995 18.472 1.050 100.311 o
-2 -14 0 3.445 2.994 0.626 511.701 o
-2 -13 -8 0.208 0.141 0.419 2622.430 o
-2 -13 -7 3.499 3.070 0.767 429.134 o
-2 -13 -5 48.413 43.568 3.412 21.409 o
-2 -13 -4 86.663 87.239 5.399 8.772 o
-2 -13 -3 79.692 80.812 2.461 15.181 o
-2 -13 -2 15.219 15.800 1.329 102.307 o
-2 -13 -1 144.423 147.228 6.948 4.469 o
-2 -13 0 57.931 64.159 2.645 20.434 o
-2 -12 -11 21.501 12.854 1.096 96.280 o
-2 -12 -10 6.150 5.262 0.932 260.392 o
-2 -12 -9 71.804 74.847 2.823 16.082 o
-2 -12 -6 226.532 234.217 7.071 2.612 o
-2 -12 -5 273.438 284.974 8.386 1.872 o
-2 -12 -4 79.263 72.359 6.221 8.273 o
-2 -12 -3 221.389 219.601 9.649 2.265 o
-2 -12 -2 151.051 137.056 4.420 5.740 o
-2 -12 -1 15.549 11.497 0.801 139.242 o
-2 -12 0 64.157 67.248 1.785 21.432 o
-2 -11 -11 5.171 4.365 0.568 403.705 o
-2 -11 -10 76.957 72.331 1.624 18.120 o
-2 -11 -9 7.223 6.573 0.698 274.322 o
-2 -11 -8 33.557 33.931 2.371 37.112 o
-2 -11 -7 12.428 11.294 0.837 159.537 o
-2 -11 -6 60.950 59.853 2.576 20.495 o
-2 -11 -5 226.755 227.301 4.614 3.058 o
-2 -11 -4 222.040 217.756 4.971 3.130 o
-2 -11 -3 201.496 208.647 6.797 3.094 o
-2 -11 -2 143.519 136.335 8.523 3.835 o
-2 -11 -1 204.934 215.254 7.855 2.779 o
-2 -11 0 12.565 17.495 0.968 129.674 o
-2 -10 -13 3.653 3.645 0.987 319.344 o
-2 -10 -12 18.510 17.341 1.110 98.197 o
-2 -10 -11 98.178 96.063 1.990 12.363 o
-2 -10 -10 43.133 42.623 1.408 37.407 o
-2 -10 -9 117.120 115.225 4.508 7.504 o
-2 -10 -8 11.383 10.920 1.145 143.315 o
-2 -10 -7 19.800 18.819 1.044 94.057 o
-2 -10 -6 121.071 118.701 2.508 8.829 o
-2 -10 -5 289.709 280.532 7.235 1.899 o
-2 -10 -4 184.893 179.035 3.916 4.381 o
-2 -10 -3 189.160 190.233 4.329 4.057 o
-2 -10 -2 44.844 43.756 1.929 32.349 o
-2 -10 -1 22.241 28.393 2.138 51.432 o
-2 -10 0 13.518 15.879 0.911 132.152 o
-2 -9 -13 27.629 31.435 1.562 54.558 o
-2 -9 -12 118.779 120.337 2.392 9.014 o
-2 -9 -11 35.035 39.020 1.237 46.721 o
-2 -9 -10 100.789 96.877 2.449 11.516 o
-2 -9 -9 155.640 156.296 2.959 5.884 o
-2 -9 -8 83.962 89.112 2.087 14.572 o
-2 -9 -7 132.355 138.439 2.504 7.533 o
-2 -9 -6 78.397 80.924 1.789 16.677 o
-2 -9 -5 34.618 35.003 1.144 50.110 o
-2 -9 -4 79.787 84.758 1.960 15.791 o
-2 -9 -3 233.241 237.408 4.678 2.898 o
-2 -9 -2 553.692 582.312 12.861 0.566 o
-2 -9 -1 234.058 269.356 7.021 2.384 o
-2 -9 0 152.788 171.209 5.783 4.569 o
-2 -8 -14 15.774 16.817 1.686 83.081 o
-2 -8 -13 26.924 30.791 1.139 62.949 o
-2 -8 -12 59.639 57.175 1.685 24.666 o
-2 -8 -11 130.308 138.993 2.605 7.577 o
-2 -8 -10 124.425 125.897 2.142 8.586 o
-2 -8 -9 11.673 12.416 1.056 143.947 o
-2 -8 -8 73.126 80.020 1.874 17.620 o
-2 -8 -7 35.991 33.630 1.109 49.719 o
-2 -8 -6 70.606 81.566 1.779 18.177 o
-2 -8 -5 83.929 94.928 1.865 14.472 o
-2 -8 -4 95.505 101.211 1.687 12.686 o
-2 -8 -3 147.682 142.622 3.141 6.393 o
-2 -8 -2 439.421 509.138 8.922 0.858 o
-2 -8 -1 124.035 127.705 3.323 7.787 o
-2 -8 0 273.470 309.558 10.963 1.552 o
-2 -7 -14 10.461 9.381 0.901 179.344 o
-2 -7 -13 61.733 65.976 1.337 23.600 o
-2 -7 -12 10.061 10.924 1.032 162.896 o
-2 -7 -11 9.564 10.766 1.440 128.903 o
-2 -7 -10 80.254 76.221 2.204 15.979 o
-2 -7 -9 377.566 370.126 4.976 1.345 o
-2 -7 -8 85.954 82.466 2.291 14.433 o
-2 -7 -7 456.434 457.885 5.861 0.941 o
-2 -7 -6 15.492 16.471 0.816 124.740 o
-2 -7 -5 83.317 95.461 1.682 14.772 o
-2 -7 -4 60.951 53.900 1.175 26.480 o
-2 -7 -3 79.036 85.723 1.914 15.917 o
-2 -7 -2 69.586 71.585 2.535 17.534 o
-2 -7 -1 1014.680 1129.240 32.148 0.150 o
-2 -7 0 1519.940 1674.780 34.354 0.080 o
-2 -6 -15 51.304 57.007 1.502 28.634 o
-2 -6 -14 81.279 83.589 2.933 13.809 o
-2 -6 -13 24.860 22.647 1.230 71.897 o
-2 -6 -12 40.967 37.493 1.233 42.185 o
-2 -6 -11 13.115 12.005 1.039 137.599 o
-2 -6 -10 47.797 45.286 1.755 31.651 o
-2 -6 -9 93.895 92.755 2.856 11.921 o
-2 -6 -8 688.198 668.804 12.955 0.416 o
-2 -6 -7 23.339 21.951 0.866 84.329 o
-2 -6 -6 18.756 18.683 0.749 107.468 o
-2 -6 -5 11.436 9.709 0.555 199.119 o
-2 -6 -4 326.769 307.380 16.334 0.998 o
-2 -6 -3 12.300 9.771 0.948 157.560 o
-2 -6 -2 72.452 88.659 2.047 16.572 o
-2 -6 -1 595.777 649.209 14.525 0.475 o
-2 -6 0 14.500 16.006 1.288 106.590 o
-2 -5 -16 26.054 23.351 1.370 66.052 o
-2 -5 -15 66.092 65.317 2.229 19.840 o
-2 -5 -14 4.662 4.029 0.556 440.497 o
-2 -5 -13 182.615 175.979 3.703 4.530 o
-2 -5 -12 149.827 147.535 2.987 6.270 o
-2 -5 -11 2.439 2.651 0.788 486.361 o
-2 -5 -10 139.600 141.248 2.832 6.930 o
-2 -5 -9 39.539 43.161 1.461 39.304 o
-2 -5 -8 319.391 314.474 5.941 1.716 o
-2 -5 -7 118.102 124.478 2.458 8.870 o
-2 -5 -6 8.116 9.330 0.628 241.915 o
-2 -5 -5 215.172 245.398 14.608 1.503 o
-2 -5 -4 7.565 10.450 1.305 154.646 o
-2 -5 -3 179.802 173.237 6.358 3.798 o
-2 -5 -2 16.430 21.340 1.477 84.418 o
-2 -5 -1 620.677 624.993 7.578 0.533 o
-2 -5 0 617.693 653.703 14.854 0.453 o
-2 -4 -16 0.927 1.937 0.746 683.745 o
-2 -4 -15 1.201 0.933 0.480 1213.250 o
-2 -4 -14 141.355 153.435 2.559 6.685 o
-2 -4 -13 182.867 171.394 3.400 4.663 o
-2 -4 -12 40.839 34.584 1.646 39.840 o
-2 -4 -11 139.375 150.821 2.474 6.873 o
-2 -4 -10 166.712 169.377 4.002 4.942 o
-2 -4 -9 48.336 49.309 1.998 28.990 o
-2 -4 -8 134.839 137.590 3.446 6.911 o
-2 -4 -7 15.656 16.772 1.179 106.299 o
-2 -4 -6 998.780 1023.090 28.358 0.171 o
-2 -4 -5 7.782 6.390 1.110 195.907 o
-2 -4 -4 914.359 871.952 15.504 0.250 o
-2 -4 -3 155.929 179.376 6.413 4.158 o
-2 -4 -2 739.856 785.228 18.335 0.317 o
-2 -4 -1 1367.060 1286.970 16.932 0.122 o
-2 -4 0 387.446 410.291 8.976 1.097 o
-2 -3 -16 68.890 76.789 2.423 17.474 o
-2 -3 -15 37.803 44.392 1.988 35.509 o
-2 -3 -14 135.121 161.102 3.509 6.353 o
-2 -3 -13 100.795 80.946 2.574 12.210 o
-2 -3 -12 46.923 44.030 2.202 29.412 o
-2 -3 -11 306.285 295.362 5.380 1.892 o
-2 -3 -10 117.356 120.391 2.865 8.761 o
-2 -3 -9 199.895 220.090 3.696 3.692 o
-2 -3 -8 626.484 656.577 8.044 0.509 o
-2 -3 -7 1323.530 1332.260 20.432 0.121 o
-2 -3 -6 61.743 48.687 2.106 23.702 o
-2 -3 -5 342.672 355.655 6.291 1.473 o
-2 -3 -4 1222.010 1231.980 42.316 0.104 o
-2 -3 -3 110.014 125.561 3.074 8.910 o
-2 -3 -2 560.930 520.308 7.497 0.668 o
-2 -3 -1 718.326 717.623 15.307 0.365 o
-2 -3 0 8983.350 8130.930 124.833 0.003 o
-2 -2 -16 18.927 19.462 0.927 99.698 o
-2 -2 -15 30.482 36.982 3.481 26.421 o
-2 -2 -14 217.669 207.661 5.206 3.220 o
-2 -2 -13 97.485 95.718 3.153 11.005 o
-2 -2 -12 603.326 551.012 15.083 0.502 o
-2 -2 -11 71.209 62.017 2.153 19.266 o
-2 -2 -10 183.851 189.532 3.730 4.331 o
-2 -2 -9 128.459 137.836 3.456 7.202 o
-2 -2 -8 61.578 67.886 1.813 21.974 o
-2 -2 -7 154.873 164.893 5.164 4.863 o
-2 -2 -6 1605.140 1656.870 29.068 0.079 o
-2 -2 -5 87.249 99.923 3.585 11.114 o
-2 -2 -4 241.735 252.672 5.891 2.548 o
-2 -2 -3 21.840 21.718 1.433 73.610 o
-2 -2 -2 1689.630 1632.090 31.627 0.074 o
-2 -2 -1 3651.950 3274.730 51.586 0.018 o
-2 -2 0 1172.660 1079.610 22.199 0.154 o
-2 -1 -17 6.178 6.057 0.603 326.788 o
-2 -1 -16 22.296 23.383 1.028 81.413 o
-2 -1 -15 14.851 17.142 1.535 91.573 o
-2 -1 -14 104.332 117.203 6.146 6.479 o
-2 -1 -13 234.726 197.458 5.424 3.017 o
-2 -1 -12 118.039 113.572 2.516 9.223 o
-2 -1 -11 20.122 20.954 1.380 79.556 o
-2 -1 -10 62.134 59.300 2.007 22.387 o
-2 -1 -9 480.522 480.143 6.937 0.845 o
-2 -1 -8 1128.260 1134.830 73.984 0.066 o
-2 -1 -5 449.692 422.035 10.935 0.870 o
-2 -1 -4 873.565 955.204 22.145 0.225 o
-2 -1 -2 198.553 205.331 6.386 3.252 o
-2 -1 -1 5129.160 4562.360 101.076 0.009 o
-2 -1 0 19156.600 16604.100 360.699 0.001 o
-2 0 1 579.489 560.767 14.197 0.532 o
-2 0 2 3708.880 3604.860 77.575 0.015 o
-2 0 3 1820.810 1719.570 39.877 0.062 o
-2 0 4 4346.210 4134.020 91.566 0.011 o
-2 0 5 79.649 104.419 4.412 10.216 o
-2 0 6 5309.350 4958.680 110.613 0.008 o
-2 0 7 5761.600 5958.480 132.977 0.006 o
-2 0 8 250.126 191.408 7.975 2.438 o
-2 0 9 33.393 31.600 3.453 26.593 o
-2 0 10 475.255 443.357 15.402 0.687 o
-2 0 11 240.048 256.037 8.715 2.147 o
-2 0 12 1219.370 1354.980 23.807 0.127 o
-2 0 13 9.752 12.061 1.288 137.524 o
-2 0 14 66.615 76.665 2.626 17.363 o
-2 0 15 154.856 179.728 4.149 5.077 o
-2 0 16 96.681 111.636 4.961 8.163 o
-2 0 17 48.100 53.720 1.269 31.997 o
-2 1 1 239.331 221.673 4.767 2.908 o
-2 1 2 2812.250 2638.250 59.116 0.027 o
-2 1 4 1952.020 1806.020 29.057 0.060 o
-2 1 5 3512.330 3273.260 42.291 0.019 o
-2 1 6 53.355 54.463 2.349 24.306 o
-2 1 7 330.960 326.879 7.508 1.526 o
-2 1 8 142.391 123.363 4.345 6.345 o
-2 1 9 220.585 238.207 6.836 2.694 o
-2 1 10 172.466 166.577 4.394 4.690 o
-2 1 11 1774.390 1663.710 108.420 0.030 o
-2 1 12 801.668 823.566 11.960 0.316 o
-2 1 13 553.057 545.417 8.927 0.644 o
-2 1 14 1.828 2.567 1.244 282.947 o
-2 1 15 1.003 2.092 0.920 495.947 o
-2 1 16 5.451 5.824 1.128 225.105 o
-2 1 17 225.895 260.253 6.797 2.535 o
-2 2 1 6246.330 5942.600 90.793 0.006 o
-2 2 2 2295.760 2103.220 36.519 0.043 o
-2 2 3 2525.670 2355.940 28.541 0.037 o
-2 2 4 93.084 95.026 2.229 12.747 o
-2 2 5 881.280 817.101 15.038 0.273 o
-2 2 6 7.362 9.200 0.961 206.779 o
-2 2 7 1542.540 1507.450 27.389 0.089 o
-2 2 8 61.039 60.144 3.149 18.261 o
-2 2 9 382.895 383.541 7.912 1.193 o
-2 2 10 222.258 213.277 5.566 3.051 o
-2 2 11 125.692 126.092 3.034 7.941 o
-2 2 12 1139.360 1098.660 17.663 0.166 o
-2 2 13 82.534 72.347 3.240 13.728 o
-2 2 14 21.762 20.321 1.639 69.289 o
-2 2 15 8.367 9.729 1.058 180.064 o
-2 2 16 38.352 41.825 2.645 30.082 o
-2 2 17 24.291 30.580 1.180 66.730 o
-2 3 1 1569.120 1465.190 22.066 0.092 o
-2 3 2 4305.680 3924.870 61.344 0.013 o
-2 3 3 521.449 500.557 8.502 0.728 o
-2 3 4 75.407 70.185 2.151 17.530 o
-2 3 5 3033.550 2932.560 38.291 0.025 o
-2 3 6 186.149 194.341 8.249 3.002 o
-2 3 7 1016.780 932.113 16.561 0.210 o
-2 3 8 31.754 24.306 1.561 53.915 o
-2 3 9 306.730 281.571 9.383 1.608 o
-2 3 10 62.890 60.209 1.937 22.286 o
-2 3 11 1247.680 1280.810 21.055 0.132 o
-2 3 12 393.304 389.538 6.989 1.184 o
-2 3 13 486.235 497.960 11.675 0.724 o
-2 3 14 23.022 24.530 1.321 71.490 o
-2 3 15 87.870 101.375 5.522 8.172 o
-2 3 16 25.200 27.600 1.095 69.361 o
-2 3 17 132.781 138.239 3.782 6.786 o
-2 4 1 3352.660 3217.750 54.906 0.020 o
-2 4 2 2241.850 2231.930 35.939 0.043 o
-2 4 3 363.445 376.362 5.230 1.382 o
-2 4 4 302.959 315.473 5.162 1.862 o
-2 4 5 698.026 693.007 10.335 0.420 o
-2 4 6 42.299 50.059 1.473 35.150 o
-2 4 7 87.520 72.410 2.366 14.812 o
-2 4 8 44.653 32.747 1.535 38.766 o
-2 4 9 6.914 6.312 0.787 266.111 o
-2 4 10 116.404 124.962 2.861 8.675 o
-2 4 11 148.562 145.952 3.515 6.118 o
-2 4 12 710.519 666.981 10.741 0.418 o
-2 4 13 397.940 379.623 12.496 0.966 o
-2 4 14 24.820 25.619 2.728 40.001 o
-2 4 15 54.184 66.756 4.070 15.481 o
-2 4 16 14.764 16.198 1.052 117.402 o
-2 5 1 581.396 551.997 13.868 0.539 o
-2 5 2 1288.910 1348.160 32.038 0.109 o
-2 5 3 983.974 1039.550 25.127 0.182 o
-2 5 4 1512.470 1452.370 22.371 0.097 o
-2 5 5 435.879 420.954 7.615 0.997 o
-2 5 6 90.453 82.419 2.338 13.731 o
-2 5 7 151.135 139.616 3.355 6.215 o
-2 5 8 117.963 114.955 1.902 9.603 o
-2 5 9 141.168 153.178 5.180 5.395 o
-2 5 10 208.119 210.940 4.382 3.501 o
-2 5 11 696.005 669.737 13.466 0.406 o
-2 5 12 253.221 236.315 6.250 2.467 o
-2 5 13 266.049 266.974 5.543 2.294 o
-2 5 14 5.776 7.215 0.744 290.069 o
-2 5 15 125.029 119.520 2.905 8.265 o
-2 5 16 8.915 9.044 1.480 132.964 o
-2 6 1 1628.650 1618.960 65.844 0.053 o
-2 6 2 1724.330 1697.400 54.210 0.057 o
-2 6 3 39.800 48.858 2.590 28.540 o
-2 6 4 131.462 118.935 4.628 6.681 o
-2 6 5 84.713 76.775 2.410 14.823 o
-2 6 6 245.838 247.302 5.407 2.598 o
-2 6 7 112.550 123.752 3.271 8.631 o
-2 6 8 105.295 103.684 2.347 10.845 o
-2 6 9 136.426 124.452 2.546 7.672 o
-2 6 10 8.681 7.517 0.755 230.092 o
-2 6 11 12.544 13.215 1.153 129.498 o
-2 6 12 136.363 145.660 3.592 6.580 o
-2 6 13 53.436 54.555 1.477 28.352 o
-2 6 14 132.746 135.153 3.235 7.194 o
-2 7 1 365.683 359.904 10.360 1.172 o
-2 7 2 347.641 321.020 9.010 1.375 o
-2 7 3 399.697 404.741 12.333 0.942 o
-2 7 4 115.330 113.936 1.864 9.884 o
-2 7 5 84.566 77.694 1.457 16.362 o
-2 7 6 157.028 162.379 2.676 5.817 o
-2 7 7 150.250 156.833 2.687 6.182 o
-2 7 8 756.203 705.421 13.279 0.361 o
-2 7 9 311.220 321.650 6.939 1.676 o
-2 7 10 1.090 1.239 0.657 837.693 o
-2 7 11 463.483 452.076 8.158 0.884 o
-2 7 12 145.227 147.074 3.778 6.097 o
-2 7 13 9.688 8.431 1.100 169.096 o
-2 7 14 1.462 1.041 0.959 469.091 o
-2 8 1 360.895 391.342 7.293 1.281 o
-2 8 2 91.688 102.134 1.603 13.194 o
-2 8 3 142.213 156.811 1.933 6.795 o
-2 8 4 85.780 76.291 1.492 16.221 o
-2 8 5 27.170 26.853 0.774 71.592 o
-2 8 6 59.348 54.190 1.620 25.532 o
-2 8 7 167.045 159.078 2.481 5.575 o
-2 8 8 59.963 62.845 1.461 24.350 o
-2 8 9 117.254 117.014 4.406 7.546 o
-2 8 10 14.998 13.981 1.157 115.681 o
-2 8 11 113.414 114.231 4.495 7.726 o
-2 8 12 191.905 191.500 4.437 3.961 o
-2 8 13 86.108 86.309 3.303 12.375 o
-2 8 14 102.010 104.121 4.344 8.808 o
-2 8 15 24.026 21.131 1.261 74.335 o
-2 9 1 12.593 11.611 0.562 175.887 o
-2 9 2 263.857 280.103 3.637 2.427 o
-2 9 3 91.603 91.893 1.661 13.838 o
-2 9 4 182.547 175.433 3.090 4.696 o
-2 9 5 374.197 375.870 5.800 1.319 o
-2 9 6 403.599 406.177 4.398 1.196 o
-2 9 7 122.908 125.683 2.582 8.425 o
-2 9 8 54.472 54.721 1.492 27.817 o
-2 9 9 175.586 165.514 3.442 4.928 o
-2 9 10 22.602 20.805 2.040 57.297 o
-2 9 11 114.929 119.088 2.771 9.048 o
-2 9 12 61.269 68.297 3.070 17.742 o
-2 9 13 145.941 148.733 3.097 6.358 o
-2 9 14 61.830 62.782 1.576 23.396 o
-2 10 1 118.841 129.503 2.670 8.505 o
-2 10 2 401.235 421.555 7.405 1.096 o
-2 10 3 391.075 403.006 6.196 1.195 o
-2 10 4 24.127 22.348 0.838 82.391 o
-2 10 5 14.589 14.601 0.869 132.029 o
-2 10 6 121.122 123.186 2.041 8.967 o
-2 10 7 124.244 125.531 2.803 8.200 o
-2 10 8 312.504 305.812 4.360 1.879 o
-2 10 9 73.398 70.108 2.946 15.883 o
-2 10 10 80.253 88.112 2.645 14.204 o
-2 10 11 2.717 2.998 0.956 371.343 o
-2 10 12 64.584 63.995 2.686 18.827 o
-2 11 1 74.788 73.252 1.699 18.338 o
-2 11 2 144.278 150.856 3.195 6.339 o
-2 11 3 206.951 197.626 5.077 3.487 o
-2 11 4 426.871 414.956 6.298 1.064 o
-2 11 5 53.411 52.619 1.879 26.918 o
-2 11 6 30.556 34.596 1.352 52.418 o
-2 11 7 206.691 206.091 4.496 3.544 o
-2 11 8 123.555 121.121 3.220 8.077 o
-2 11 9 44.889 45.374 2.960 24.815 o
-2 11 10 12.497 11.940 0.881 153.256 o
-2 11 11 84.552 89.592 3.234 12.489 o
-2 11 12 24.684 27.324 1.507 62.203 o
-2 11 13 34.728 21.542 1.014 59.936 o
-2 12 1 108.211 122.972 2.430 9.682 o
-2 12 2 1.537 1.433 0.563 886.574 o
-2 12 3 67.126 70.390 1.525 20.897 o
-2 12 4 4.417 4.639 0.583 426.939 o
-2 12 5 49.229 46.712 1.450 32.339 o
-2 12 6 20.375 19.899 1.163 87.030 o
-2 12 7 91.990 100.817 2.329 12.406 o
-2 12 8 1.748 1.814 0.507 890.720 o
-2 12 9 36.237 37.995 1.364 44.852 o
-2 12 10 100.841 109.164 2.358 10.997 o
-2 12 11 4.989 4.769 0.767 338.200 o
-2 13 1 86.307 96.333 2.529 13.072 o
-2 13 2 122.665 136.161 2.607 8.098 o
-2 13 3 116.486 125.905 2.441 8.944 o
-2 13 4 66.368 67.567 2.082 19.953 o
-2 13 5 112.136 115.732 2.708 9.427 o
-2 13 6 2.875 4.005 0.713 466.252 o
-2 13 7 12.993 10.876 0.746 163.323 o
-2 13 8 17.120 17.066 0.852 114.098 o
-2 13 9 159.036 162.266 5.564 4.621 o
-2 13 10 41.605 33.491 1.261 43.089 o
-2 14 1 66.011 69.473 1.831 20.523 o
-2 14 2 96.825 102.225 1.973 12.181 o
-2 14 3 50.582 58.086 1.611 28.222 o
-2 14 4 30.491 32.461 1.247 55.179 o
-2 14 5 22.627 22.752 1.582 67.297 o
-2 14 6 119.051 121.932 3.618 8.000 o
-2 14 7 31.056 27.078 1.233 58.158 o
-2 14 8 99.844 96.882 2.604 11.429 o
-2 15 1 5.105 4.022 0.439 458.489 o
-2 15 2 20.038 21.264 0.628 100.928 o
-2 15 3 7.432 7.736 0.552 281.984 o
-2 15 4 115.417 116.880 2.335 9.431 o
-2 15 5 99.600 106.005 4.495 8.715 o
-2 15 6 29.013 28.010 1.124 62.104 o
-1 -16 -2 0.613 0.576 0.329 2407.340 o
-1 -16 -1 71.708 73.340 2.193 17.851 o
-1 -16 0 29.349 32.724 1.288 55.887 o
-1 -15 -5 6.801 4.248 0.576 341.946 o
-1 -15 -4 40.699 43.330 1.781 35.877 o
-1 -15 -3 9.503 10.554 1.329 139.579 o
-1 -15 -2 14.775 13.095 1.411 104.251 o
-1 -15 -1 2.940 3.329 0.973 350.388 o
-1 -15 0 59.747 63.520 3.083 18.431 o
-1 -14 -8 8.067 5.235 0.548 297.316 o
-1 -14 -7 21.188 16.581 1.096 91.532 o
-1 -14 -6 5.222 5.399 0.877 291.786 o
-1 -14 -5 29.157 29.218 1.249 59.067 o
-1 -14 -4 13.676 13.190 0.930 137.947 o
-1 -14 -3 16.784 17.534 2.713 48.689 o
-1 -14 -2 11.073 11.616 1.302 130.366 o
-1 -14 -1 16.015 14.534 1.014 117.461 o
-1 -14 0 3.062 3.868 0.722 454.635 o
-1 -13 -9 7.684 5.317 0.740 269.808 o
-1 -13 -6 135.708 151.257 4.906 5.748 o
-1 -13 -5 14.198 12.966 1.036 129.029 o
-1 -13 -4 62.667 62.952 2.180 21.136 o
-1 -13 -3 103.134 106.246 3.004 10.229 o
-1 -13 -2 10.557 9.616 1.027 164.730 o
-1 -13 -1 64.815 68.683 2.374 19.292 o
-1 -13 0 35.421 41.687 1.836 39.304 o
-1 -12 -11 23.044 17.266 1.398 76.674 o
-1 -12 -9 20.415 19.310 1.064 90.842 o
-1 -12 -8 25.615 25.695 1.316 65.965 o
-1 -12 -7 53.006 59.637 2.960 20.785 o
-1 -12 -6 102.531 98.075 2.829 10.842 o
-1 -12 -5 287.480 301.199 8.852 1.702 o
-1 -12 -4 29.223 27.023 2.165 45.281 o
-1 -12 -3 476.930 479.096 13.018 0.721 o
-1 -12 -2 77.343 83.247 2.919 14.389 o
-1 -12 -1 232.288 252.171 5.785 2.664 o
-1 -12 0 6.921 10.481 1.155 177.752 o
-1 -11 -11 43.051 40.488 3.453 22.788 o
-1 -11 -10 63.479 57.735 1.475 23.985 o
-1 -11 -9 21.717 21.823 1.007 85.391 o
-1 -11 -8 38.318 37.021 1.562 41.601 o
-1 -11 -7 4.748 4.995 1.014 269.988 o
-1 -11 -6 62.442 67.316 2.421 19.829 o
-1 -11 -5 302.580 304.376 6.415 1.813 o
-1 -11 -4 353.978 348.137 7.161 1.398 o
-1 -11 -3 81.331 84.759 2.780 14.027 o
-1 -11 -2 266.326 276.917 8.496 1.929 o
-1 -11 -1 113.465 102.388 3.149 9.417 o
-1 -11 0 299.400 331.037 6.840 1.722 o
-1 -10 -13 104.235 105.872 3.371 9.741 o
-1 -10 -12 11.877 10.711 0.693 178.035 o
-1 -10 -11 59.152 60.107 2.217 22.331 o
-1 -10 -10 98.550 97.637 2.500 11.648 o
-1 -10 -9 19.524 17.930 0.957 99.272 o
-1 -10 -8 18.362 20.996 1.122 92.488 o
-1 -10 -7 13.686 14.715 0.879 136.374 o
-1 -10 -6 4.264 3.590 0.718 404.622 o
-1 -10 -5 144.689 140.578 3.478 6.398 o
-1 -10 -4 8.879 10.281 1.082 170.103 o
-1 -10 -3 332.715 333.560 6.188 1.579 o
-1 -10 -2 970.446 1018.510 17.412 0.209 o
-1 -10 -1 179.405 201.466 6.578 3.509 o
-1 -10 0 124.505 139.860 3.730 7.165 o
-1 -9 -14 18.413 17.926 1.274 91.340 o
-1 -9 -13 22.644 20.501 1.077 82.861 o
-1 -9 -12 0.989 0.895 0.603 996.252 o
-1 -9 -11 107.752 103.168 2.076 10.887 o
-1 -9 -10 312.052 311.506 5.262 1.811 o
-1 -9 -9 66.335 67.339 2.539 18.593 o
-1 -9 -8 154.309 151.433 5.585 4.857 o
-1 -9 -7 250.297 239.080 4.138 2.748 o
-1 -9 -6 134.218 137.688 3.298 7.023 o
-1 -9 -5 32.689 30.268 1.251 53.778 o
-1 -9 -4 77.037 84.729 2.009 16.179 o
-1 -9 -3 195.819 204.105 6.630 3.239 o
-1 -9 -2 732.925 757.865 14.292 0.354 o
-1 -9 -1 289.877 317.979 9.210 1.617 o
-1 -9 0 14.036 15.704 1.261 110.401 o
-1 -8 -15 57.468 57.938 1.836 24.695 o
-1 -8 -14 29.492 32.557 1.302 55.605 o
-1 -8 -13 186.008 197.837 3.006 4.347 o
-1 -8 -12 202.513 209.235 3.877 3.711 o
-1 -8 -11 56.911 53.247 2.082 24.619 o
-1 -8 -10 12.963 12.493 0.916 145.585 o
-1 -8 -9 24.495 23.765 1.235 71.407 o
-1 -8 -8 151.564 146.060 2.887 6.270 o
-1 -8 -7 601.484 600.735 9.890 0.544 o
-1 -8 -6 284.147 288.136 4.037 2.177 o
-1 -8 -5 11.958 14.202 0.884 148.817 o
-1 -8 -4 76.021 78.081 1.822 17.343 o
-1 -8 -3 311.241 300.249 4.987 1.869 o
-1 -8 -2 775.374 799.084 13.471 0.327 o
-1 -8 -1 431.849 477.971 7.752 0.935 o
-1 -8 0 287.818 307.583 6.737 1.869 o
-1 -7 -15 2.059 2.713 0.850 466.259 o
-1 -7 -14 59.473 65.040 2.008 22.323 o
-1 -7 -13 153.298 148.712 3.476 5.905 o
-1 -7 -12 20.390 18.069 1.617 74.511 o
-1 -7 -11 116.948 103.983 2.782 9.443 o
-1 -7 -10 695.358 675.886 9.420 0.434 o
-1 -7 -9 77.914 72.052 2.200 16.768 o
-1 -7 -8 582.539 581.833 14.371 0.517 o
-1 -7 -7 711.731 752.927 11.345 0.385 o
-1 -7 -6 2.329 8.479 1.862 127.216 o
-1 -7 -5 104.083 106.322 2.963 10.192 o
-1 -7 -4 464.825 499.398 7.580 0.845 o
-1 -7 -3 121.017 116.983 3.482 8.141 o
-1 -7 -2 1932.150 2161.430 35.578 0.052 o
-1 -7 -1 1674.850 1834.850 37.575 0.066 o
-1 -7 0 215.134 202.834 3.704 3.573 o
-1 -6 -16 8.750 6.924 1.041 192.446 o
-1 -6 -15 7.550 7.342 0.560 282.529 o
-1 -6 -14 20.486 20.104 1.086 88.807 o
-1 -6 -13 101.113 111.963 5.303 7.552 o
-1 -6 -12 259.137 243.641 4.837 2.547 o
-1 -6 -11 216.803 198.032 3.683 3.589 o
-1 -6 -10 35.148 40.435 1.527 43.112 o
-1 -6 -9 4.422 3.064 0.872 347.410 o
-1 -6 -8 76.993 79.878 2.959 14.585 o
-1 -6 -7 214.005 218.978 8.655 2.510 o
-1 -6 -6 367.661 359.520 11.330 1.118 o
-1 -6 -5 132.853 150.488 2.988 6.953 o
-1 -6 -4 763.181 719.835 19.075 0.316 o
-1 -6 -3 390.611 384.460 11.757 1.008 o
-1 -6 -2 189.493 199.785 5.070 3.768 o
-1 -6 -1 1275.570 1434.400 23.390 0.118 o
-1 -6 0 1666.890 1869.440 30.204 0.070 o
-1 -5 -16 43.225 40.266 2.555 29.144 o
-1 -5 -15 19.401 20.613 0.693 102.854 o
-1 -5 -14 159.505 160.805 3.089 5.618 o
-1 -5 -13 25.631 28.473 1.253 64.889 o
-1 -5 -12 175.891 166.468 4.485 4.576 o
-1 -5 -11 3.798 3.436 0.927 340.279 o
-1 -5 -10 120.193 110.337 2.793 8.968 o
-1 -5 -9 0.891 1.190 0.771 700.574 o
-1 -5 -8 127.632 122.707 3.286 7.752 o
-1 -5 -7 251.304 269.577 6.824 2.262 o
-1 -5 -6 328.745 331.605 16.170 0.980 o
-1 -5 -5 67.671 80.076 6.290 8.514 o
-1 -5 -4 914.652 962.549 23.734 0.208 o
-1 -5 -3 66.373 60.549 4.974 11.855 o
-1 -5 -2 1673.770 1775.020 39.191 0.067 o
-1 -5 -1 168.065 163.316 4.029 4.979 o
-1 -5 0 301.086 316.053 9.346 1.558 o
-1 -4 -16 0.639 1.023 0.391 1795.230 o
-1 -4 -15 4.750 3.931 0.628 410.906 o
-1 -4 -14 207.707 218.843 3.912 3.527 o
-1 -4 -13 137.378 155.611 3.403 6.427 o
-1 -4 -12 119.948 92.530 3.394 9.063 o
-1 -4 -11 583.643 556.330 10.585 0.579 o
-1 -4 -10 427.705 429.381 8.000 0.997 o
-1 -4 -9 132.742 130.669 6.016 5.475 o
-1 -4 -8 153.947 140.824 5.851 4.870 o
-1 -4 -7 190.515 206.180 8.798 2.757 o
-1 -4 -6 730.174 852.593 23.351 0.276 o
-1 -4 -5 459.041 495.485 14.635 0.694 o
-1 -4 -4 350.917 388.900 11.648 1.108 o
-1 -4 -3 271.594 273.683 8.167 1.942 o
-1 -4 -2 287.347 292.429 8.195 1.788 o
-1 -4 -1 40.433 42.617 2.165 33.028 o
-1 -3 -17 8.745 6.824 0.850 220.507 o
-1 -3 -16 2.603 2.003 0.780 502.133 o
-1 -3 -15 37.604 33.639 1.071 48.379 o
-1 -3 -14 8.832 8.322 1.292 154.666 o
-1 -3 -13 90.584 78.163 4.218 10.713 o
-1 -3 -12 16.074 13.714 1.607 89.560 o
-1 -3 -11 136.266 131.119 3.740 6.816 o
-1 -3 -10 32.618 32.532 2.521 36.276 o
-1 -3 -9 112.625 115.554 3.153 9.004 o
-1 -3 -8 58.149 59.567 3.840 16.243 o
-1 -3 -7 26.017 28.832 2.850 36.637 o
-1 -3 -6 38.212 46.153 3.207 24.986 o
-1 -3 -5 50.988 43.933 2.741 24.548 o
-1 -3 -4 669.474 670.860 16.663 0.395 o
-1 -3 -3 1318.840 1259.910 28.832 0.115 o
-1 -3 -2 696.668 626.105 15.402 0.404 o
-1 -3 -1 2005.980 1819.340 42.562 0.053 o
-1 -3 0 792.916 741.052 12.054 0.340 o
-1 -2 -17 19.467 22.709 0.633 100.276 o
-1 -2 -16 3.084 2.745 0.887 395.136 o
-1 -2 -15 7.568 9.110 0.818 225.675 o
-1 -2 -14 18.160 17.895 1.470 84.656 o
-1 -2 -13 27.308 28.346 1.954 49.894 o
-1 -2 -12 157.102 160.540 3.958 5.373 o
-1 -2 -11 138.701 156.123 3.773 6.176 o
-1 -2 -10 9.911 10.294 1.460 126.621 o
-1 -2 -9 9.224 9.025 1.343 144.489 o
-1 -2 -8 1394.600 1424.680 29.606 0.101 o
-1 -2 -7 55.708 95.622 4.988 11.271 o
-1 -2 -6 2125.220 2338.170 54.019 0.040 o
-1 -2 -5 90.781 91.483 4.001 10.516 o
-1 -2 -4 1934.920 1945.930 44.316 0.052 o
-1 -2 -3 367.778 376.184 9.483 1.184 o
-1 -2 -2 353.920 369.496 8.962 1.266 o
-1 -2 -1 436.548 438.272 8.332 0.955 o
-1 -2 0 6174.720 5670.410 71.093 0.006 o
-1 -1 -17 35.529 41.734 2.140 36.168 o
-1 -1 -16 24.148 19.102 1.590 67.597 o
-1 -1 -15 76.944 88.907 3.919 12.004 o
-1 -1 -14 10.358 12.141 2.467 65.173 o
-1 -1 -13 216.800 198.125 4.551 3.432 o
-1 -1 -12 9.499 8.375 0.926 191.544 o
-1 -1 -11 8.020 8.060 0.842 223.119 o
-1 -1 -10 22.383 22.788 1.232 76.770 o
-1 -1 -9 226.409 191.658 3.492 3.509 o
-1 -1 -8 18.243 21.117 2.713 46.187 o
-1 -1 -7 597.203 631.696 17.705 0.442 o
-1 -1 -5 513.595 483.590 12.580 0.676 o
-1 -1 -4 2155.740 2078.410 46.838 0.044 o
-1 -1 -3 122.715 135.197 3.700 7.388 o
-1 -1 -2 61.540 61.281 1.781 23.056 o
-1 -1 -1 6768.950 5965.140 131.552 0.005 o
-1 -1 0 2280.700 2118.340 46.372 0.041 o
-1 0 1 53.655 44.291 1.973 27.973 o
-1 0 2 27.306 25.593 0.874 71.083 o
-1 0 3 51.625 43.509 1.876 29.543 o
-1 0 4 65.135 57.992 2.713 19.250 o
-1 0 5 23.372 25.379 2.028 54.085 o
-1 0 6 210.939 216.841 7.482 2.786 o
-1 0 7 211.352 226.477 9.250 2.388 o
-1 0 8 129.687 113.230 8.784 4.088 o
-1 0 9 11.097 10.741 1.165 144.011 o
-1 0 10 15.027 11.905 1.102 123.494 o
-1 0 11 14.618 11.732 1.318 112.719 o
-1 0 12 75.198 68.475 2.705 16.353 o
-1 0 13 90.523 83.427 4.167 10.593 o
-1 0 14 0.611 2.277 1.334 277.500 o
-1 0 15 8.536 10.915 1.461 131.809 o
-1 0 16 1.709 0.808 0.804 596.213 o
-1 0 17 9.363 10.828 0.947 178.064 o
-1 1 1 600.966 545.973 7.332 0.601 o
-1 1 2 2489.530 2097.590 49.755 0.036 o
-1 1 3 1145.510 1014.050 23.213 0.161 o
-1 1 4 4187.770 3886.630 84.536 0.012 o
-1 1 5 39.008 40.014 2.494 31.496 o
-1 1 6 6485.020 6574.090 135.389 0.005 o
-1 1 7 964.674 1049.480 24.721 0.186 o
-1 1 8 429.295 357.644 37.858 0.298 o
-1 1 9 45.155 47.907 3.864 19.220 o
-1 1 10 632.887 612.804 25.217 0.342 o
-1 1 11 215.865 192.875 6.934 2.983 o
-1 1 12 158.433 147.356 6.935 4.199 o
-1 1 13 5.628 4.673 0.778 317.834 o
-1 1 14 27.701 21.801 1.761 56.667 o
-1 1 15 31.017 29.943 1.817 47.784 o
-1 1 16 12.700 11.456 0.995 145.024 o
-1 1 17 16.790 18.124 1.077 104.128 o
-1 2 1 12111.800 10553.700 233.669 0.002 o
-1 2 2 2145.840 1806.400 39.493 0.050 o
-1 2 5 1030.890 1081.660 25.598 0.169 o
-1 2 6 130.209 164.857 4.476 5.949 o
-1 2 7 1475.100 1493.820 20.888 0.099 o
-1 2 8 8.717 5.522 0.775 242.439 o
-1 2 9 442.549 455.649 7.350 0.945 o
-1 2 10 211.751 223.015 4.482 3.328 o
-1 2 11 120.004 119.326 3.171 8.383 o
-1 2 12 82.032 73.819 2.182 15.926 o
-1 2 13 440.875 430.383 10.807 0.883 o
-1 2 14 103.418 110.965 3.234 9.762 o
-1 2 15 30.306 36.105 1.907 44.435 o
-1 2 16 76.936 81.532 2.992 14.405 o
-1 2 17 39.698 46.822 3.056 25.515 o
-1 3 1 412.597 378.924 9.236 1.061 o
-1 3 2 1533.290 1417.250 32.998 0.088 o
-1 3 3 101.159 92.096 2.032 12.202 o
-1 3 4 51.772 51.634 2.412 24.940 o
-1 3 5 779.680 861.007 20.445 0.275 o
-1 3 6 830.322 866.222 15.510 0.280 o
-1 3 7 52.379 46.064 2.018 27.882 o
-1 3 8 146.390 137.436 3.460 6.401 o
-1 3 9 8.753 8.418 0.686 231.345 o
-1 3 10 257.618 252.145 6.291 2.349 o
-1 3 11 440.609 431.380 6.562 0.998 o
-1 3 12 130.299 112.857 3.845 7.462 o
-1 3 13 243.119 281.733 4.836 2.516 o
-1 3 14 24.900 24.670 1.427 65.650 o
-1 3 15 41.850 44.430 3.042 25.321 o
-1 3 16 4.422 5.082 0.973 287.070 o
-1 3 17 31.339 34.121 1.138 54.477 o
-1 4 1 223.530 233.148 7.235 2.619 o
-1 4 2 1538.370 1512.870 34.971 0.083 o
-1 4 3 41.622 39.246 1.918 35.392 o
-1 4 5 2594.940 2461.090 56.869 0.031 o
-1 4 6 1511.250 1573.830 37.328 0.081 o
-1 4 7 742.126 694.562 16.691 0.349 o
-1 4 8 310.374 312.836 7.038 1.697 o
-1 4 9 253.849 253.946 5.152 2.513 o
-1 4 10 66.494 65.983 2.139 19.942 o
-1 4 11 117.814 126.412 3.814 7.783 o
-1 4 12 0.486 2.311 1.011 448.971 o
-1 4 13 71.025 86.288 2.617 15.783 o
-1 4 14 227.607 223.379 5.564 2.919 o
-1 4 15 85.903 92.295 5.522 8.500 o
-1 4 16 31.165 35.800 1.395 50.523 o
-1 4 17 4.623 4.495 0.987 285.317 o
-1 5 1 350.098 383.254 11.072 1.147 o
-1 5 2 136.373 174.128 8.811 3.551 o
-1 5 3 305.999 300.259 11.922 1.363 o
-1 5 4 232.510 244.603 8.852 2.223 o
-1 5 5 421.405 458.000 24.008 0.517 o
-1 5 6 477.444 461.526 10.116 0.803 o
-1 5 7 44.967 36.130 1.851 34.926 o
-1 5 8 83.934 85.749 1.978 15.005 o
-1 5 9 51.428 50.737 2.177 26.480 o
-1 5 10 22.422 17.556 1.835 64.998 o
-1 5 11 274.988 287.841 9.899 1.699 o
-1 5 12 134.612 124.658 5.578 5.796 o
-1 5 13 115.578 127.002 4.741 7.098 o
-1 5 14 54.507 56.077 1.948 25.562 o
-1 5 15 0.751 1.798 0.811 632.004 o
-1 6 1 43.212 47.276 3.316 22.766 o
-1 6 2 2349.100 2651.000 42.560 0.036 o
-1 6 3 331.217 337.677 9.099 1.401 o
-1 6 4 307.808 284.399 8.551 1.667 o
-1 6 5 84.371 80.151 3.394 12.730 o
-1 6 6 6.303 5.637 0.559 339.586 o
-1 6 7 277.403 291.778 5.601 2.094 o
-1 6 8 144.424 142.775 3.097 6.549 o
-1 6 9 78.128 75.990 2.188 16.401 o
-1 6 10 133.625 122.779 3.395 7.360 o
-1 6 11 17.908 15.551 1.641 81.473 o
-1 6 12 123.031 124.930 3.266 7.963 o
-1 6 13 39.633 39.467 1.657 38.864 o
-1 6 14 183.999 184.960 4.248 4.244 o
-1 6 15 50.600 50.183 1.608 29.974 o
-1 7 1 88.254 117.015 4.031 9.692 o
-1 7 2 49.012 42.229 2.301 28.263 o
-1 7 3 32.520 39.286 2.166 38.463 o
-1 7 4 524.289 550.517 13.676 0.601 o
-1 7 5 2.797 4.722 0.438 603.760 o
-1 7 6 1069.090 1112.070 11.001 0.189 o
-1 7 7 116.927 122.518 2.408 9.057 o
-1 7 8 320.187 318.469 5.262 1.740 o
-1 7 9 603.765 568.055 16.337 0.478 o
-1 7 10 31.442 29.046 1.449 53.240 o
-1 7 11 56.624 44.454 2.138 25.949 o
-1 7 12 240.980 242.688 5.434 2.671 o
-1 7 13 46.963 52.232 1.664 30.902 o
-1 7 14 55.829 61.321 1.627 25.490 o
-1 7 15 72.407 74.813 3.631 13.920 o
-1 8 1 422.129 456.400 6.351 1.019 o
-1 8 2 201.937 210.864 3.041 3.853 o
-1 8 3 25.431 29.197 0.841 71.736 o
-1 8 4 45.204 44.533 1.318 36.039 o
-1 8 5 301.845 285.801 4.183 2.036 o
-1 8 6 350.086 347.907 4.235 1.544 o
-1 8 7 772.170 751.371 8.941 0.362 o
-1 8 8 412.884 402.787 5.796 1.137 o
-1 8 9 56.930 62.281 2.046 23.337 o
-1 8 10 126.619 129.270 3.884 7.209 o
-1 8 11 83.647 86.354 5.838 8.310 o
-1 8 12 129.068 133.662 4.303 6.705 o
-1 8 13 9.456 10.289 0.949 179.604 o
-1 8 14 0.733 1.455 0.615 964.825 o
-1 8 15 30.966 30.876 1.083 57.771 o
-1 9 1 741.016 809.003 9.035 0.363 o
-1 9 2 70.001 70.833 1.510 20.131 o
-1 9 3 201.132 211.223 3.163 3.846 o
-1 9 4 12.200 14.308 0.665 161.095 o
-1 9 5 144.478 139.450 2.876 6.724 o
-1 9 6 31.343 37.044 1.055 53.631 o
-1 9 7 190.775 175.360 3.088 4.487 o
-1 9 8 59.837 69.022 1.657 22.801 o
-1 9 9 444.140 438.259 10.743 0.871 o
-1 9 10 13.111 13.480 0.818 147.724 o
-1 9 11 4.758 3.267 0.646 418.963 o
-1 9 12 34.313 37.750 1.346 46.919 o
-1 9 13 242.393 254.922 6.536 2.442 o
-1 9 14 16.436 17.030 0.862 116.823 o
-1 10 1 30.977 34.740 1.611 48.437 o
-1 10 2 568.419 574.074 9.155 0.604 o
-1 10 3 205.943 215.597 3.795 3.606 o
-1 10 4 88.066 75.492 1.961 15.190 o
-1 10 5 271.469 292.861 7.186 1.983 o
-1 10 6 260.129 263.857 3.906 2.525 o
-1 10 7 84.355 85.858 2.734 13.639 o
-1 10 8 27.630 25.039 1.319 63.194 o
-1 10 9 150.248 153.986 2.686 6.240 o
-1 10 10 167.121 159.495 3.390 5.286 o
-1 10 11 19.125 21.738 1.369 81.269 o
-1 10 12 38.618 41.022 1.579 39.733 o
-1 10 13 29.072 32.340 1.672 50.701 o
-1 11 1 128.208 131.956 2.336 8.045 o
-1 11 2 464.920 483.598 11.771 0.766 o
-1 11 3 14.416 15.288 0.851 132.025 o
-1 11 4 116.615 110.452 2.635 9.350 o
-1 11 5 188.206 188.696 5.257 3.843 o
-1 11 6 275.520 264.079 4.434 2.327 o
-1 11 7 275.215 282.138 4.704 2.227 o
-1 11 8 285.383 288.193 3.816 2.181 o
-1 11 9 9.347 7.581 0.652 232.957 o
-1 11 10 31.276 33.424 1.174 54.552 o
-1 11 11 10.179 12.991 1.316 130.358 o
-1 11 12 29.157 31.052 1.562 53.005 o
-1 11 13 49.131 35.875 1.343 36.139 o
-1 12 1 203.962 205.202 4.612 3.573 o
-1 12 2 167.917 177.157 5.783 4.181 o
-1 12 3 90.948 100.021 2.692 12.081 o
-1 12 4 0.627 1.114 0.461 1488.100 o
-1 12 5 35.706 38.055 1.199 46.897 o
-1 12 6 20.089 24.324 1.768 65.220 o
-1 12 7 127.229 126.886 3.109 7.780 o
-1 12 8 41.079 42.923 1.599 37.235 o
-1 12 9 51.831 49.433 2.165 26.633 o
-1 12 10 40.205 37.814 1.236 42.653 o
-1 12 11 1.839 1.507 0.630 737.250 o
-1 13 1 6.445 6.593 0.550 322.392 o
-1 13 2 62.297 61.903 1.967 22.113 o
-1 13 3 68.061 74.234 2.158 18.604 o
-1 13 4 82.937 84.601 2.891 13.611 o
-1 13 5 5.206 4.135 0.652 379.173 o
-1 13 6 11.043 10.945 0.850 171.594 o
-1 13 7 11.552 10.646 1.960 87.061 o
-1 13 8 13.103 11.612 0.700 162.529 o
-1 13 9 12.287 11.796 1.028 144.173 o
-1 14 1 30.160 39.479 1.153 52.510 o
-1 14 2 5.040 5.667 0.668 352.097 o
-1 14 3 31.364 36.533 1.322 50.818 o
-1 14 4 11.434 10.212 0.737 181.257 o
-1 14 5 32.881 33.824 2.138 40.375 o
-1 14 6 0.730 0.756 0.467 1507.360 o
-1 14 7 52.917 50.894 1.891 27.387 o
-1 14 8 21.035 22.473 1.124 83.153 o
-1 15 1 29.938 31.082 0.831 62.207 o
-1 15 2 44.460 45.880 1.052 37.608 o
-1 15 3 29.319 31.079 1.453 54.498 o
-1 15 4 9.929 9.371 0.591 217.761 o
-1 15 5 1.363 1.508 0.355 1328.890 o
-1 15 6 82.459 81.537 2.563 14.514 o
-1 16 1 21.339 20.034 0.904 91.689 o
-1 16 2 10.910 11.018 0.630 191.544 o
0 -16 -2 6.950 6.375 0.378 341.571 o
0 -16 -1 4.043 3.787 0.329 583.103 o
0 -16 0 42.440 49.524 1.699 33.711 o
0 -15 -6 81.895 70.600 2.330 15.919 o
0 -15 -5 67.626 59.007 2.193 20.343 o
0 -14 -8 3.552 1.727 0.521 624.107 o
0 -13 -10 32.033 21.761 1.178 61.406 o
0 -12 -11 15.419 15.430 1.425 97.564 o
0 -12 -9 11.946 14.114 1.535 105.228 o
0 -12 -8 51.830 53.553 2.795 22.633 o
0 -12 -7 3.840 5.180 1.453 184.896 o
0 -12 -6 26.721 28.421 2.275 44.965 o
0 -11 -11 32.820 28.926 3.412 27.544 o
0 -11 -10 4.642 5.626 0.863 307.001 o
0 -11 -9 49.218 47.393 2.421 26.470 o
0 -11 -8 11.923 13.128 1.864 88.254 o
0 -11 -7 69.382 68.571 3.618 14.743 o
0 -11 -6 37.822 35.272 2.741 30.815 o
0 -11 -5 135.382 131.963 5.289 5.842 o
0 -11 -4 292.436 275.930 8.523 1.775 o
0 -10 -13 90.445 97.376 3.234 11.477 o
0 -10 -12 89.647 94.389 3.563 11.182 o
0 -10 -11 0.525 0.820 0.551 1296.300 o
0 -10 -10 56.776 58.583 1.722 25.274 o
0 -10 -9 1.591 1.364 0.823 563.877 o
0 -10 -8 46.772 55.023 2.480 25.647 o
0 -10 -7 204.358 205.123 4.769 3.534 o
0 -10 -6 504.379 485.564 9.344 0.753 o
0 -10 -5 245.769 230.705 5.127 2.727 o
0 -10 -4 1.843 0.932 1.562 203.264 o
0 -10 -3 79.708 73.724 3.700 12.969 o
0 -10 -2 619.010 640.274 16.855 0.435 o
0 -9 -14 13.315 14.463 1.425 106.233 o
0 -9 -13 25.710 26.192 1.024 71.056 o
0 -9 -12 36.279 36.235 1.343 45.820 o
0 -9 -11 160.875 161.226 3.218 5.519 o
0 -9 -10 25.629 22.787 1.290 69.000 o
0 -9 -9 55.282 55.651 2.935 20.831 o
0 -9 -8 260.148 257.629 5.740 2.367 o
0 -9 -7 115.534 108.935 4.136 8.099 o
0 -9 -6 354.087 349.967 6.441 1.428 o
0 -9 -5 512.084 499.450 10.657 0.705 o
0 -9 -4 170.543 167.349 3.642 4.983 o
0 -9 -3 187.867 215.280 5.768 3.488 o
0 -9 -2 370.505 385.748 10.743 1.103 o
0 -9 -1 642.780 710.764 17.622 0.390 o
0 -8 -15 144.692 155.231 4.001 5.856 o
0 -8 -14 21.356 26.609 1.025 79.871 o
0 -8 -13 62.743 67.087 1.814 21.757 o
0 -8 -12 78.622 80.241 1.850 16.590 o
0 -8 -11 45.150 43.242 1.725 33.771 o
0 -8 -10 0.909 1.315 0.721 761.280 o
0 -8 -9 13.405 13.406 1.148 124.940 o
0 -8 -8 65.302 75.135 3.246 15.923 o
0 -8 -7 296.056 323.100 6.228 1.809 o
0 -8 -6 687.687 676.222 9.079 0.442 o
0 -8 -5 57.670 62.119 1.662 24.579 o
0 -8 -4 76.594 82.062 2.218 16.077 o
0 -8 -3 38.647 40.864 1.474 40.685 o
0 -8 -2 68.090 68.150 2.656 17.803 o
0 -8 -1 372.882 454.649 11.867 0.964 o
0 -8 0 126.710 157.561 5.235 5.742 o
0 -7 -15 17.125 17.549 1.466 87.862 o
0 -7 -14 39.703 45.421 1.460 38.401 o
0 -7 -13 336.189 351.298 5.638 1.546 o
0 -7 -12 31.172 33.842 1.551 49.495 o
0 -7 -11 40.675 41.773 2.604 29.482 o
0 -7 -10 80.630 81.121 2.927 14.069 o
0 -7 -9 35.831 33.824 1.732 43.043 o
0 -7 -8 162.174 155.128 3.640 5.423 o
0 -7 -7 73.458 79.315 3.645 13.489 o
0 -7 -6 88.707 88.417 2.373 13.511 o
0 -7 -5 12.363 12.121 0.914 151.132 o
0 -7 -4 96.394 85.371 4.134 10.111 o
0 -7 -3 633.873 649.652 12.285 0.469 o
0 -7 -2 251.574 265.708 10.031 1.867 o
0 -7 -1 2502.110 2573.800 85.180 0.025 o
0 -6 -16 63.266 64.820 1.492 22.878 o
0 -6 -15 15.310 15.129 1.535 93.091 o
0 -6 -14 13.962 13.923 2.055 74.416 o
0 -6 -13 46.621 42.518 2.024 31.106 o
0 -6 -12 11.888 12.532 0.931 151.740 o
0 -6 -11 8.169 9.681 0.979 192.183 o
0 -6 -10 76.866 77.364 3.686 13.115 o
0 -6 -9 213.275 222.882 5.730 3.075 o
0 -6 -8 45.113 39.814 2.004 32.654 o
0 -6 -7 554.557 548.621 7.950 0.652 o
0 -6 -6 117.686 128.519 3.808 7.738 o
0 -6 -5 91.901 106.778 5.167 8.288 o
0 -6 -4 376.490 435.409 13.813 0.900 o
0 -6 -3 475.254 487.014 9.377 0.801 o
0 -6 -2 2228.800 2325.200 39.685 0.042 o
0 -6 -1 2204.540 2392.270 38.871 0.042 o
0 -6 0 6057.860 6312.460 100.036 0.006 o
0 -5 -16 12.225 10.168 0.827 166.598 o
0 -5 -15 0.331 0.452 0.878 662.883 o
0 -5 -14 118.412 116.965 2.470 9.106 o
0 -5 -13 37.896 28.147 2.439 35.523 o
0 -5 -12 233.845 200.101 7.424 2.647 o
0 -5 -11 0.753 1.815 0.850 588.223 o
0 -5 -10 9.385 10.421 1.084 165.151 o
0 -5 -9 101.171 105.168 2.824 10.649 o
0 -5 -8 793.055 798.412 26.375 0.247 o
0 -5 -7 440.228 452.384 7.909 0.941 o
0 -5 -6 453.529 458.815 14.909 0.719 o
0 -5 -5 70.263 57.828 4.056 14.065 o
0 -5 -4 154.293 146.610 4.568 5.408 o
0 -5 -3 663.083 636.347 20.308 0.373 o
0 -5 -2 799.770 764.923 60.624 0.107 o
0 -5 -1 54.089 61.850 1.781 25.407 o
0 -4 -16 26.594 25.120 0.713 75.496 o
0 -4 -15 27.571 30.184 1.480 56.777 o
0 -4 -14 62.734 66.150 2.255 20.462 o
0 -4 -13 218.673 207.276 6.550 2.943 o
0 -4 -12 87.031 80.840 2.353 14.290 o
0 -4 -11 51.060 49.087 1.920 28.345 o
0 -4 -10 155.519 162.604 3.239 5.672 o
0 -4 -9 180.209 171.584 3.627 4.667 o
0 -4 -8 7.419 10.368 1.275 159.463 o
0 -4 -7 35.828 33.902 3.590 24.479 o
0 -4 -6 151.237 156.519 7.044 4.200 o
0 -4 -5 34.919 31.216 2.987 30.462 o
0 -4 -4 402.888 408.660 12.086 0.941 o
0 -4 -3 353.500 379.582 10.935 1.150 o
0 -4 -2 4668.360 4949.340 103.871 0.009 o
0 -4 -1 244.180 254.991 7.756 2.256 o
0 -4 0 4286.100 4271.790 94.443 0.011 o
0 -3 -17 20.654 18.785 1.135 88.653 o
0 -3 -16 108.561 116.972 2.889 9.489 o
0 -3 -15 47.208 55.796 2.001 28.101 o
0 -3 -14 63.993 56.348 3.289 17.555 o
0 -3 -13 455.680 384.177 7.693 0.992 o
0 -3 -12 174.662 164.799 5.886 4.132 o
0 -3 -11 117.897 126.614 3.754 7.822 o
0 -3 -10 1730.980 1632.020 22.316 0.077 o
0 -3 -9 476.241 456.588 7.886 0.859 o
0 -3 -8 604.297 605.961 15.375 0.475 o
0 -3 -7 286.196 317.917 11.264 1.457 o
0 -3 -6 3657.480 4021.790 127.208 0.011 o
0 -3 -5 601.024 645.920 17.294 0.440 o
0 -3 -4 665.957 738.417 18.527 0.362 o
0 -3 -3 5546.470 5195.530 114.834 0.007 o
0 -3 -2 185.302 216.512 6.523 3.326 o
0 -3 -1 28911.600 26499.000 937.293 0.000 o
0 -2 -17 11.924 9.877 0.724 179.158 o
0 -2 -16 2.614 2.239 0.662 580.401 o
0 -2 -15 2.334 2.521 1.288 259.278 o
0 -2 -14 152.303 161.507 5.646 4.755 o
0 -2 -13 465.079 413.157 9.276 0.894 o
0 -2 -12 91.551 100.322 3.325 11.098 o
0 -2 -11 73.136 65.775 3.023 16.064 o
0 -2 -10 14.670 14.838 1.039 121.720 o
0 -2 -9 97.450 101.384 2.270 11.835 o
0 -2 -8 7.981 10.990 2.439 70.313 o
0 -2 -7 810.715 829.325 22.446 0.259 o
0 -2 -6 2777.100 2897.460 67.530 0.025 o
0 -2 -5 278.709 305.858 9.346 1.690 o
0 -2 -4 692.955 678.451 17.074 0.376 o
0 -2 -3 183.883 182.610 5.427 3.932 o
0 -2 -2 1042.370 924.426 22.062 0.190 o
0 -2 -1 275.332 267.489 7.126 2.051 o
0 -2 0 19748.100 17275.100 373.662 0.001 o
0 -1 -17 58.048 57.536 5.726 10.748 o
0 -1 -16 0.298 0.097 1.027 509.368 o
0 -1 -15 6.120 6.517 1.411 166.531 o
0 -1 -14 65.180 57.965 3.179 17.590 o
0 -1 -13 48.551 49.948 4.377 16.196 o
0 -1 -12 379.800 361.329 10.310 1.131 o
0 -1 -11 237.336 247.691 4.919 2.754 o
0 -1 -10 1197.940 1192.390 17.681 0.149 o
0 -1 -9 4.622 3.156 0.917 323.668 o
0 -1 -8 322.700 334.663 11.401 1.286 o
0 -1 -7 16.595 16.006 2.412 57.240 o
0 -1 -6 1161.400 1231.520 30.093 0.131 o
0 -1 -5 19.050 17.485 1.864 69.532 o
0 -1 -4 2676.850 2680.700 60.103 0.028 o
0 -1 -3 3899.100 3721.960 81.891 0.014 o
0 -1 -2 2378.940 2174.550 47.989 0.038 o
0 -1 -1 1095.490 992.614 22.501 0.173 o
0 0 1 1893.530 1708.390 37.273 0.060 o
0 0 2 6264.220 5890.450 127.907 0.006 o
0 0 3 13.072 20.116 1.370 100.241 o
0 0 4 5342.730 5013.880 109.983 0.008 o
0 0 5 2.213 1.398 0.822 517.138 o
0 0 6 4958.770 4988.150 110.586 0.008 o
0 0 7 4314.480 4954.380 111.326 0.009 o
0 0 8 479.704 582.035 17.321 0.563 o
0 0 9 161.465 181.853 3.953 4.931 o
0 0 10 23.320 22.404 1.906 58.602 o
0 0 11 11.367 9.056 0.941 168.600 o
0 0 12 1429.430 1441.000 22.675 0.104 o
0 0 13 34.070 35.935 2.210 38.048 o
0 0 14 0.634 2.229 1.416 249.857 o
0 0 15 187.130 196.616 5.755 3.655 o
0 0 16 36.193 41.297 2.864 29.157 o
0 0 17 16.131 20.357 0.871 110.573 o
0 1 1 1096.610 1037.890 22.473 0.169 o
0 1 4 2678.360 2686.890 59.938 0.028 o
0 1 5 18.450 18.116 1.699 75.520 o
0 1 6 1159.620 1234.610 29.736 0.131 o
0 1 7 16.419 16.992 2.220 62.521 o
0 1 8 320.898 308.451 7.659 1.609 o
0 1 9 4.623 4.570 1.035 271.076 o
0 1 10 1200.020 1215.540 13.516 0.152 o
0 1 11 238.255 248.746 4.062 2.844 o
0 1 12 378.299 344.068 5.464 1.379 o
0 1 13 48.904 49.495 2.469 25.926 o
0 1 14 63.903 62.279 2.392 20.178 o
0 1 15 5.965 6.549 1.422 166.096 o
0 1 16 0.234 0.321 1.052 483.524 o
0 1 17 57.820 66.213 2.508 20.747 o
0 2 1 276.495 291.799 6.989 1.972 o
0 2 2 1048.600 957.972 21.542 0.187 o
0 2 3 179.501 174.279 5.289 4.143 o
0 2 4 693.583 696.786 16.937 0.372 o
0 2 5 279.652 315.876 6.570 1.909 o
0 2 6 2778.330 2989.520 47.664 0.027 o
0 2 7 808.105 847.635 15.707 0.291 o
0 2 8 8.080 11.670 1.758 107.936 o
0 2 9 97.329 106.064 2.910 10.855 o
0 2 10 14.539 17.348 1.415 97.819 o
0 2 11 74.165 70.334 1.794 18.589 o
0 2 12 92.341 99.590 3.037 11.471 o
0 2 13 468.376 418.831 6.123 0.954 o
0 2 14 152.199 161.048 5.593 4.787 o
0 2 15 2.551 1.807 1.349 243.406 o
0 2 16 2.964 2.978 1.092 307.548 o
0 2 17 12.164 11.074 0.869 159.999 o
0 3 1 28907.700 27192.100 576.252 0.000 o
0 3 2 185.941 218.924 5.947 3.445 o
0 3 4 664.901 697.746 17.540 0.382 o
0 3 5 602.230 619.308 16.307 0.460 o
0 3 6 3658.270 4002.720 66.077 0.015 o
0 3 7 285.771 303.170 7.343 1.843 o
0 3 8 609.193 651.124 10.066 0.510 o
0 3 9 475.425 464.376 7.858 0.854 o
0 3 10 1732.240 1638.390 23.921 0.076 o
0 3 11 118.766 129.956 4.645 6.973 o
0 3 12 174.342 165.443 3.878 4.828 o
0 3 13 455.408 396.136 7.623 0.979 o
0 3 14 64.560 54.852 2.133 21.876 o
0 3 15 47.641 56.403 3.152 21.497 o
0 3 16 108.776 125.988 4.001 8.128 o
0 3 17 20.482 23.006 2.384 50.522 o
0 4 1 241.976 258.034 7.482 2.300 o
0 4 2 4683.530 4742.990 102.748 0.009 o
0 4 6 151.049 144.214 6.358 4.649 o
0 4 7 35.917 31.245 2.277 37.587 o
0 4 8 7.000 7.398 1.010 215.092 o
0 4 9 181.671 185.600 4.266 4.284 o
0 4 10 154.573 159.233 6.211 4.475 o
0 4 11 50.809 50.754 2.758 23.502 o
0 4 12 86.973 83.335 3.512 12.061 o
0 4 13 218.655 214.542 4.496 3.285 o
0 4 14 62.273 65.920 2.336 20.327 o
0 4 15 27.685 25.598 1.672 56.083 o
0 4 16 25.961 24.803 1.507 62.180 o
0 5 1 55.787 61.692 3.179 19.016 o
0 5 2 801.300 758.734 40.356 0.177 o
0 5 7 436.028 452.486 9.191 0.917 o
0 5 8 791.124 839.000 23.131 0.260 o
0 5 9 99.550 114.560 6.769 6.108 o
0 5 10 9.101 9.708 1.098 168.838 o
0 5 11 0.679 1.562 1.069 417.219 o
0 5 12 233.946 216.787 5.977 2.813 o
0 5 13 37.847 30.709 1.786 42.063 o
0 5 14 118.407 116.384 3.248 8.512 o
0 5 15 0.259 0.270 0.584 1420.960 o
0 5 16 12.478 11.365 0.925 152.194 o
0 6 1 2203.320 2469.250 39.697 0.041 o
0 6 2 2236.830 2347.080 53.882 0.038 o
0 6 4 378.712 419.075 10.771 1.037 o
0 6 6 118.872 133.004 4.550 6.977 o
0 6 7 553.615 594.094 14.416 0.537 o
0 6 8 43.969 41.603 2.658 27.827 o
0 6 9 215.527 226.228 8.123 2.566 o
0 6 10 77.025 71.311 2.582 16.110 o
0 6 11 8.541 8.590 0.981 193.833 o
0 6 12 11.966 14.122 1.830 88.666 o
0 6 13 46.467 47.170 1.996 30.296 o
0 6 14 14.295 14.867 1.238 112.313 o
0 6 15 15.688 17.506 0.907 117.215 o
0 6 16 63.496 67.174 2.138 20.531 o
0 7 1 2509.060 2659.620 45.920 0.032 o
0 7 2 251.642 272.618 9.442 1.920 o
0 7 4 96.700 87.756 3.590 10.807 o
0 7 5 12.164 13.443 1.069 136.843 o
0 7 6 90.138 96.255 6.331 7.183 o
0 7 7 72.918 79.393 2.958 15.213 o
0 7 8 163.031 165.398 13.374 2.059 o
0 7 9 34.768 33.692 2.864 31.243 o
0 7 10 79.791 78.947 3.638 12.805 o
0 7 11 41.087 37.998 1.905 36.196 o
0 7 12 31.329 37.794 2.521 35.547 o
0 7 13 336.996 351.227 5.570 1.545 o
0 7 14 38.986 42.306 1.372 40.742 o
0 7 15 17.382 16.076 0.762 118.679 o
0 8 0 126.994 159.132 4.116 6.387 o
0 8 1 373.119 459.416 5.073 1.193 o
0 8 2 67.294 68.544 1.450 21.278 o
0 8 3 38.556 43.044 1.070 43.098 o
0 8 4 76.185 83.580 1.849 16.733 o
0 8 5 57.361 64.829 2.290 21.889 o
0 8 6 686.989 697.197 9.377 0.432 o
0 8 7 294.805 326.539 6.591 1.780 o
0 8 8 64.663 70.589 2.131 19.856 o
0 8 9 13.593 11.957 0.900 144.288 o
0 8 10 0.881 0.717 0.634 978.521 o
0 8 11 45.812 42.689 3.303 22.773 o
0 8 12 79.792 81.123 2.505 15.054 o
0 8 13 62.361 66.926 2.115 20.923 o
0 8 14 21.176 26.597 1.256 74.699 o
0 8 15 145.949 148.955 4.001 5.923 o
0 9 1 643.536 707.056 7.400 0.475 o
0 9 2 373.192 394.651 4.419 1.330 o
0 9 3 188.636 225.687 3.183 3.948 o
0 9 4 169.829 174.026 2.689 5.182 o
0 9 5 513.073 521.723 7.688 0.737 o
0 9 6 354.157 362.748 5.002 1.461 o
0 9 7 116.111 116.279 2.713 9.111 o
0 9 8 262.165 256.985 7.065 2.196 o
0 9 9 55.627 56.048 3.648 17.654 o
0 9 10 25.545 25.203 1.905 54.309 o
0 9 11 160.726 166.229 4.794 4.848 o
0 9 12 36.287 37.223 1.717 41.522 o
0 9 13 25.449 29.565 1.372 62.073 o
0 9 14 13.377 14.169 1.233 117.945 o
0 10 0 355.881 371.506 6.263 1.383 o
0 10 1 103.776 109.141 1.934 11.107 o
0 10 2 619.893 670.591 10.097 0.492 o
0 10 3 80.302 79.565 1.644 16.695 o
0 10 4 1.868 0.898 0.488 997.212 o
0 10 5 246.960 236.154 4.815 2.723 o
0 10 6 502.809 506.550 8.473 0.753 o
0 10 7 203.224 203.631 3.179 3.877 o
0 10 8 45.902 52.691 2.068 28.880 o
0 10 9 1.613 1.117 0.631 799.302 o
0 10 10 56.968 57.844 1.614 25.754 o
0 10 11 0.503 0.573 0.452 1791.680 o
0 10 12 90.916 94.553 2.878 12.112 o
0 10 13 89.653 91.540 2.131 13.534 o
0 11 1 26.329 30.936 1.224 62.358 o
0 11 2 96.641 90.970 1.758 13.114 o
0 11 3 251.188 241.123 3.927 2.748 o
0 11 4 289.776 277.866 5.264 2.081 o
0 11 5 136.168 140.540 2.371 7.336 o
0 11 6 38.303 40.005 1.254 43.179 o
0 11 7 68.686 72.064 2.026 19.052 o
0 11 8 12.512 11.653 0.892 153.406 o
0 11 9 48.921 53.403 2.109 27.291 o
0 11 10 4.989 5.886 0.767 321.696 o
0 11 11 32.392 29.407 3.755 24.633 o
0 11 12 2.665 3.810 0.767 452.856 o
0 12 0 151.329 164.522 5.646 4.742 o
0 12 1 12.650 16.844 0.773 142.265 o
0 12 2 300.068 314.525 4.377 1.933 o
0 12 3 55.037 66.519 1.813 24.167 o
0 12 4 433.553 465.532 8.545 0.925 o
0 12 5 91.161 92.124 2.048 13.408 o
0 12 6 26.526 26.624 1.250 64.996 o
0 12 7 3.742 3.756 0.764 403.945 o
0 12 8 51.053 52.001 1.423 30.239 o
0 12 9 11.768 11.676 0.684 175.136 o
0 12 10 1.386 1.303 0.467 1115.010 o
0 12 11 15.255 17.135 0.683 130.012 o
0 13 1 76.534 83.541 1.938 16.507 o
0 13 2 16.742 18.531 1.171 99.661 o
0 13 3 206.190 208.060 6.399 3.127 o
0 13 4 24.553 21.676 1.162 75.052 o
0 13 5 25.914 27.105 1.809 54.689 o
0 13 6 61.604 67.318 2.025 21.367 o
0 13 7 205.837 206.833 9.263 2.511 o
0 13 8 6.280 5.426 1.028 236.205 o
0 13 9 5.468 5.147 0.402 420.303 o
0 13 10 32.317 29.901 1.151 55.748 o
0 14 0 105.861 104.296 2.500 10.612 o
0 14 1 14.798 20.185 0.852 117.517 o
0 14 2 37.422 40.269 1.169 44.534 o
0 14 3 81.751 87.237 1.839 15.455 o
0 14 4 130.130 128.939 2.848 7.727 o
0 14 5 56.951 67.174 2.604 20.470 o
0 14 6 29.046 27.508 1.085 63.035 o
0 14 7 61.783 65.967 2.069 21.351 o
0 14 8 3.627 2.193 0.439 648.186 o
0 15 1 13.809 16.816 0.620 142.430 o
0 15 2 54.748 58.325 1.232 27.926 o
0 15 3 36.541 41.846 1.230 44.111 o
0 15 4 9.577 10.457 0.671 207.028 o
0 15 5 67.756 68.544 2.165 19.276 o
0 15 6 81.417 75.039 2.247 15.797 o
0 16 0 42.452 50.867 1.617 33.886 o
0 16 1 4.122 4.687 0.466 487.902 o
0 16 2 6.789 6.057 0.493 331.431 o
1 -16 -2 10.913 10.140 0.658 194.115 o
1 -16 -1 21.472 20.473 0.959 89.172 o
1 -15 -6 82.548 77.259 2.467 15.004 o
1 -15 -5 1.411 1.343 0.548 948.566 o
1 -15 -4 10.052 8.696 0.608 219.006 o
1 -15 -3 28.832 30.562 1.113 60.612 o
1 -15 -2 43.811 44.194 1.395 36.543 o
1 -15 -1 29.870 30.053 1.133 59.197 o
1 -14 -8 20.718 17.842 1.124 90.172 o
1 -14 -7 53.445 48.756 2.165 26.172 o
1 -14 -6 0.680 1.041 0.740 786.098 o
1 -14 -5 33.229 31.463 1.314 51.660 o
1 -14 -4 11.361 10.195 0.987 159.790 o
1 -14 -3 31.737 38.633 1.905 42.325 o
1 -14 -2 5.045 5.340 0.741 335.567 o
1 -14 -1 30.668 36.416 1.105 54.277 o
1 -13 -10 17.044 11.483 0.904 125.362 o
1 -13 -6 10.773 10.826 1.261 137.527 o
1 -13 -5 5.023 4.471 0.815 326.762 o
1 -13 -4 82.984 85.552 2.597 14.092 o
1 -13 -3 68.537 72.385 2.422 17.975 o
1 -13 -2 61.972 61.088 1.637 23.427 o
1 -13 -1 6.593 6.817 0.956 234.687 o
1 -12 -11 1.826 1.288 1.151 336.046 o
1 -12 -10 40.140 37.136 2.193 34.369 o
1 -12 -9 52.064 47.605 2.631 24.288 o
1 -12 -8 41.221 43.303 2.549 29.391 o
1 -12 -7 126.417 122.539 5.152 6.417 o
1 -12 -6 20.544 24.529 1.918 60.523 o
1 -12 -5 34.445 33.162 2.275 37.926 o
1 -12 -4 0.513 0.674 0.588 1211.130 o
1 -12 -3 90.653 90.819 2.558 12.834 o
1 -12 -2 167.908 186.019 4.557 4.509 o
1 -12 -1 204.687 203.836 4.908 3.510 o
1 -11 -11 9.982 9.670 1.672 111.048 o
1 -11 -7 276.509 266.847 5.929 2.168 o
1 -11 -6 279.008 263.642 10.552 1.671 o
1 -11 -5 186.319 177.320 3.387 4.503 o
1 -11 -4 115.894 103.659 2.390 9.875 o
1 -11 -3 14.803 14.800 1.644 89.736 o
1 -11 -2 465.233 465.694 12.881 0.751 o
1 -11 -1 128.238 139.457 7.701 4.470 o
1 -10 -13 29.534 29.357 2.713 36.451 o
1 -10 -12 38.586 37.532 2.055 36.433 o
1 -10 -11 19.463 20.939 1.727 70.169 o
1 -10 -10 168.966 164.138 5.262 4.490 o
1 -10 -9 148.394 150.138 9.318 3.356 o
1 -10 -8 27.585 22.967 2.001 51.460 o
1 -10 -7 82.368 82.237 2.591 14.422 o
1 -10 -6 258.215 253.504 4.275 2.565 o
1 -10 -5 270.220 282.328 4.095 2.320 o
1 -10 -4 90.883 75.206 1.929 14.820 o
1 -10 -3 205.490 206.163 4.854 3.489 o
1 -10 -2 569.367 579.952 14.827 0.523 o
1 -10 -1 31.729 35.108 2.357 38.013 o
1 -9 -14 16.406 16.951 0.735 122.310 o
1 -9 -13 244.114 252.435 4.636 2.685 o
1 -9 -12 35.646 36.560 2.275 36.206 o
1 -9 -11 4.999 4.248 0.988 279.558 o
1 -9 -10 13.091 13.397 1.244 120.323 o
1 -9 -9 441.012 441.552 23.529 0.520 o
1 -9 -8 58.399 64.341 5.399 11.276 o
1 -9 -7 194.155 176.240 4.208 4.129 o
1 -9 -6 31.623 34.330 1.205 53.195 o
1 -9 -5 141.998 133.404 3.814 6.476 o
1 -9 -4 12.504 15.322 1.178 122.768 o
1 -9 -3 200.658 199.143 3.572 3.901 o
1 -9 -2 69.536 67.184 2.677 17.557 o
1 -9 -1 744.822 772.216 39.986 0.185 o
1 -8 -15 31.970 35.023 0.905 55.670 o
1 -8 -14 0.764 0.249 0.646 1039.290 o
1 -8 -13 9.635 9.495 0.845 193.321 o
1 -8 -12 129.213 132.409 4.656 6.480 o
1 -8 -11 83.682 87.469 3.769 11.712 o
1 -8 -10 128.163 130.518 4.288 6.822 o
1 -8 -9 58.594 65.910 1.923 22.757 o
1 -8 -8 408.719 384.224 5.879 1.178 o
1 -8 -7 775.497 748.549 10.612 0.354 o
1 -8 -6 347.376 344.901 4.468 1.557 o
1 -8 -5 301.652 282.102 3.760 2.077 o
1 -8 -4 46.764 46.483 1.522 33.314 o
1 -8 -3 25.730 26.913 1.809 55.013 o
1 -8 -2 202.128 207.024 6.660 3.128 o
1 -8 -1 419.745 446.728 11.785 0.878 o
1 -7 -16 14.008 11.977 0.822 146.476 o
1 -7 -15 70.770 77.753 1.995 18.067 o
1 -7 -14 56.657 63.323 1.495 25.306 o
1 -7 -13 45.966 47.152 1.634 32.871 o
1 -7 -12 242.798 239.058 7.205 2.414 o
1 -7 -11 56.925 48.811 2.850 21.656 o
1 -7 -10 31.282 31.761 3.882 23.613 o
1 -7 -9 604.203 572.750 10.589 0.548 o
1 -7 -8 315.420 320.058 5.912 1.725 o
1 -7 -7 117.521 123.154 2.481 8.941 o
1 -7 -6 1064.890 1093.000 21.323 0.172 o
1 -7 -5 2.975 3.700 0.473 614.964 o
1 -7 -4 522.436 559.098 11.641 0.633 o
1 -7 -3 31.470 39.657 3.864 22.805 o
1 -6 -16 0.423 0.493 0.499 1641.520 o
1 -6 -15 50.582 52.772 1.567 29.595 o
1 -6 -14 184.530 199.701 3.575 4.237 o
1 -6 -13 38.765 37.068 2.837 29.219 o
1 -6 -12 123.522 123.568 5.111 6.539 o
1 -6 -11 18.404 16.532 1.350 90.419 o
1 -6 -10 133.405 134.365 4.080 6.655 o
1 -6 -9 77.725 79.251 3.872 12.510 o
1 -6 -8 143.539 147.585 4.955 5.529 o
1 -6 -7 279.528 289.723 3.972 2.214 o
1 -6 -6 6.694 5.229 0.622 319.535 o
1 -6 -5 84.382 72.189 3.755 12.432 o
1 -6 -4 311.378 309.476 11.237 1.380 o
1 -6 -3 326.077 317.342 10.963 1.334 o
1 -6 -2 2344.110 2486.820 61.007 0.033 o
1 -6 -1 41.027 43.412 2.850 27.133 o
1 -5 -16 16.578 16.688 0.997 111.172 o
1 -5 -15 0.914 1.464 0.939 505.788 o
1 -5 -14 55.197 55.904 2.176 24.319 o
1 -5 -13 115.350 121.381 8.181 4.602 o
1 -5 -12 133.090 119.573 3.013 7.720 o
1 -5 -11 274.804 275.848 5.182 2.216 o
1 -5 -10 22.009 17.541 1.217 84.154 o
1 -5 -9 53.281 51.277 2.114 26.045 o
1 -5 -8 82.693 79.895 2.568 14.589 o
1 -5 -7 44.459 37.513 1.603 36.772 o
1 -5 -6 479.855 462.294 10.745 0.783 o
1 -5 -4 229.988 250.552 7.729 2.396 o
1 -5 -3 307.571 291.676 6.327 1.827 o
1 -5 -2 135.718 163.640 3.833 6.116 o
1 -5 -1 349.606 359.797 7.484 1.376 o
1 -4 -17 4.161 3.351 0.454 537.014 o
1 -4 -16 30.822 34.242 1.250 53.639 o
1 -4 -15 85.249 91.682 2.650 13.300 o
1 -4 -14 225.977 221.621 4.631 3.105 o
1 -4 -13 71.423 80.732 2.910 15.454 o
1 -4 -12 0.330 3.951 2.576 80.731 o
1 -4 -11 116.319 119.445 2.942 8.801 o
1 -4 -10 67.742 60.722 1.924 20.934 o
1 -4 -9 251.373 244.851 4.476 2.665 o
1 -4 -8 310.836 315.325 5.993 1.760 o
1 -4 -7 740.564 747.457 15.567 0.344 o
1 -4 -6 1509.070 1627.070 28.157 0.087 o
1 -4 -5 2589.930 2634.420 42.140 0.032 o
1 -4 -4 176.960 197.163 7.427 3.328 o
1 -4 -3 42.219 41.850 2.302 31.229 o
1 -4 -2 1540.480 1586.490 33.957 0.081 o
1 -4 -1 222.440 219.225 4.807 3.142 o
1 -3 -17 31.334 28.382 1.076 59.082 o
1 -3 -16 4.437 3.862 0.552 458.796 o
1 -3 -15 42.582 44.618 2.631 27.984 o
1 -3 -14 24.761 25.189 1.580 62.111 o
1 -3 -13 243.018 271.350 5.160 2.533 o
1 -3 -12 129.210 103.899 5.632 6.283 o
1 -3 -11 440.939 404.271 6.353 1.038 o
1 -3 -10 260.962 238.778 4.147 2.627 o
1 -3 -9 8.456 8.461 0.855 212.607 o
1 -3 -8 144.215 142.103 6.742 4.630 o
1 -3 -7 52.252 42.316 3.426 20.625 o
1 -3 -6 833.276 858.753 16.197 0.277 o
1 -3 -5 777.300 832.346 15.482 0.308 o
1 -3 -4 51.134 50.620 3.207 21.075 o
1 -3 -3 101.428 93.676 4.138 9.443 o
1 -3 -2 1532.880 1472.270 19.096 0.097 o
1 -3 -1 413.699 388.736 10.387 1.003 o
1 -2 -17 39.091 44.097 2.028 34.512 o
1 -2 -16 75.821 81.456 4.813 10.642 o
1 -2 -15 30.378 34.901 1.812 46.179 o
1 -2 -14 104.308 100.253 4.166 8.998 o
1 -2 -13 440.798 428.860 15.636 0.737 o
1 -2 -12 82.671 75.911 3.183 13.609 o
1 -2 -11 119.421 121.443 3.805 7.838 o
1 -2 -10 211.521 211.433 3.755 3.552 o
1 -2 -9 443.563 443.304 6.189 0.984 o
1 -2 -8 8.529 8.645 1.932 99.056 o
1 -2 -7 1473.640 1473.000 36.012 0.087 o
1 -2 -6 129.640 152.162 6.057 5.239 o
1 -2 -5 1032.120 1013.990 25.379 0.175 o
1 -2 -4 31.459 30.230 2.110 43.068 o
1 -2 -3 2053.420 1910.040 30.765 0.054 o
1 -2 -2 2146.340 1687.210 41.302 0.051 o
1 -2 -1 12110.200 10871.800 284.317 0.001 o
1 -1 -17 16.450 16.773 1.453 91.297 o
1 -1 -16 12.740 8.553 1.178 139.587 o
1 -1 -15 30.380 28.778 1.743 50.091 o
1 -1 -14 27.919 20.994 2.467 43.694 o
1 -1 -13 5.260 5.134 1.451 173.031 o
1 -1 -12 156.853 146.344 9.297 3.288 o
1 -1 -11 217.431 198.110 5.173 3.300 o
1 -1 -10 635.941 595.931 21.795 0.381 o
1 -1 -9 45.156 43.167 2.590 27.596 o
1 -1 -8 429.742 439.716 7.342 0.996 o
1 -1 -7 965.378 1029.130 14.419 0.217 o
1 -1 -6 6493.340 6515.430 113.820 0.005 o
1 -1 -5 39.150 36.820 1.831 38.475 o
1 -1 -4 4191.190 3886.240 57.352 0.013 o
1 -1 -3 1144.320 995.754 16.491 0.176 o
1 -1 -2 2491.260 2046.040 46.399 0.038 o
1 -1 -1 600.007 576.992 13.046 0.521 o
1 0 0 348.905 329.483 8.085 1.408 o
1 0 1 33.602 35.327 1.617 45.633 o
1 0 3 30.997 42.590 2.631 33.310 o
1 0 4 4.127 6.166 0.932 293.286 o
1 0 5 6.580 4.495 0.987 247.502 o
1 0 6 3.338 3.466 1.071 300.016 o
1 0 7 56.687 63.126 2.792 20.256 o
1 0 8 1.309 1.178 2.521 84.842 o
1 0 9 173.384 184.927 4.470 4.421 o
1 0 10 12.515 11.944 1.418 114.576 o
1 0 11 77.891 68.832 1.955 17.616 o
1 0 12 8.037 7.118 0.948 213.256 o
1 0 13 10.868 10.652 1.007 160.040 o
1 0 14 19.037 15.046 2.658 49.125 o
1 0 15 13.669 12.525 2.302 66.511 o
1 0 16 32.678 33.546 2.357 37.912 o
1 0 17 1.031 1.725 0.434 1238.200 o
1 1 0 2280.900 2089.370 46.399 0.041 o
1 1 1 6769.950 6161.620 131.744 0.005 o
1 1 2 58.478 52.319 2.741 21.335 o
1 1 3 123.086 117.547 4.550 7.134 o
1 1 4 2153.960 2158.050 48.099 0.043 o
1 1 5 513.970 512.581 9.592 0.712 o
1 1 6 41.518 42.601 4.289 18.124 o
1 1 7 596.807 630.413 18.801 0.430 o
1 1 8 17.902 20.949 2.047 63.042 o
1 1 9 227.077 212.298 6.569 2.812 o
1 1 10 23.155 23.218 3.070 36.423 o
1 1 11 7.979 8.739 1.175 173.519 o
1 1 12 9.662 7.972 1.167 163.679 o
1 1 13 218.077 196.801 5.508 3.232 o
1 1 14 10.529 8.748 1.548 120.133 o
1 1 15 77.780 89.099 3.919 11.914 o
1 1 16 23.681 22.528 2.110 53.533 o
1 1 17 34.899 40.740 1.017 47.978 o
1 2 0 6176.730 5596.440 136.307 0.006 o
1 2 1 433.591 422.254 10.552 0.914 o
1 2 3 369.644 356.834 10.086 1.179 o
1 2 4 1940.740 1962.640 45.002 0.051 o
1 2 5 90.255 88.195 4.495 9.903 o
1 2 6 2120.610 2338.820 38.438 0.044 o
1 2 7 56.295 95.172 3.664 14.586 o
1 2 8 1399.450 1466.150 25.666 0.102 o
1 2 9 8.825 9.218 1.825 104.707 o
1 2 10 9.412 10.056 1.476 128.247 o
1 2 11 137.712 157.497 4.500 5.803 o
1 2 12 156.939 159.606 3.991 5.379 o
1 2 13 27.504 27.127 1.907 51.139 o
1 2 14 18.466 20.473 1.781 70.605 o
1 2 17 19.660 22.001 1.110 87.750 o
1 3 0 792.490 766.317 17.129 0.307 o
1 3 1 1997.980 1855.460 42.590 0.052 o
1 3 2 697.744 660.390 15.512 0.391 o
1 3 5 49.821 43.083 3.453 20.924 o
1 3 6 38.912 45.714 3.892 20.450 o
1 3 7 25.506 24.653 2.185 49.189 o
1 3 8 57.960 60.056 2.153 22.932 o
1 3 9 110.734 113.730 3.755 8.614 o
1 3 10 32.938 32.562 1.024 54.767 o
1 3 11 136.724 139.677 3.308 6.854 o
1 3 12 16.242 15.567 1.686 83.421 o
1 3 13 89.640 78.941 6.180 7.736 o
1 3 14 8.659 6.769 1.370 152.457 o
1 3 16 2.613 2.138 0.822 469.017 o
1 4 0 3416.830 3471.240 77.479 0.017 o
1 4 1 41.652 40.569 1.727 36.589 o
1 4 2 293.131 285.276 7.564 1.833 o
1 4 3 270.262 294.813 8.304 1.870 o
1 4 7 188.224 189.833 7.290 3.265 o
1 4 8 154.775 142.652 4.988 5.250 o
1 4 9 133.427 140.369 3.677 6.774 o
1 4 10 427.283 433.477 6.711 1.027 o
1 4 11 580.741 577.550 6.635 0.613 o
1 4 12 120.520 104.149 4.210 7.888 o
1 4 13 136.796 155.199 3.903 6.199 o
1 4 14 207.333 221.616 6.893 2.922 o
1 4 15 4.785 3.658 0.860 331.204 o
1 4 16 0.564 1.255 0.655 943.354 o
1 5 0 300.042 316.382 9.620 1.539 o
1 5 1 169.551 165.865 5.536 4.355 o
1 5 2 1673.540 1726.950 37.849 0.069 o
1 5 3 66.859 62.432 2.933 17.710 o
1 5 4 910.681 941.583 22.446 0.216 o
1 5 5 68.639 82.521 4.166 12.609 o
1 5 6 330.114 342.501 11.018 1.274 o
1 5 7 250.324 288.530 5.593 2.333 o
1 5 8 127.178 130.106 3.005 7.762 o
1 5 9 0.918 2.547 1.061 392.332 o
1 5 10 119.728 112.844 3.494 8.330 o
1 5 11 3.927 3.760 0.931 330.000 o
1 5 12 176.607 169.149 7.247 3.589 o
1 5 13 26.180 29.305 1.753 54.164 o
1 5 14 159.317 165.840 3.768 5.295 o
1 5 15 19.108 19.471 0.883 100.491 o
1 5 16 42.855 42.015 1.325 38.384 o
1 6 0 1659.920 1835.510 44.179 0.063 o
1 6 1 1265.930 1343.470 33.984 0.109 o
1 6 4 762.129 689.935 17.266 0.336 o
1 6 5 133.545 146.571 5.865 5.322 o
1 6 6 367.931 378.675 10.968 1.109 o
1 6 7 212.259 228.541 7.861 2.637 o
1 6 8 77.421 86.050 3.503 12.960 o
1 6 9 4.648 3.066 0.910 326.573 o
1 6 10 35.255 38.086 3.137 27.715 o
1 6 11 218.137 197.566 9.751 2.352 o
1 6 12 257.117 247.845 3.277 2.701 o
1 6 13 101.146 114.862 3.083 9.952 o
1 6 14 19.627 18.303 1.299 86.602 o
1 6 15 7.604 7.839 0.710 252.187 o
1 6 16 8.462 7.455 0.822 224.089 o
1 7 0 218.271 200.178 7.948 2.700 o
1 7 4 462.031 508.119 12.388 0.736 o
1 7 5 104.633 108.551 2.736 10.293 o
1 7 6 1.807 3.302 0.720 557.491 o
1 7 7 711.898 799.671 18.746 0.324 o
1 7 8 584.710 618.302 12.149 0.527 o
1 7 9 76.987 77.410 7.633 6.417 o
1 7 10 694.447 661.862 38.980 0.207 o
1 7 11 118.038 107.988 4.671 7.486 o
1 7 12 20.405 19.757 1.241 84.662 o
1 7 13 152.928 148.023 4.659 5.384 o
1 7 14 59.453 66.819 3.412 16.997 o
1 7 15 1.948 2.231 0.583 727.480 o
1 8 0 285.795 309.703 4.425 2.052 o
1 8 1 429.905 471.694 7.742 0.947 o
1 8 2 777.258 788.393 13.515 0.328 o
1 8 3 308.369 294.850 4.740 1.922 o
1 8 4 75.108 77.069 1.883 17.500 o
1 8 5 11.037 12.602 0.880 162.019 o
1 8 6 282.858 286.577 4.867 2.133 o
1 8 7 599.940 641.836 15.759 0.460 o
1 8 8 153.087 149.175 6.948 4.278 o
1 8 9 24.466 25.163 2.038 52.823 o
1 8 10 12.733 12.351 0.809 155.111 o
1 8 11 56.061 54.489 3.642 17.734 o
1 8 12 202.872 214.165 6.165 3.183 o
1 8 15 58.130 57.801 1.946 24.062 o
1 9 0 14.009 19.476 0.988 116.614 o
1 9 1 287.643 311.722 5.438 1.959 o
1 9 2 733.088 776.630 7.873 0.382 o
1 9 3 194.449 201.611 2.962 4.119 o
1 9 4 78.737 83.368 1.951 16.108 o
1 9 5 33.528 31.799 1.226 52.198 o
1 9 6 135.590 141.021 2.987 7.050 o
1 9 7 247.311 238.609 4.473 2.747 o
1 9 8 153.831 153.838 3.920 5.603 o
1 9 9 65.356 64.392 2.639 18.782 o
1 9 10 313.282 310.088 5.376 1.800 o
1 9 11 110.292 108.868 4.427 8.099 o
1 9 12 1.155 1.656 0.724 701.312 o
1 9 13 22.068 21.377 1.562 69.945 o
1 10 0 124.685 141.058 2.291 8.007 o
1 10 1 180.405 198.588 3.317 4.405 o
1 10 2 975.063 1027.150 15.827 0.211 o
1 10 3 329.977 347.621 4.101 1.656 o
1 10 4 9.003 10.343 0.709 211.213 o
1 10 5 147.404 149.852 2.308 6.589 o
1 10 6 4.504 3.659 0.707 397.264 o
1 10 7 13.552 14.444 1.166 120.585 o
1 10 8 18.398 19.193 1.197 92.425 o
1 10 9 19.868 19.388 1.106 90.966 o
1 10 10 97.576 97.672 2.284 12.008 o
1 10 11 58.812 57.201 2.639 21.087 o
1 10 12 12.123 11.587 1.329 123.195 o
1 10 13 104.689 111.901 3.234 9.629 o
1 11 0 294.909 314.603 4.790 1.943 o
1 11 1 113.031 102.769 1.900 10.552 o
1 11 2 267.803 275.051 3.772 2.402 o
1 11 3 81.206 86.320 1.710 15.824 o
1 11 4 352.230 359.058 6.708 1.404 o
1 11 5 303.798 306.034 5.133 1.890 o
1 11 6 61.929 64.675 2.654 19.431 o
1 11 7 4.955 4.302 1.000 276.515 o
1 11 8 38.985 37.315 1.197 44.228 o
1 11 9 21.623 22.208 0.910 87.577 o
1 11 10 63.006 61.600 1.331 23.916 o
1 11 11 42.922 40.642 1.587 36.874 o
1 11 12 24.645 23.323 1.206 72.205 o
1 12 0 6.493 11.533 0.692 241.945 o
1 12 1 234.415 267.274 3.836 2.802 o
1 12 2 77.340 78.434 1.619 17.422 o
1 12 3 474.094 486.129 6.748 0.855 o
1 12 4 28.823 28.116 1.443 57.122 o
1 12 5 289.075 304.401 5.001 2.007 o
1 12 6 102.111 105.324 3.892 9.305 o
1 12 7 52.929 53.964 2.384 24.342 o
1 12 8 25.753 24.822 1.194 68.964 o
1 12 9 20.077 20.142 0.809 98.162 o
1 12 10 27.651 24.270 1.082 68.175 o
1 12 11 23.269 16.704 1.768 66.198 o
1 13 0 35.550 42.731 1.344 43.577 o
1 13 1 65.361 72.101 1.763 20.537 o
1 13 2 10.894 9.416 0.585 205.059 o
1 13 3 104.063 109.177 2.307 10.742 o
1 13 4 61.850 66.718 1.691 22.439 o
1 13 5 14.039 13.461 0.977 132.099 o
1 13 6 135.615 155.122 4.687 5.812 o
1 13 7 22.404 27.242 1.617 63.255 o
1 13 8 7.212 6.139 0.904 239.784 o
1 13 9 7.519 6.742 0.767 254.121 o
1 13 10 9.002 5.431 1.288 164.570 o
1 14 0 3.188 4.171 0.418 603.482 o
1 14 1 16.038 15.299 0.807 125.371 o
1 14 2 11.103 11.732 0.731 177.575 o
1 14 3 16.488 17.393 0.979 110.876 o
1 14 4 13.564 13.539 1.261 116.830 o
1 14 5 29.211 31.161 1.699 50.748 o
1 14 7 21.406 19.705 1.151 84.935 o
1 14 8 8.084 7.044 0.603 267.495 o
1 15 0 59.839 63.169 1.758 23.370 o
1 15 1 2.917 3.319 0.352 723.157 o
1 15 2 14.872 14.351 0.566 145.941 o
1 15 3 9.536 10.965 0.610 210.347 o
1 15 4 41.191 40.097 1.133 41.693 o
1 15 5 6.747 5.870 0.446 344.871 o
1 15 6 68.010 63.997 1.357 21.934 o
2 -15 -6 30.270 26.639 1.124 61.236 o
2 -15 -5 99.702 101.980 3.070 10.630 o
2 -15 -4 114.394 109.435 3.398 8.863 o
2 -15 -3 7.780 6.695 0.522 290.708 o
2 -15 -2 19.841 20.520 0.847 97.264 o
2 -15 -1 4.842 3.744 0.699 384.697 o
2 -14 -8 99.156 76.930 2.631 12.543 o
2 -14 -7 31.664 29.380 1.535 51.558 o
2 -14 -6 119.754 125.440 3.947 7.598 o
2 -14 -5 22.780 23.104 1.590 66.555 o
2 -14 -4 31.001 29.745 1.370 54.499 o
2 -14 -3 50.078 52.676 1.680 29.277 o
2 -14 -2 97.917 99.335 2.368 11.783 o
2 -14 -1 64.968 64.263 1.523 22.366 o
2 -13 -10 41.517 30.476 1.398 43.218 o
2 -13 -6 2.701 3.461 0.683 511.789 o
2 -13 -5 111.323 109.830 2.228 10.133 o
2 -13 -4 66.287 64.789 1.623 21.640 o
2 -13 -3 116.172 119.594 2.467 9.176 o
2 -13 -2 123.334 129.211 3.744 7.476 o
2 -13 -1 85.991 93.093 3.275 12.076 o
2 -12 -11 4.941 5.180 1.151 232.048 o
2 -12 -10 100.481 98.773 3.535 10.111 o
2 -12 -9 35.773 33.025 2.275 37.164 o
2 -12 -8 1.713 0.877 1.617 192.680 o
2 -12 -7 91.288 92.826 3.727 10.847 o
2 -12 -6 20.691 18.629 0.922 95.380 o
2 -12 -5 50.188 46.832 1.573 31.149 o
2 -12 -4 4.606 5.071 0.740 354.586 o
2 -12 -3 66.767 70.344 2.244 19.070 o
2 -12 -2 1.472 0.356 0.724 745.093 o
2 -12 -1 108.930 117.799 3.787 8.568 o
2 -11 -11 85.085 84.572 2.330 14.340 o
2 -11 -10 12.906 12.413 1.236 124.034 o
2 -11 -9 45.011 43.424 1.947 32.217 o
2 -11 -8 124.422 117.766 4.687 6.958 o
2 -11 -7 205.604 190.797 4.919 3.601 o
2 -11 -6 29.722 32.498 1.400 53.947 o
2 -11 -5 53.075 50.982 1.814 27.691 o
2 -11 -4 427.888 401.078 7.676 1.042 o
2 -11 -3 207.428 198.397 6.468 3.159 o
2 -11 -2 145.528 151.731 3.570 6.097 o
2 -11 -1 74.599 72.663 2.001 17.791 o
2 -10 -13 26.598 23.265 5.029 17.545 o
2 -10 -12 64.412 58.180 2.933 18.592 o
2 -10 -11 2.908 2.908 0.827 430.333 o
2 -10 -10 79.575 83.123 2.590 14.764 o
2 -10 -9 73.709 66.238 2.255 18.005 o
2 -10 -8 311.075 281.092 5.995 1.864 o
2 -10 -7 125.324 118.352 2.213 8.740 o
2 -10 -6 120.134 120.312 2.613 8.764 o
2 -10 -5 15.150 15.309 2.672 51.990 o
2 -10 -4 24.509 23.049 1.864 57.670 o
2 -10 -3 388.523 392.318 7.468 1.178 o
2 -10 -2 401.742 415.408 18.349 0.710 o
2 -10 -1 118.546 127.104 3.864 7.685 o
2 -9 -14 62.228 61.559 2.430 20.532 o
2 -9 -13 145.854 143.156 4.105 5.979 o
2 -9 -12 61.179 64.143 1.785 22.723 o
2 -9 -11 115.290 114.721 2.594 9.322 o
2 -9 -10 22.933 22.607 1.486 69.327 o
2 -9 -9 173.627 156.445 5.590 4.348 o
2 -9 -8 54.326 50.968 1.460 28.816 o
2 -9 -7 121.912 121.908 2.548 8.636 o
2 -9 -6 403.251 393.722 5.354 1.195 o
2 -9 -5 374.321 358.923 5.828 1.351 o
2 -9 -4 182.495 169.609 3.847 4.572 o
2 -9 -3 91.294 86.647 5.796 7.999 o
2 -9 -2 262.999 278.325 9.085 1.878 o
2 -9 -1 12.544 12.174 0.881 152.037 o
2 -8 -15 24.554 22.279 0.732 83.435 o
2 -8 -14 102.392 107.727 3.056 10.171 o
2 -8 -13 86.590 87.245 2.220 14.116 o
2 -8 -12 192.879 195.390 3.762 4.060 o
2 -8 -11 114.375 111.711 2.655 9.455 o
2 -8 -10 15.220 13.960 0.929 127.109 o
2 -8 -9 118.486 115.788 3.663 8.170 o
2 -8 -8 59.933 63.461 1.536 24.024 o
2 -8 -7 167.319 154.293 2.672 5.594 o
2 -8 -6 59.136 55.774 1.220 26.692 o
2 -8 -5 27.796 25.490 1.037 67.598 o
2 -8 -4 85.110 73.116 1.803 16.145 o
2 -8 -3 142.282 149.025 4.907 5.572 o
2 -8 -2 93.003 97.335 2.115 12.759 o
2 -8 -1 360.305 389.602 11.987 1.066 o
2 -7 -16 27.374 26.562 2.576 40.430 o
2 -7 -15 67.209 78.471 1.986 18.771 o
2 -7 -14 1.439 1.472 0.641 785.060 o
2 -7 -13 9.365 10.407 0.919 183.086 o
2 -7 -12 144.606 139.140 5.303 5.434 o
2 -7 -11 464.980 473.696 11.593 0.778 o
2 -7 -10 1.177 1.535 0.909 511.853 o
2 -7 -9 310.253 325.740 8.996 1.522 o
2 -7 -8 759.277 709.917 20.722 0.309 o
2 -7 -7 149.175 152.153 4.755 5.389 o
2 -7 -6 156.595 159.516 3.845 5.451 o
2 -7 -5 83.383 79.549 1.572 16.244 o
2 -7 -4 115.428 112.457 2.235 9.678 o
2 -7 -3 398.643 408.935 10.771 1.000 o
2 -7 -2 347.936 302.076 8.359 1.453 o
2 -7 -1 368.472 381.496 10.195 1.140 o
2 -6 -16 44.527 52.742 1.482 33.058 o
2 -6 -15 10.127 8.842 0.695 207.888 o
2 -6 -14 132.681 137.758 3.563 6.936 o
2 -6 -13 53.029 59.289 2.208 24.320 o
2 -6 -12 134.918 140.272 9.236 3.613 o
2 -6 -11 12.784 14.111 1.136 127.040 o
2 -6 -10 8.462 7.316 0.867 218.419 o
2 -6 -9 137.093 126.656 2.797 7.440 o
2 -6 -8 105.693 109.293 2.525 10.380 o
2 -6 -7 111.837 122.648 2.513 9.349 o
2 -6 -6 244.485 250.751 3.457 2.819 o
2 -6 -5 84.544 79.342 4.084 11.420 o
2 -6 -4 133.794 123.564 4.358 6.681 o
2 -6 -3 39.847 43.354 1.672 37.303 o
2 -6 -2 1728.970 1685.570 33.285 0.070 o
2 -6 -1 1625.610 1660.220 37.013 0.073 o
2 -5 -16 8.828 7.372 1.124 178.553 o
2 -5 -15 125.086 126.573 2.321 8.417 o
2 -5 -14 5.941 7.573 0.765 277.804 o
2 -5 -13 267.176 265.522 8.354 1.976 o
2 -5 -12 253.574 209.907 11.401 1.827 o
2 -5 -11 697.150 640.635 13.242 0.417 o
2 -5 -10 209.356 198.969 9.688 2.427 o
2 -5 -9 142.376 154.367 2.933 6.462 o
2 -5 -8 118.828 115.906 2.384 9.176 o
2 -5 -7 152.178 143.838 2.684 6.372 o
2 -5 -6 91.285 86.664 3.672 11.208 o
2 -5 -5 434.062 429.806 9.437 0.939 o
2 -5 -4 1513.320 1487.930 34.423 0.085 o
2 -5 -3 989.573 1020.700 28.297 0.173 o
2 -5 -2 1287.880 1382.980 25.371 0.117 o
2 -5 -1 580.750 554.765 13.265 0.547 o
2 -4 -17 11.961 10.298 0.639 183.469 o
2 -4 -16 14.510 13.009 0.964 131.556 o
2 -4 -15 54.513 62.806 1.450 26.352 o
2 -4 -14 24.837 23.908 1.572 63.122 o
2 -4 -13 399.117 377.812 8.803 1.117 o
2 -4 -12 712.289 666.557 23.433 0.315 o
2 -4 -11 145.376 137.607 4.500 5.882 o
2 -4 -10 115.562 116.151 3.895 8.121 o
2 -4 -9 6.848 7.236 1.014 217.500 o
2 -4 -8 44.551 29.299 1.408 41.164 o
2 -4 -7 88.560 85.454 5.262 8.920 o
2 -4 -6 41.332 48.076 3.837 20.063 o
2 -4 -5 696.366 704.557 18.376 0.356 o
2 -4 -4 297.082 306.927 7.058 1.788 o
2 -4 -3 359.405 390.983 10.743 1.126 o
2 -4 -2 2245.290 2271.320 36.328 0.043 o
2 -3 -17 131.659 127.547 2.219 8.031 o
2 -3 -16 24.795 26.252 1.110 71.102 o
2 -3 -15 86.713 89.292 3.882 11.148 o
2 -3 -14 22.557 23.224 1.531 68.314 o
2 -3 -13 483.935 504.012 8.247 0.792 o
2 -3 -12 394.135 391.896 8.813 1.110 o
2 -3 -11 1246.860 1233.520 28.804 0.124 o
2 -3 -10 66.722 67.397 1.601 21.221 o
2 -3 -9 308.683 276.051 4.723 1.987 o
2 -3 -8 31.978 22.000 2.122 45.754 o
2 -3 -7 1018.510 953.861 24.364 0.186 o
2 -3 -6 186.712 203.960 7.756 3.070 o
2 -3 -5 3039.890 2897.210 67.064 0.022 o
2 -3 -4 73.805 68.655 2.654 16.709 o
2 -3 -3 525.388 519.109 13.484 0.622 o
2 -3 -1 1568.260 1488.000 36.793 0.080 o
2 -2 -17 24.104 25.695 0.873 77.753 o
2 -2 -16 38.729 41.739 1.611 39.113 o
2 -2 -15 8.497 9.997 1.012 183.011 o
2 -2 -14 21.706 21.706 2.220 53.611 o
2 -2 -13 82.932 74.925 2.183 15.681 o
2 -2 -12 1138.790 1096.090 16.015 0.169 o
2 -2 -11 125.066 122.206 4.275 7.156 o
2 -2 -10 222.810 222.489 6.372 2.839 o
2 -2 -9 383.973 368.566 6.004 1.288 o
2 -2 -8 61.626 62.768 4.741 12.787 o
2 -2 -7 1538.690 1567.870 26.587 0.088 o
2 -2 -6 7.418 6.190 1.987 101.978 o
2 -2 -5 876.648 839.027 20.829 0.246 o
2 -2 -4 94.157 103.405 4.248 9.462 o
2 -2 -2 2291.990 2198.970 48.291 0.039 o
2 -2 -1 6244.380 5764.440 129.017 0.006 o
2 -1 -17 226.021 248.523 6.194 2.689 o
2 -1 -16 5.683 6.112 1.562 150.915 o
2 -1 -15 1.015 3.416 1.145 331.427 o
2 -1 -14 1.741 1.768 1.172 322.398 o
2 -1 -13 554.091 560.875 10.051 0.617 o
2 -1 -12 803.187 799.287 18.856 0.286 o
2 -1 -11 1780.370 1710.340 30.218 0.069 o
2 -1 -10 169.161 177.513 4.457 4.615 o
2 -1 -9 220.312 231.586 10.003 2.169 o
2 -1 -8 142.664 127.146 6.797 4.800 o
2 -1 -7 329.875 320.775 7.304 1.559 o
2 -1 -6 53.855 52.973 2.282 24.717 o
2 -1 -5 3509.240 3313.520 52.205 0.019 o
2 -1 -3 2251.370 2132.920 48.784 0.041 o
2 -1 -2 2805.880 2615.060 59.061 0.027 o
2 0 0 508.356 531.634 13.457 0.635 o
2 0 1 24259.000 21688.000 469.969 0.000 o
2 0 2 2862.080 2840.730 63.720 0.025 o
2 0 3 49.465 75.094 3.672 17.003 o
2 0 4 671.887 595.026 16.060 0.423 o
2 0 5 5428.930 5546.470 86.794 0.007 o
2 0 6 2523.070 2759.290 44.840 0.032 o
2 0 7 1414.290 1502.510 26.016 0.099 o
2 0 8 3369.210 3568.420 55.914 0.019 o
2 0 9 314.181 323.718 8.674 1.532 o
2 0 10 795.559 811.241 11.676 0.323 o
2 0 11 7.053 6.527 1.769 120.612 o
2 0 12 131.982 124.496 3.155 7.556 o
2 0 13 4.703 5.166 0.605 394.410 o
2 0 14 25.043 17.315 1.791 62.476 o
2 0 15 138.028 172.733 6.043 4.775 o
2 0 16 3.633 4.072 0.714 424.355 o
2 0 17 272.783 295.915 4.145 2.233 o
2 1 0 19140.400 16653.300 360.726 0.001 o
2 1 1 5131.610 4667.160 101.596 0.008 o
2 1 2 198.647 207.907 6.578 3.188 o
2 1 3 2123.430 2075.800 33.769 0.049 o
2 1 4 877.333 983.103 17.170 0.239 o
2 1 5 448.704 449.195 13.183 0.782 o
2 1 6 25.667 28.080 1.956 51.634 o
2 1 7 2194.050 2372.080 39.646 0.042 o
2 1 8 1128.120 1114.160 28.157 0.146 o
2 1 9 482.568 483.111 10.224 0.773 o
2 1 10 63.336 59.938 1.992 22.012 o
2 1 11 19.539 17.757 2.281 56.572 o
2 1 12 115.821 110.669 3.892 8.267 o
2 1 13 235.131 214.375 6.147 2.784 o
2 1 14 102.247 104.452 10.428 3.652 o
2 1 15 14.701 20.555 2.165 64.151 o
2 1 16 20.974 23.926 1.864 61.727 o
2 1 17 6.336 5.849 0.548 337.506 o
2 2 0 1169.330 1104.820 25.241 0.147 o
2 2 1 3654.930 3343.640 73.285 0.016 o
2 2 2 1689.100 1691.730 38.178 0.068 o
2 2 3 23.352 22.528 2.028 55.701 o
2 2 4 241.950 255.759 8.414 2.177 o
2 2 5 89.044 109.091 3.832 10.206 o
2 2 6 1604.990 1749.040 41.658 0.069 o
2 2 7 156.526 168.522 6.674 4.145 o
2 2 8 60.273 71.421 2.939 18.083 o
2 2 9 127.006 134.197 2.945 7.696 o
2 2 10 184.841 188.568 3.247 4.434 o
2 2 11 69.889 58.044 1.447 22.033 o
2 2 12 603.261 564.248 8.122 0.580 o
2 2 13 98.799 93.869 3.580 10.386 o
2 2 14 218.035 202.562 6.331 3.025 o
2 2 15 31.435 35.245 2.494 36.504 o
2 2 16 19.120 17.650 1.316 88.236 o
2 3 0 8991.600 8066.690 234.505 0.002 o
2 3 1 718.364 712.902 17.650 0.349 o
2 3 2 564.263 524.892 13.703 0.572 o
2 3 3 110.284 128.044 4.961 7.117 o
2 3 4 1219.040 1249.280 30.284 0.123 o
2 3 5 343.047 349.161 11.264 1.208 o
2 3 6 61.469 50.209 3.864 16.355 o
2 3 7 1320.260 1366.300 33.710 0.104 o
2 3 8 623.377 660.246 13.762 0.458 o
2 3 9 200.116 221.833 4.043 3.609 o
2 3 10 117.140 120.370 2.491 9.059 o
2 3 11 306.844 298.863 4.115 1.955 o
2 3 12 45.754 41.963 1.258 36.879 o
2 3 13 100.583 82.469 2.276 12.542 o
2 3 14 133.655 162.919 3.614 6.322 o
2 3 15 37.284 43.692 1.526 40.199 o
2 3 16 69.529 72.983 4.097 13.181 o
2 4 0 386.905 413.120 7.264 1.157 o
2 4 1 1360.540 1220.250 29.407 0.112 o
2 4 2 737.026 755.766 18.774 0.322 o
2 4 3 156.741 185.844 6.495 4.049 o
2 4 4 914.188 939.500 22.884 0.214 o
2 4 5 7.924 3.974 1.672 131.854 o
2 4 6 1002.570 1045.890 27.023 0.172 o
2 4 7 14.932 16.259 1.427 97.691 o
2 4 8 137.374 139.770 3.577 6.672 o
2 4 9 47.904 47.857 1.641 31.648 o
2 4 10 167.163 169.194 2.950 5.270 o
2 4 11 138.891 147.002 4.354 6.027 o
2 4 12 40.423 35.079 1.428 41.961 o
2 4 13 182.806 177.890 3.491 4.557 o
2 4 14 141.992 159.527 3.074 6.309 o
2 4 15 1.043 0.496 0.542 1187.080 o
2 4 16 1.077 2.028 1.014 425.254 o
2 5 0 617.436 619.567 10.648 0.512 o
2 5 1 614.944 602.849 16.471 0.455 o
2 5 2 16.239 22.118 1.350 88.698 o
2 5 3 176.991 185.379 6.578 3.673 o
2 5 4 7.107 9.976 1.864 106.236 o
2 5 5 211.959 248.770 8.880 2.361 o
2 5 6 7.392 8.847 1.120 185.770 o
2 5 7 116.686 122.092 3.741 8.025 o
2 5 8 319.175 328.597 7.053 1.608 o
2 5 9 38.888 42.251 1.403 40.587 o
2 5 10 139.022 140.966 3.438 6.651 o
2 5 11 2.737 2.552 0.698 531.679 o
2 5 12 149.348 149.335 3.752 5.914 o
2 5 13 183.563 176.630 4.139 4.379 o
2 5 14 4.742 4.944 1.020 268.915 o
2 5 15 65.997 67.961 2.686 18.137 o
2 6 0 13.559 13.402 1.233 118.843 o
2 6 1 595.870 574.690 13.923 0.514 o
2 6 3 12.243 9.464 1.026 152.532 o
2 6 4 327.366 304.981 9.757 1.438 o
2 6 5 10.984 11.822 2.509 63.060 o
2 6 6 18.943 21.810 5.413 16.379 o
2 6 7 24.449 22.803 2.590 43.426 o
2 6 8 690.140 710.780 22.904 0.320 o
2 6 9 93.098 97.603 4.824 8.930 o
2 6 10 47.084 46.821 2.154 29.076 o
2 6 11 13.536 12.570 1.309 116.012 o
2 6 12 41.694 39.647 1.603 37.871 o
2 6 13 26.120 24.217 1.081 71.086 o
2 6 14 80.966 83.572 2.258 15.159 o
2 6 15 51.478 53.032 2.110 26.398 o
2 7 3 78.876 82.993 2.289 15.479 o
2 7 4 60.718 54.244 1.762 24.511 o
2 7 5 83.988 92.270 3.768 11.458 o
2 7 6 15.501 16.115 1.809 79.382 o
2 7 7 456.950 478.191 12.580 0.762 o
2 7 8 85.581 86.133 3.386 12.290 o
2 7 9 379.715 382.916 14.744 0.904 o
2 7 10 80.107 81.164 2.832 14.333 o
2 7 11 9.812 9.916 0.963 176.408 o
2 7 12 9.875 11.724 0.921 171.889 o
2 7 13 61.642 65.310 2.439 20.189 o
2 7 14 10.147 8.112 1.453 131.516 o
2 7 15 15.044 14.663 0.959 124.610 o
2 8 0 272.958 304.186 8.523 1.805 o
2 8 1 124.152 120.151 4.385 7.159 o
2 8 2 436.751 489.917 7.206 0.923 o
2 8 3 147.642 139.286 2.292 6.828 o
2 8 4 94.250 101.136 2.239 12.240 o
2 8 5 83.182 90.458 2.197 14.411 o
2 8 6 70.113 83.755 3.755 13.360 o
2 8 7 36.194 30.723 2.467 35.446 o
2 8 8 72.666 77.011 4.754 11.178 o
2 8 9 11.852 12.347 1.103 139.472 o
2 8 10 125.406 127.867 3.660 7.466 o
2 8 11 129.496 133.145 7.527 4.605 o
2 8 12 59.656 57.163 1.613 24.922 o
2 8 13 27.472 30.439 1.030 64.048 o
2 8 14 16.395 18.308 1.425 90.484 o
2 9 0 153.494 173.940 3.460 5.467 o
2 9 1 233.608 272.773 11.743 1.727 o
2 9 2 551.250 567.955 8.292 0.639 o
2 9 3 235.287 244.319 4.098 2.905 o
2 9 4 81.282 86.932 2.089 15.146 o
2 9 5 34.999 33.843 1.348 48.128 o
2 9 6 80.074 83.030 2.919 14.033 o
2 9 7 132.450 137.254 3.747 6.845 o
2 9 8 82.290 85.826 3.809 11.851 o
2 9 9 155.309 163.469 4.094 5.327 o
2 9 10 102.706 99.853 3.769 9.606 o
2 9 11 35.068 37.215 1.102 48.865 o
2 9 12 119.422 122.223 2.497 8.829 o
2 9 13 28.008 32.877 2.535 38.663 o
2 9 14 3.414 4.727 0.453 542.312 o
2 10 0 13.499 14.783 0.805 141.618 o
2 10 1 22.584 27.139 1.050 75.953 o
2 10 2 44.313 45.819 1.207 36.865 o
2 10 3 189.131 184.213 2.869 4.464 o
2 10 4 184.731 175.552 3.159 4.621 o
2 10 5 291.059 281.873 4.470 2.116 o
2 10 6 121.472 121.083 3.999 7.580 o
2 10 7 20.033 19.959 1.341 82.135 o
2 10 8 11.733 11.045 0.966 155.545 o
2 10 9 116.205 117.486 2.549 9.188 o
2 10 10 44.191 45.818 1.420 35.630 o
2 10 11 97.383 91.523 2.918 11.539 o
2 10 12 18.571 19.476 0.740 106.907 o
2 10 13 3.820 4.795 0.562 463.256 o
2 11 0 12.797 16.863 0.850 136.952 o
2 11 1 205.735 223.644 3.203 3.635 o
2 11 2 143.330 146.894 2.400 6.810 o
2 11 3 202.732 208.070 3.892 3.715 o
2 11 4 221.267 224.541 3.936 3.260 o
2 11 5 226.185 227.224 3.932 3.167 o
2 11 6 59.986 58.657 1.770 23.996 o
2 11 7 12.453 11.644 0.932 150.807 o
2 11 8 33.738 34.481 1.567 46.491 o
2 11 9 7.456 6.676 0.691 269.646 o
2 11 10 78.148 76.271 1.982 16.792 o
2 11 11 5.019 4.499 0.354 475.550 o
2 11 12 22.628 16.187 3.618 30.755 o
2 12 0 63.864 68.467 1.722 21.528 o
2 12 1 15.306 13.356 0.733 138.582 o
2 12 2 153.276 148.315 3.428 5.934 o
2 12 3 220.674 232.241 7.575 2.591 o
2 12 4 77.502 77.608 1.949 16.854 o
2 12 5 273.406 293.415 8.798 1.805 o
2 12 6 225.924 231.276 10.798 2.007 o
2 12 7 53.220 54.307 2.089 25.654 o
2 12 8 0.280 0.521 0.658 1107.090 o
2 12 9 71.703 71.185 3.234 15.291 o
2 12 10 5.915 5.710 0.426 382.350 o
2 12 11 21.320 13.073 0.740 108.723 o
2 13 0 57.193 67.331 2.035 22.555 o
2 13 1 143.195 148.387 3.434 6.321 o
2 13 2 15.086 17.077 0.708 130.071 o
2 13 3 79.411 85.500 1.934 15.838 o
2 13 4 87.140 92.407 2.458 13.325 o
2 13 5 49.415 48.031 1.646 30.835 o
2 13 6 27.365 31.084 1.275 59.865 o
2 13 7 3.732 4.693 0.767 383.486 o
2 13 9 7.173 6.112 0.740 272.156 o
2 14 0 3.425 3.505 0.542 542.839 o
2 14 1 18.039 19.975 0.656 110.530 o
2 14 2 213.731 217.938 4.311 3.367 o
2 14 3 16.627 17.211 1.316 96.052 o
2 14 4 136.938 133.004 4.166 6.482 o
2 14 5 6.946 7.345 0.932 229.609 o
2 14 6 44.182 43.823 1.836 33.343 o
2 14 7 32.396 35.053 1.453 48.912 o
2 14 8 15.254 13.018 0.713 140.990 o
2 15 0 34.675 30.621 1.740 45.235 o
2 15 1 22.892 22.692 0.877 84.297 o
2 15 2 36.492 34.690 1.453 45.193 o
2 15 3 30.410 28.878 0.878 62.651 o
2 15 4 135.954 134.457 2.517 7.440 o
2 15 5 7.314 6.836 0.617 284.172 o
3 -15 -5 17.803 14.553 0.767 120.082 o
3 -15 -4 46.926 41.713 1.562 34.305 o
3 -15 -3 4.277 4.303 0.603 434.712 o
3 -15 -2 0.173 -0.055 0.466 2331.430 o
3 -15 -1 55.488 55.636 2.563 22.489 o
3 -14 -7 20.923 18.554 1.069 90.306 o
3 -14 -6 5.798 4.690 0.472 397.480 o
3 -14 -5 18.263 22.419 1.398 81.559 o
3 -14 -4 81.272 80.869 1.966 15.859 o
3 -14 -3 54.797 58.129 1.623 26.475 o
3 -14 -2 37.756 36.508 1.268 45.062 o
3 -14 -1 42.081 40.139 1.361 39.335 o
3 -13 -8 19.440 16.992 1.288 89.259 o
3 -13 -7 24.288 18.759 0.895 85.393 o
3 -13 -6 18.491 18.615 0.948 102.008 o
3 -13 -5 55.762 59.540 1.463 26.451 o
3 -13 -4 60.646 60.913 1.509 24.294 o
3 -13 -3 54.795 59.449 1.517 26.639 o
3 -13 -2 54.749 65.180 1.623 25.202 o
3 -13 -1 12.803 11.327 1.151 133.304 o
3 -12 -11 93.720 89.017 2.521 12.631 o
3 -12 -10 108.924 108.777 3.563 9.089 o
3 -12 -9 119.814 111.271 3.782 8.119 o
3 -12 -8 47.329 44.513 1.447 33.995 o
3 -12 -7 31.690 27.900 1.644 50.701 o
3 -12 -6 49.622 48.923 1.644 30.533 o
3 -12 -5 2.608 2.360 0.617 612.416 o
3 -12 -4 0.376 0.184 0.492 1831.240 o
3 -12 -3 158.494 139.246 2.820 6.154 o
3 -12 -2 177.868 183.764 7.249 3.462 o
3 -12 -1 17.922 19.217 0.927 103.722 o
3 -11 -12 14.064 11.675 1.343 113.593 o
3 -11 -11 18.003 16.800 1.809 73.809 o
3 -11 -10 43.430 41.007 1.689 35.663 o
3 -11 -9 32.440 31.088 1.122 55.193 o
3 -11 -8 7.106 6.217 1.196 190.866 o
3 -11 -7 82.705 76.127 1.960 16.031 o
3 -11 -6 74.479 71.946 1.845 18.235 o
3 -11 -5 44.303 44.920 1.419 35.844 o
3 -11 -4 191.893 187.354 3.436 4.241 o
3 -11 -3 326.006 336.188 6.715 1.576 o
3 -11 -2 79.035 78.711 2.209 15.965 o
3 -11 -1 11.412 11.016 1.104 146.264 o
3 -10 -12 25.595 19.598 3.440 31.275 o
3 -10 -11 35.702 42.343 2.275 34.575 o
3 -10 -10 82.171 81.163 2.630 14.451 o
3 -10 -9 409.036 389.234 3.453 1.226 o
3 -10 -8 75.054 77.298 2.046 17.147 o
3 -10 -7 23.930 27.168 1.081 72.488 o
3 -10 -6 128.347 128.109 2.391 8.123 o
3 -10 -5 4.331 5.666 0.687 371.626 o
3 -10 -4 174.883 177.868 2.916 4.917 o
3 -10 -3 9.563 6.921 0.823 212.367 o
3 -10 -2 92.748 100.291 2.740 11.809 o
3 -10 -1 122.669 128.150 2.772 8.237 o
3 -9 -14 0.554 0.941 0.534 1312.400 o
3 -9 -13 39.032 35.574 1.754 39.737 o
3 -9 -12 112.595 113.692 2.696 9.480 o
3 -9 -11 7.966 9.890 1.057 183.184 o
3 -9 -10 251.119 243.530 4.080 2.719 o
3 -9 -9 28.357 27.999 1.071 63.958 o
3 -9 -8 277.795 261.600 4.414 2.320 o
3 -9 -7 110.353 121.245 2.631 9.418 o
3 -9 -6 202.820 191.034 3.557 3.942 o
3 -9 -5 162.396 154.093 3.003 5.664 o
3 -9 -4 34.189 27.338 1.123 55.347 o
3 -9 -3 447.416 435.588 6.302 0.982 o
3 -9 -2 55.090 56.960 1.898 25.422 o
3 -9 -1 190.489 204.420 7.441 3.102 o
3 -8 -15 22.382 18.784 3.028 38.578 o
3 -8 -14 0.142 0.145 0.743 965.267 o
3 -8 -13 95.866 93.681 3.435 10.847 o
3 -8 -12 52.402 52.573 1.428 29.458 o
3 -8 -11 57.314 57.363 1.591 25.803 o
3 -8 -10 88.453 85.646 2.080 14.180 o
3 -8 -9 383.336 358.346 5.594 1.325 o
3 -8 -8 8.863 9.028 0.863 202.765 o
3 -8 -7 119.501 103.550 2.022 9.863 o
3 -8 -6 165.389 156.505 3.025 5.512 o
3 -8 -5 12.816 13.864 0.897 143.324 o
3 -8 -4 299.898 282.837 3.886 2.080 o
3 -8 -3 370.217 374.670 4.871 1.369 o
3 -8 -2 171.305 168.052 2.592 5.255 o
3 -8 -1 293.456 319.068 8.633 1.645 o
3 -7 -15 79.007 95.776 2.343 14.386 o
3 -7 -14 70.012 71.388 1.510 20.058 o
3 -7 -13 10.711 8.502 0.938 177.334 o
3 -7 -12 24.419 22.835 1.335 70.140 o
3 -7 -11 91.668 85.572 1.884 14.002 o
3 -7 -10 422.995 398.954 6.278 1.099 o
3 -7 -9 249.339 253.381 4.601 2.626 o
3 -7 -8 100.626 97.047 4.225 9.271 o
3 -7 -7 362.891 366.418 7.207 1.324 o
3 -7 -6 11.921 10.224 0.643 183.951 o
3 -7 -5 70.954 74.336 1.219 20.021 o
3 -7 -4 969.533 964.321 11.173 0.232 o
3 -7 -3 202.321 212.196 3.496 3.756 o
3 -7 -2 200.948 193.853 4.001 3.861 o
3 -7 -1 272.246 279.822 9.181 1.810 o
3 -6 -16 9.304 8.469 0.932 192.380 o
3 -6 -15 3.081 2.874 0.678 508.853 o
3 -6 -14 42.324 47.684 1.889 32.924 o
3 -6 -13 10.584 7.287 2.774 56.983 o
3 -6 -12 115.299 123.270 4.303 7.579 o
3 -6 -11 417.629 415.475 9.311 0.999 o
3 -6 -10 9.397 10.192 0.758 201.768 o
3 -6 -9 975.991 962.797 16.037 0.218 o
3 -6 -8 208.898 207.454 5.162 3.361 o
3 -6 -7 38.661 37.910 1.907 37.705 o
3 -6 -6 22.600 27.007 0.985 77.447 o
3 -6 -5 26.893 32.109 1.010 63.932 o
3 -6 -4 89.788 99.624 4.438 9.623 o
3 -6 -3 240.062 238.383 6.578 2.537 o
3 -6 -2 303.751 288.085 5.564 1.921 o
3 -6 -1 1960.580 2091.950 46.646 0.048 o
3 -5 -16 9.894 10.534 1.069 162.148 o
3 -5 -15 10.495 12.124 1.083 150.521 o
3 -5 -14 51.270 49.851 1.238 31.496 o
3 -5 -13 3.781 3.787 0.766 400.558 o
3 -5 -12 17.320 19.191 1.079 100.296 o
3 -5 -11 179.030 164.682 3.092 4.941 o
3 -5 -10 438.392 409.192 10.676 0.914 o
3 -5 -9 328.508 309.763 5.442 1.707 o
3 -5 -8 23.344 22.575 1.123 77.629 o
3 -5 -7 31.688 38.771 1.716 44.605 o
3 -5 -6 404.355 416.136 5.397 1.153 o
3 -5 -5 96.385 106.611 2.455 11.461 o
3 -5 -4 584.029 592.348 10.725 0.557 o
3 -5 -3 942.249 858.071 14.634 0.247 o
3 -5 -2 1706.700 1691.620 37.766 0.068 o
3 -5 -1 706.214 674.176 15.731 0.381 o
3 -4 -17 28.465 30.065 1.590 53.928 o
3 -4 -16 64.077 69.822 1.925 20.705 o
3 -4 -15 84.466 87.793 1.726 15.136 o
3 -4 -14 138.650 138.839 3.323 6.777 o
3 -4 -13 39.132 39.435 2.017 35.914 o
3 -4 -12 15.305 14.985 1.478 96.019 o
3 -4 -11 321.411 318.928 6.796 1.638 o
3 -4 -10 523.896 500.064 18.157 0.544 o
3 -4 -9 241.500 244.467 5.708 2.618 o
3 -4 -8 993.926 988.936 13.947 0.216 o
3 -4 -7 157.018 140.923 3.697 5.814 o
3 -4 -6 1336.630 1330.730 33.902 0.104 o
3 -4 -5 447.588 445.084 13.703 0.772 o
3 -4 -4 326.185 316.257 6.146 1.661 o
3 -4 -3 880.030 852.271 24.940 0.225 o
3 -4 -2 95.558 87.482 4.248 9.925 o
3 -4 -1 459.459 454.621 12.854 0.770 o
3 -3 -17 5.455 3.508 0.513 428.647 o
3 -3 -16 26.063 26.095 1.033 70.305 o
3 -3 -15 20.830 24.590 2.124 55.199 o
3 -3 -14 23.693 23.871 1.588 64.541 o
3 -3 -13 3.776 4.480 1.196 244.493 o
3 -3 -12 86.941 86.028 5.122 9.210 o
3 -3 -11 216.420 213.587 6.084 3.025 o
3 -3 -10 713.578 681.670 17.058 0.364 o
3 -3 -9 544.322 559.827 11.607 0.607 o
3 -3 -8 283.164 286.238 8.729 1.778 o
3 -3 -7 201.245 209.907 9.263 2.537 o
3 -3 -6 753.375 835.738 22.967 0.273 o
3 -3 -5 114.580 105.159 5.454 6.966 o
3 -3 -4 313.437 323.687 6.266 1.703 o
3 -3 -2 1926.840 1946.160 33.121 0.057 o
3 -3 -1 2155.220 2091.560 54.484 0.041 o
3 -2 -17 24.221 24.003 1.104 74.630 o
3 -2 -16 44.448 48.275 3.631 20.548 o
3 -2 -15 8.190 8.634 1.169 172.849 o
3 -2 -14 183.137 181.405 8.578 3.019 o
3 -2 -13 48.006 58.573 2.676 23.623 o
3 -2 -12 301.959 287.879 5.219 1.958 o
3 -2 -11 8.332 8.258 1.157 174.753 o
3 -2 -10 13.436 13.819 1.160 123.020 o
3 -2 -9 101.445 93.859 3.380 10.434 o
3 -2 -8 17.577 17.296 1.129 100.679 o
3 -2 -7 76.333 92.333 5.892 8.438 o
3 -2 -6 121.131 125.522 6.495 5.548 o
3 -2 -5 771.459 822.282 21.624 0.278 o
3 -2 -4 283.557 297.636 9.866 1.637 o
3 -2 -3 750.043 740.719 19.185 0.317 o
3 -2 -2 213.736 208.852 5.184 3.273 o
3 -2 -1 150.452 127.973 5.481 5.327 o
3 -1 -17 7.227 8.430 1.494 142.556 o
3 -1 -16 73.787 81.667 2.181 16.685 o
3 -1 -15 0.092 0.877 1.535 231.341 o
3 -1 -14 30.855 31.428 2.288 40.632 o
3 -1 -13 105.350 102.254 6.718 6.165 o
3 -1 -12 160.934 158.317 3.506 5.462 o
3 -1 -11 252.369 260.130 5.882 2.410 o
3 -1 -10 284.910 279.531 6.920 1.963 o
3 -1 -9 120.004 106.501 3.458 8.541 o
3 -1 -8 72.082 89.647 6.331 8.045 o
3 -1 -7 436.983 410.990 14.443 0.793 o
3 -1 -6 151.376 148.736 7.235 4.184 o
3 -1 -5 267.019 266.447 9.702 1.818 o
3 -1 -4 2645.200 2728.060 63.090 0.027 o
3 -1 -3 44.327 45.742 3.124 23.869 o
3 0 0 704.583 686.298 12.586 0.402 o
3 0 1 721.378 703.337 18.280 0.345 o
3 0 2 140.463 145.091 5.865 5.154 o
3 0 3 98.397 101.980 5.015 8.261 o
3 0 4 37.795 36.067 3.289 25.976 o
3 0 5 99.775 112.778 5.975 6.889 o
3 0 6 10.261 10.144 1.864 96.466 o
3 0 7 11.650 12.424 1.072 142.796 o
3 0 8 239.013 236.227 3.509 2.978 o
3 0 9 165.012 160.961 3.316 5.354 o
3 0 10 104.464 94.314 2.872 10.787 o
3 0 11 110.400 97.024 2.779 10.248 o
3 0 12 113.591 103.316 3.248 9.276 o
3 0 13 8.674 7.786 1.190 169.826 o
3 0 14 60.994 69.065 3.563 16.064 o
3 0 15 9.946 13.095 1.768 99.038 o
3 0 16 55.670 57.624 1.622 26.244 o
3 1 0 175.604 204.262 7.153 3.377 o
3 1 1 2841.430 2814.660 63.995 0.025 o
3 1 2 9.015 13.128 2.028 86.360 o
3 1 3 187.162 191.929 7.263 3.272 o
3 1 4 716.481 781.309 20.911 0.310 o
3 1 5 1.770 1.233 1.973 132.871 o
3 1 6 31.261 33.509 2.708 34.558 o
3 1 7 65.644 76.259 2.843 16.952 o
3 1 8 997.541 983.808 15.147 0.212 o
3 1 9 985.422 955.012 22.051 0.199 o
3 1 10 190.426 180.524 2.691 4.513 o
3 1 11 357.896 346.359 10.210 1.225 o
3 1 12 37.717 38.825 1.838 38.697 o
3 1 13 17.922 17.021 1.282 93.797 o
3 1 14 41.975 41.265 4.563 16.837 o
3 1 15 10.316 10.990 1.644 109.387 o
3 2 0 102.780 103.473 3.197 10.152 o
3 2 1 147.109 135.821 3.827 6.216 o
3 2 2 184.705 179.349 6.769 3.540 o
3 2 3 749.986 756.752 19.925 0.309 o
3 2 4 54.607 60.843 4.084 15.774 o
3 2 5 72.086 70.654 4.659 11.697 o
3 2 6 220.014 223.994 9.263 2.327 o
3 2 7 2043.290 2021.800 26.896 0.054 o
3 2 8 444.321 453.439 7.717 0.935 o
3 2 9 119.100 120.896 3.101 8.445 o
3 2 10 30.486 31.394 1.200 56.504 o
3 2 11 40.307 38.473 1.553 39.657 o
3 2 12 161.475 167.305 3.400 5.337 o
3 2 13 5.383 6.609 1.068 232.613 o
3 2 14 45.736 50.903 1.473 32.955 o
3 2 15 62.985 71.696 2.190 19.942 o
3 2 16 3.072 2.235 0.577 604.933 o
3 3 0 1095.610 1068.040 29.284 0.151 o
3 3 1 289.566 279.764 8.976 1.736 o
3 3 2 512.298 529.030 14.717 0.607 o
3 3 3 2382.190 2439.440 55.663 0.034 o
3 3 4 1021.910 1006.650 25.762 0.176 o
3 3 5 0.856 0.850 1.809 162.861 o
3 3 6 332.889 353.628 12.443 1.161 o
3 3 7 217.802 213.822 3.949 3.396 o
3 3 8 134.346 127.354 2.654 7.649 o
3 3 9 107.332 105.775 2.094 10.788 o
3 3 10 21.195 19.080 1.211 84.468 o
3 3 11 254.969 249.910 7.303 2.251 o
3 3 12 63.086 70.889 2.241 19.855 o
3 3 13 189.934 203.146 3.755 4.042 o
3 3 14 2.487 1.708 0.669 610.271 o
3 3 15 91.537 96.033 4.317 9.805 o
3 3 16 18.357 15.074 1.151 100.894 o
3 4 0 556.021 574.114 15.348 0.530 o
3 4 1 218.651 237.720 5.658 2.925 o
3 4 2 658.646 672.831 17.568 0.392 o
3 4 3 419.748 428.503 12.936 0.857 o
3 4 4 38.010 45.742 3.618 22.308 o
3 4 5 39.047 31.819 3.371 25.585 o
3 4 6 90.164 87.983 2.908 12.510 o
3 4 7 27.891 29.890 1.313 59.341 o
3 4 8 443.257 422.913 8.561 0.951 o
3 4 9 127.867 118.417 4.053 7.285 o
3 4 10 413.440 421.402 5.898 1.104 o
3 4 11 285.286 286.884 4.194 2.162 o
3 4 12 163.032 157.799 2.734 5.664 o
3 4 13 17.337 15.237 0.948 113.166 o
3 4 14 3.903 4.261 0.731 400.100 o
3 4 15 2.230 1.304 0.671 655.491 o
3 4 16 12.974 14.471 1.014 132.952 o
3 5 0 2328.950 2287.520 52.319 0.037 o
3 5 1 375.437 423.268 12.086 0.985 o
3 5 2 419.214 375.827 11.703 0.956 o
3 5 3 105.457 118.561 5.564 6.959 o
3 5 4 9.285 10.113 2.193 80.356 o
3 5 5 449.532 420.240 19.692 0.616 o
3 5 6 40.874 41.289 2.919 27.032 o
3 5 7 32.110 23.335 1.269 58.742 o
3 5 8 108.811 107.349 2.452 10.261 o
3 5 9 318.408 308.259 11.323 1.351 o
3 5 10 32.843 38.716 1.644 44.502 o
3 5 11 25.015 21.456 1.779 59.949 o
3 5 12 2.955 2.029 0.734 509.543 o
3 5 13 106.437 118.269 2.533 9.928 o
3 5 14 8.770 9.702 1.398 139.788 o
3 6 1 969.010 865.611 22.693 0.211 o
3 6 2 79.364 69.805 3.782 13.039 o
3 6 3 186.943 161.699 6.605 3.695 o
3 6 4 19.184 19.191 1.743 71.684 o
3 6 5 428.539 401.855 8.318 1.020 o
3 6 6 519.749 505.680 16.554 0.576 o
3 6 7 393.326 399.101 9.579 1.073 o
3 6 8 32.871 31.365 1.598 48.404 o
3 6 9 78.651 78.177 2.120 16.255 o
3 6 10 188.398 187.136 4.779 3.985 o
3 6 11 159.508 154.052 4.819 5.034 o
3 6 12 142.609 143.898 3.426 6.441 o
3 6 13 4.443 5.481 1.041 264.034 o
3 6 14 1.919 2.083 1.014 388.633 o
3 6 15 21.852 20.426 1.590 70.416 o
3 7 0 330.441 370.672 6.695 1.474 o
3 7 1 352.711 374.643 11.579 1.126 o
3 7 2 1256.760 1310.810 38.794 0.104 o
3 7 3 368.874 376.311 5.640 1.345 o
3 7 4 63.529 69.262 1.990 20.721 o
3 7 5 143.820 143.298 3.796 6.214 o
3 7 6 148.379 147.009 5.427 5.148 o
3 7 7 247.430 251.867 7.783 2.238 o
3 7 8 183.264 185.850 5.227 3.972 o
3 7 9 522.958 529.114 20.141 0.496 o
3 7 10 111.624 113.615 4.460 7.868 o
3 7 11 288.551 298.220 5.953 1.960 o
3 7 12 34.489 35.655 2.193 38.071 o
3 7 13 55.145 56.052 1.456 27.412 o
3 7 14 8.141 8.359 1.178 173.340 o
3 8 0 147.025 148.368 3.718 6.034 o
3 8 1 227.017 227.581 2.930 3.279 o
3 8 2 42.773 46.350 2.421 29.109 o
3 8 3 80.885 79.941 2.286 15.407 o
3 8 4 337.954 333.195 4.544 1.634 o
3 8 5 509.559 481.896 7.405 0.781 o
3 8 6 173.765 171.606 4.282 4.632 o
3 8 7 139.287 150.737 5.509 5.306 o
3 8 8 28.388 27.603 2.919 34.859 o
3 8 9 184.189 190.009 5.318 3.889 o
3 8 10 240.049 253.073 7.619 2.317 o
3 8 11 52.416 53.541 2.828 22.312 o
3 8 12 90.637 94.969 2.585 12.552 o
3 8 13 28.211 23.555 1.799 54.272 o
3 8 14 126.647 137.307 3.727 7.125 o
3 9 0 50.515 55.567 1.942 27.152 o
3 9 1 428.459 435.691 13.671 0.812 o
3 9 2 1203.450 1223.280 20.211 0.143 o
3 9 3 26.302 24.793 1.323 65.430 o
3 9 4 113.172 105.350 1.984 10.358 o
3 9 5 24.364 24.552 1.197 71.755 o
3 9 6 282.668 279.606 5.928 2.071 o
3 9 7 5.133 6.028 1.175 218.564 o
3 9 8 12.794 13.506 1.222 122.890 o
3 9 9 43.297 40.572 1.922 34.045 o
3 9 10 14.461 13.745 0.949 130.685 o
3 9 11 59.625 57.750 1.657 24.673 o
3 9 12 72.017 79.314 1.654 18.373 o
3 9 13 13.505 14.953 0.755 143.833 o
3 10 0 110.012 115.030 1.653 10.438 o
3 10 1 29.814 25.487 1.028 64.303 o
3 10 2 38.010 41.113 2.914 28.099 o
3 10 3 530.705 538.578 7.984 0.692 o
3 10 4 27.319 31.882 1.216 60.309 o
3 10 5 240.840 233.257 5.075 2.776 o
3 10 6 134.326 139.908 3.549 6.820 o
3 10 7 27.317 29.286 2.138 46.365 o
3 10 8 114.795 118.956 3.144 8.751 o
3 10 9 22.273 23.416 1.295 74.725 o
3 10 10 229.718 234.807 3.853 3.073 o
3 10 11 11.902 12.921 0.585 174.823 o
3 10 12 111.687 104.740 1.710 10.724 o
3 11 0 117.818 122.194 2.772 8.741 o
3 11 1 113.202 124.325 2.897 8.884 o
3 11 2 299.098 285.014 6.575 1.882 o
3 11 3 205.735 190.692 4.094 3.780 o
3 11 4 23.689 24.249 0.904 79.791 o
3 11 5 13.458 11.844 0.958 141.602 o
3 11 6 66.235 67.431 1.552 21.474 o
3 11 7 5.571 5.412 0.622 351.697 o
3 11 8 14.068 13.505 0.855 139.137 o
3 11 9 6.549 7.026 0.596 304.371 o
3 11 10 82.583 80.198 2.524 14.668 o
3 11 11 40.447 31.666 2.806 29.884 o
3 12 0 5.768 6.242 0.541 351.426 o
3 12 1 84.033 83.628 1.905 15.273 o
3 12 2 106.992 99.766 2.139 11.069 o
3 12 3 113.969 110.673 2.720 9.469 o
3 12 4 88.429 87.359 4.180 10.582 o
3 12 5 29.711 34.068 1.501 51.615 o
3 12 6 4.612 4.576 0.877 317.543 o
3 12 7 27.927 30.854 1.342 58.163 o
3 12 8 0.743 0.137 0.767 800.971 o
3 12 9 11.070 10.969 0.573 194.577 o
3 12 10 4.085 4.168 0.850 348.641 o
3 13 0 34.621 34.659 1.381 47.740 o
3 13 1 13.045 12.533 0.677 160.674 o
3 13 2 38.236 40.147 1.538 40.696 o
3 13 3 24.218 23.010 0.842 81.263 o
3 13 4 28.670 30.517 1.439 55.854 o
3 13 5 3.202 3.648 0.619 509.525 o
3 13 6 4.981 4.040 0.591 411.659 o
3 13 7 32.119 30.966 2.014 43.593 o
3 13 8 33.387 35.367 0.805 54.553 o
3 13 9 62.574 51.540 4.207 14.915 o
3 14 0 12.743 12.729 0.609 166.541 o
3 14 1 15.596 13.656 0.831 130.998 o
3 14 2 0.776 0.904 0.603 1050.810 o
3 14 3 10.974 12.634 1.041 149.021 o
3 14 4 0.130 0.220 0.394 2980.760 o
3 14 5 26.923 25.843 0.908 71.036 o
3 14 6 19.003 18.417 1.014 98.275 o
3 14 7 7.276 6.510 0.521 306.031 o
3 15 0 17.610 13.897 0.946 114.984 o
3 15 1 7.931 9.428 0.630 243.974 o
3 15 2 63.184 53.470 1.727 23.956 o
3 15 3 31.599 28.119 1.096 58.624 o
3 15 4 20.747 21.679 0.987 88.768 o
4 -15 -1 12.088 10.415 0.658 180.126 o
4 -14 -6 6.321 6.341 0.414 357.490 o
4 -14 -5 21.087 19.412 0.727 98.137 o
4 -14 -4 23.364 26.046 0.987 76.781 o
4 -14 -3 55.583 52.206 2.028 25.491 o
4 -14 -2 12.496 14.869 0.765 150.477 o
4 -14 -1 8.096 7.421 0.589 265.506 o
4 -13 -8 100.280 94.690 2.521 11.595 o
4 -13 -7 4.041 4.263 0.511 487.900 o
4 -13 -6 46.671 40.648 1.302 36.441 o
4 -13 -5 22.334 24.123 1.055 79.791 o
4 -13 -4 7.905 8.468 0.746 236.112 o
4 -13 -3 40.456 39.540 1.424 40.250 o
4 -13 -2 8.201 6.910 0.877 223.482 o
4 -13 -1 11.819 7.811 1.069 157.817 o
4 -12 -10 8.443 4.933 0.603 282.514 o
4 -12 -9 95.946 99.870 2.713 11.535 o
4 -12 -8 9.710 9.282 1.891 97.498 o
4 -12 -7 12.223 12.552 1.206 129.173 o
4 -12 -6 26.071 26.307 1.768 55.771 o
4 -12 -5 8.135 8.195 0.852 219.107 o
4 -12 -4 38.764 40.241 2.193 34.274 o
4 -12 -3 20.267 23.259 1.348 77.652 o
4 -12 -2 70.138 68.787 1.682 19.958 o
4 -12 -1 29.632 28.199 1.472 55.562 o
4 -11 -12 1.312 1.946 0.932 472.595 o
4 -11 -11 4.138 3.810 1.343 210.112 o
4 -11 -10 130.904 122.274 2.621 8.012 o
4 -11 -9 43.233 38.430 1.932 34.593 o
4 -11 -8 56.673 61.584 1.955 23.885 o
4 -11 -7 10.911 11.251 1.466 119.394 o
4 -11 -6 147.943 141.818 5.646 5.117 o
4 -11 -5 199.082 192.058 4.061 3.902 o
4 -11 -4 40.724 50.279 1.498 35.872 o
4 -11 -3 45.980 49.613 1.483 33.114 o
4 -11 -2 24.042 24.415 1.033 76.119 o
4 -11 -1 100.576 99.528 2.246 11.627 o
4 -10 -11 76.287 30.624 37.561 0.392 o
4 -10 -10 61.967 61.710 2.057 21.921 o
4 -10 -9 247.029 253.967 4.461 2.664 o
4 -10 -8 0.820 1.714 0.735 724.802 o
4 -10 -7 88.804 84.820 2.160 14.068 o
4 -10 -6 32.382 37.133 1.394 48.576 o
4 -10 -5 223.496 214.316 4.180 3.266 o
4 -10 -4 282.233 252.178 4.479 2.317 o
4 -10 -3 36.426 35.274 1.489 44.612 o
4 -10 -2 275.550 289.883 4.332 2.221 o
4 -10 -1 66.562 69.010 1.808 20.505 o
4 -9 -14 104.805 118.917 3.015 9.579 o
4 -9 -13 23.421 25.461 1.946 55.737 o
4 -9 -12 4.107 2.220 0.740 433.809 o
4 -9 -11 96.060 88.347 6.687 6.715 o
4 -9 -10 90.618 88.944 2.052 13.689 o
4 -9 -9 48.051 46.938 1.590 32.105 o
4 -9 -8 113.711 121.990 2.756 9.043 o
4 -9 -7 174.337 177.790 3.478 4.783 o
4 -9 -6 38.246 33.467 1.150 47.109 o
4 -9 -5 516.174 484.163 6.352 0.783 o
4 -9 -4 172.214 171.484 2.709 5.143 o
4 -9 -3 47.499 45.531 1.169 35.139 o
4 -9 -2 9.796 9.729 0.969 176.835 o
4 -9 -1 17.909 15.839 0.874 112.467 o
4 -8 -14 7.913 5.043 0.767 262.763 o
4 -8 -13 96.654 106.393 4.056 9.441 o
4 -8 -12 8.367 9.430 1.158 169.353 o
4 -8 -11 190.409 175.644 3.107 4.488 o
4 -8 -10 185.190 184.085 6.262 3.647 o
4 -8 -9 444.770 428.838 8.121 0.953 o
4 -8 -8 68.223 61.424 1.602 21.626 o
4 -8 -7 59.958 73.182 2.022 21.036 o
4 -8 -6 44.684 44.433 1.279 36.641 o
4 -8 -5 122.119 133.038 1.885 8.637 o
4 -8 -4 673.696 642.410 9.497 0.463 o
4 -8 -3 196.198 191.282 2.862 4.214 o
4 -8 -2 50.795 50.973 1.380 30.810 o
4 -8 -1 39.709 38.900 1.048 44.048 o
4 -7 -15 99.871 105.132 3.015 10.544 o
4 -7 -14 65.770 71.399 2.037 19.771 o
4 -7 -13 64.708 63.348 5.180 11.376 o
4 -7 -12 77.775 82.958 5.125 9.875 o
4 -7 -11 5.881 5.126 0.713 321.757 o
4 -7 -10 117.839 113.530 5.061 7.015 o
4 -7 -9 40.273 40.225 1.442 39.983 o
4 -7 -8 263.234 274.352 3.897 2.441 o
4 -7 -7 496.723 487.079 7.381 0.800 o
4 -7 -6 46.511 43.477 1.072 36.927 o
4 -7 -5 4.492 6.616 0.455 417.657 o
4 -7 -4 103.362 103.895 1.665 11.644 o
4 -7 -3 131.806 126.345 3.050 7.583 o
4 -7 -2 87.000 94.416 3.508 11.518 o
4 -7 -1 85.591 85.344 4.467 10.394 o
4 -6 -16 1.687 0.756 0.433 1178.060 o
4 -6 -15 123.391 134.099 2.878 7.946 o
4 -6 -14 22.469 20.356 3.535 31.096 o
4 -6 -13 164.799 164.048 10.565 2.722 o
4 -6 -12 15.286 14.625 1.087 116.796 o
4 -6 -11 1557.920 1458.240 25.751 0.091 o
4 -6 -10 160.538 151.530 2.155 6.048 o
4 -6 -9 5.238 7.311 0.510 358.420 o
4 -6 -8 1402.240 1363.080 14.576 0.116 o
4 -6 -7 120.358 118.204 3.075 8.472 o
4 -6 -6 81.469 92.213 1.698 15.304 o
4 -6 -5 108.706 102.407 1.996 10.901 o
4 -6 -4 706.251 681.258 10.780 0.415 o
4 -6 -3 598.956 622.098 8.700 0.547 o
4 -6 -2 155.848 166.550 5.098 4.845 o
4 -6 -1 571.922 611.716 14.416 0.512 o
4 -5 -16 9.035 9.236 1.014 181.283 o
4 -5 -15 16.640 16.325 2.302 60.172 o
4 -5 -14 0.160 0.782 0.665 1082.580 o
4 -5 -13 36.856 38.229 2.180 36.015 o
4 -5 -12 43.110 42.997 1.344 37.740 o
4 -5 -11 361.886 353.698 5.137 1.441 o
4 -5 -10 534.728 535.489 5.824 0.715 o
4 -5 -9 136.605 131.367 1.845 7.792 o
4 -5 -8 391.991 371.849 3.599 1.321 o
4 -5 -7 277.053 261.262 3.778 2.379 o
4 -5 -6 180.440 189.841 3.245 4.528 o
4 -5 -5 379.136 361.067 4.248 1.379 o
4 -5 -4 611.286 603.679 11.897 0.512 o
4 -5 -3 963.602 913.315 15.823 0.229 o
4 -5 -2 125.282 131.826 3.974 7.147 o
4 -5 -1 250.068 240.027 8.688 2.136 o
4 -4 -16 5.316 3.892 0.795 333.041 o
4 -4 -15 40.193 35.799 1.517 41.057 o
4 -4 -14 27.505 29.948 1.117 63.055 o
4 -4 -13 182.094 189.013 4.305 4.226 o
4 -4 -12 166.567 161.847 3.252 5.312 o
4 -4 -11 1332.970 1270.640 13.843 0.130 o
4 -4 -10 30.140 30.193 1.140 58.621 o
4 -4 -9 21.059 19.795 1.013 89.805 o
4 -4 -8 466.300 451.058 4.492 0.948 o
4 -4 -7 80.088 81.296 1.739 16.419 o
4 -4 -6 147.701 168.071 2.685 6.060 o
4 -4 -5 241.471 250.579 5.006 2.679 o
4 -4 -4 416.220 408.884 9.308 1.010 o
4 -4 -3 521.435 524.837 9.700 0.690 o
4 -4 -2 333.455 341.944 14.046 1.080 o
4 -4 -1 73.377 86.742 4.741 10.768 o
4 -3 -17 14.719 13.265 1.261 112.550 o
4 -3 -16 33.081 27.708 1.644 49.372 o
4 -3 -15 21.942 20.605 1.025 85.929 o
4 -3 -14 94.755 96.883 2.331 12.311 o
4 -3 -13 122.925 127.475 2.858 8.184 o
4 -3 -12 1142.860 1080.710 14.095 0.173 o
4 -3 -11 594.882 594.916 11.608 0.534 o
4 -3 -10 417.659 418.115 6.401 1.083 o
4 -3 -9 1327.100 1252.760 19.658 0.126 o
4 -3 -8 89.748 80.882 1.547 15.081 o
4 -3 -7 2206.660 2160.250 19.978 0.048 o
4 -3 -6 494.551 495.735 9.693 0.754 o
4 -3 -5 1911.390 2015.200 32.402 0.057 o
4 -3 -4 81.787 84.898 2.521 14.449 o
4 -3 -3 380.218 381.419 7.395 1.226 o
4 -3 -2 487.591 509.520 10.774 0.732 o
4 -3 -1 7.292 9.565 1.891 104.272 o
4 -2 -17 168.287 180.719 4.851 4.463 o
4 -2 -16 85.553 94.361 2.421 13.459 o
4 -2 -15 22.764 23.138 1.450 70.074 o
4 -2 -14 20.128 18.118 1.188 89.302 o
4 -2 -13 83.262 79.368 2.150 15.326 o
4 -2 -12 549.169 526.672 9.033 0.660 o
4 -2 -11 456.703 447.400 7.890 0.910 o
4 -2 -10 408.373 396.206 5.799 1.161 o
4 -2 -9 673.885 614.110 7.599 0.488 o
4 -2 -8 337.783 341.577 4.975 1.593 o
4 -2 -7 1160.420 1169.530 12.345 0.164 o
4 -2 -6 1076.000 1129.040 29.818 0.148 o
4 -2 -5 151.036 160.960 4.026 5.532 o
4 -2 -4 2179.080 2157.780 46.591 0.043 o
4 -2 -3 1434.610 1450.110 26.297 0.100 o
4 -2 -2 173.787 180.802 5.241 4.209 o
4 -2 -1 555.307 575.320 16.691 0.509 o
4 -1 -17 38.276 29.791 9.277 5.840 o
4 -1 -16 108.559 115.327 4.029 8.422 o
4 -1 -15 13.993 11.757 1.672 94.710 o
4 -1 -14 58.643 59.564 2.098 23.024 o
4 -1 -13 19.547 18.663 1.320 85.634 o
4 -1 -12 244.106 225.844 4.551 2.852 o
4 -1 -11 65.387 76.125 2.237 18.759 o
4 -1 -10 692.770 771.468 15.295 0.364 o
4 -1 -9 37.990 34.586 2.106 37.171 o
4 -1 -8 141.859 158.373 3.264 6.253 o
4 -1 -7 1297.400 1285.690 21.062 0.126 o
4 -1 -6 14.806 16.745 2.933 45.551 o
4 -1 -5 2635.270 2617.490 42.371 0.032 o
4 -1 -4 2136.620 2124.310 34.380 0.048 o
4 -1 -3 594.169 614.073 14.525 0.491 o
4 -1 -1 17.756 18.472 1.178 96.173 o
4 0 0 1.103 0.659 0.459 1368.360 o
4 0 1 2073.160 2220.420 35.693 0.048 o
4 0 2 2732.680 2757.380 64.460 0.026 o
4 0 3 3424.540 3748.190 86.331 0.016 o
4 0 4 991.816 1056.280 28.448 0.169 o
4 0 5 1243.650 1327.880 34.998 0.110 o
4 0 6 240.277 281.033 7.893 2.167 o
4 0 7 132.244 139.338 2.420 7.557 o
4 0 8 168.325 141.909 2.109 5.944 o
4 0 9 111.771 94.499 1.643 11.270 o
4 0 10 333.881 334.889 5.040 1.629 o
4 0 11 207.859 186.913 3.599 3.875 o
4 0 12 287.311 260.045 10.291 1.667 o
4 0 13 16.363 15.130 0.996 115.422 o
4 0 14 8.444 5.792 0.897 224.877 o
4 0 15 1.008 0.136 0.612 1071.220 o
4 0 16 13.353 13.758 0.877 141.489 o
4 1 0 1285.590 1358.270 25.241 0.118 o
4 1 1 5496.950 5697.410 87.432 0.007 o
4 1 2 2059.990 2173.320 51.826 0.043 o
4 1 3 1363.960 1444.690 36.451 0.094 o
4 1 4 344.218 402.741 13.731 1.003 o
4 1 5 176.566 186.475 8.825 2.994 o
4 1 6 334.142 378.412 15.074 0.982 o
4 1 7 1942.960 1868.750 39.260 0.055 o
4 1 8 1207.890 1190.320 16.732 0.149 o
4 1 9 231.529 220.032 3.094 3.249 o
4 1 10 124.660 124.207 1.979 8.717 o
4 1 11 22.383 26.463 1.429 68.318 o
4 1 12 123.151 130.035 4.029 7.251 o
4 1 13 105.202 107.532 2.486 10.539 o
4 1 14 36.750 27.592 1.533 47.317 o
4 1 15 37.672 41.976 1.530 40.514 o
4 2 0 562.506 588.625 10.736 0.582 o
4 2 1 1492.590 1444.090 26.023 0.096 o
4 2 2 2147.120 2332.030 54.512 0.039 o
4 2 3 981.634 985.269 26.173 0.184 o
4 2 4 127.402 144.707 7.263 4.679 o
4 2 5 35.962 34.231 3.919 22.038 o
4 2 6 7.382 5.950 1.137 198.489 o
4 2 7 1629.940 1592.450 18.360 0.086 o
4 2 8 290.889 296.563 4.823 2.035 o
4 2 9 74.802 80.260 1.940 17.133 o
4 2 10 15.178 13.196 0.925 129.602 o
4 2 11 222.036 212.184 3.008 3.476 o
4 2 12 41.022 36.116 1.708 38.606 o
4 2 13 59.171 54.431 1.411 26.309 o
4 2 14 46.130 41.095 1.373 36.199 o
4 2 15 62.171 67.921 1.810 21.813 o
4 3 0 183.118 202.532 5.568 3.725 o
4 3 1 664.651 686.882 11.669 0.436 o
4 3 2 759.886 758.592 17.403 0.321 o
4 3 3 79.553 96.663 5.618 8.576 o
4 3 4 1788.630 1838.160 45.276 0.058 o
4 3 5 207.554 218.979 9.620 2.376 o
4 3 6 10.895 10.036 0.818 180.177 o
4 3 7 431.396 402.284 5.541 1.088 o
4 3 8 2.677 1.369 0.647 628.352 o
4 3 9 351.524 364.734 5.766 1.437 o
4 3 10 45.757 51.236 1.613 32.046 o
4 3 11 115.083 114.385 2.504 9.422 o
4 3 12 47.136 44.741 2.490 27.260 o
4 3 13 76.750 78.250 2.358 16.082 o
4 3 14 9.912 8.284 0.783 204.220 o
4 3 15 1.811 1.864 0.685 656.633 o
4 4 0 80.072 91.463 2.517 14.233 o
4 4 1 51.655 52.616 1.643 28.782 o
4 4 2 383.818 428.351 8.277 1.107 o
4 4 3 106.753 111.017 5.180 7.445 o
4 4 4 577.477 613.744 18.445 0.453 o
4 4 5 195.733 209.755 5.416 3.493 o
4 4 6 16.211 12.901 0.843 129.128 o
4 4 7 1084.850 1064.100 13.011 0.187 o
4 4 8 32.186 32.806 1.045 55.334 o
4 4 9 272.619 267.471 3.545 2.410 o
4 4 10 128.163 115.846 2.061 8.719 o
4 4 11 140.014 140.343 3.698 6.480 o
4 4 12 28.181 27.533 1.171 63.015 o
4 4 13 27.338 35.550 1.537 52.912 o
4 4 14 27.616 24.817 1.124 66.999 o
4 4 15 7.740 6.550 0.767 251.848 o
4 5 0 157.899 166.742 6.961 4.020 o
4 5 1 1720.320 1788.870 41.220 0.063 o
4 5 2 668.154 601.576 15.458 0.430 o
4 5 3 1105.470 1082.860 14.794 0.178 o
4 5 4 35.347 38.455 1.309 45.985 o
4 5 5 208.946 207.219 6.196 3.141 o
4 5 6 35.797 33.553 1.610 44.570 o
4 5 7 214.920 204.414 4.132 3.489 o
4 5 8 246.537 243.135 3.930 2.792 o
4 5 9 132.036 128.158 2.768 7.690 o
4 5 10 34.057 41.031 2.341 35.153 o
4 5 11 94.879 91.635 2.409 12.498 o
4 5 12 1.279 1.305 0.536 1007.470 o
4 5 14 36.928 40.069 1.973 37.476 o
4 5 15 66.226 69.147 2.302 19.149 o
4 6 0 239.735 242.170 7.908 2.321 o
4 6 1 143.498 145.260 2.686 6.721 o
4 6 2 63.104 65.601 1.403 23.051 o
4 6 3 705.619 683.511 8.966 0.426 o
4 6 4 219.155 206.626 4.423 3.351 o
4 6 5 13.821 12.988 1.214 119.801 o
4 6 6 207.403 190.968 6.536 3.193 o
4 6 7 20.465 17.866 2.179 58.118 o
4 6 8 52.139 49.068 4.262 16.236 o
4 6 9 55.708 58.323 1.641 26.026 o
4 6 10 51.923 52.571 2.395 24.829 o
4 6 11 41.290 43.340 1.771 35.604 o
4 6 12 25.625 26.279 2.882 37.073 o
4 6 14 24.480 26.584 1.590 61.308 o
4 7 0 2.362 1.003 0.365 1046.320 o
4 7 1 131.448 154.667 2.401 7.201 o
4 7 2 2.912 4.068 0.507 582.710 o
4 7 3 103.819 95.765 1.755 11.965 o
4 7 4 325.650 322.320 4.983 1.712 o
4 7 5 7.324 6.333 0.826 250.842 o
4 7 6 29.694 26.749 2.302 42.906 o
4 7 7 77.442 72.600 3.727 13.224 o
4 7 8 368.967 369.716 10.798 1.127 o
4 7 9 53.696 53.666 1.949 26.282 o
4 7 10 71.415 76.504 2.462 16.929 o
4 7 11 9.508 8.880 1.093 169.495 o
4 7 12 61.992 68.695 2.846 18.333 o
4 7 13 4.170 5.338 0.804 343.115 o
4 7 14 29.601 31.682 1.370 55.027 o
4 8 0 41.325 51.979 1.124 37.276 o
4 8 1 0.823 1.260 0.478 1302.170 o
4 8 2 171.261 174.751 3.106 5.017 o
4 8 3 354.173 348.240 4.694 1.506 o
4 8 4 260.803 257.362 4.300 2.515 o
4 8 5 284.362 267.114 4.634 2.219 o
4 8 6 286.565 290.096 6.124 1.988 o
4 8 7 58.996 60.021 2.316 21.994 o
4 8 8 33.933 32.263 1.652 46.280 o
4 8 9 386.282 390.721 6.172 1.234 o
4 8 10 258.526 268.164 6.062 2.298 o
4 8 11 2.772 3.012 0.731 491.171 o
4 8 12 11.367 12.659 0.750 169.322 o
4 8 13 1.554 1.570 0.511 952.700 o
4 9 0 132.731 137.108 1.969 7.800 o
4 9 1 57.973 58.144 1.368 26.204 o
4 9 2 458.128 421.764 5.493 0.988 o
4 9 3 231.219 217.756 3.251 3.252 o
4 9 4 78.995 79.411 2.330 15.670 o
4 9 5 206.490 204.355 3.625 3.729 o
4 9 6 58.161 55.012 3.042 19.787 o
4 9 7 16.223 18.201 1.369 93.470 o
4 9 8 153.900 154.062 3.739 5.676 o
4 9 9 88.299 96.242 2.180 13.335 o
4 9 10 12.229 13.249 0.890 149.840 o
4 9 11 25.064 27.192 1.312 65.722 o
4 9 12 12.470 13.515 0.620 164.836 o
4 10 0 32.785 28.972 1.000 57.599 o
4 10 1 64.816 62.206 1.448 22.925 o
4 10 2 122.763 107.270 2.000 9.465 o
4 10 3 295.064 283.044 4.774 2.058 o
4 10 4 159.276 159.745 3.675 5.428 o
4 10 5 132.042 137.252 4.878 6.132 o
4 10 6 37.592 36.722 1.584 42.071 o
4 10 7 47.234 47.526 1.760 31.348 o
4 10 8 25.291 23.143 1.260 69.944 o
4 10 9 123.073 126.242 2.091 8.694 o
4 10 10 64.241 63.896 1.241 23.370 o
4 10 11 71.854 69.631 4.203 12.848 o
4 11 0 176.340 175.140 2.622 4.985 o
4 11 1 60.338 55.057 1.769 24.476 o
4 11 2 9.254 11.430 0.657 206.400 o
4 11 3 220.327 219.040 8.866 2.416 o
4 11 4 231.732 221.667 8.099 2.445 o
4 11 5 70.998 77.972 3.289 14.765 o
4 11 6 150.960 153.833 5.317 5.041 o
4 11 7 35.138 36.424 1.547 44.604 o
4 11 8 44.941 40.301 2.042 32.330 o
4 11 9 10.251 8.180 0.654 215.012 o
4 11 10 26.996 22.452 1.343 65.812 o
4 11 11 16.384 10.826 0.685 142.137 o
4 12 0 62.709 63.204 1.188 24.116 o
4 12 1 75.326 68.425 1.423 19.304 o
4 12 2 35.140 34.178 0.949 51.870 o
4 12 3 1.669 0.941 0.463 1092.960 o
4 12 4 247.440 254.644 5.086 2.583 o
4 12 5 85.744 87.117 2.325 14.076 o
4 12 6 30.242 34.203 1.398 52.389 o
4 12 7 12.395 12.510 0.673 166.471 o
4 12 8 12.568 12.645 0.668 164.757 o
4 12 9 4.164 3.344 0.630 454.123 o
4 13 0 4.321 2.102 0.431 587.458 o
4 13 1 90.711 89.270 1.547 14.284 o
4 13 2 136.654 134.720 2.373 7.465 o
4 13 3 7.226 7.318 0.649 275.090 o
4 13 4 12.816 14.524 0.813 146.474 o
4 13 5 85.315 86.841 2.015 14.651 o
4 13 6 91.423 83.109 1.907 14.182 o
4 13 7 13.616 10.273 0.411 180.694 o
4 13 8 10.124 7.654 0.493 237.748 o
4 14 0 46.782 43.166 1.864 31.978 o
4 14 1 21.115 20.463 0.780 94.957 o
4 14 2 2.869 1.973 0.521 686.554 o
4 14 3 34.322 32.669 1.370 49.157 o
4 14 4 70.371 65.584 2.083 19.250 o
4 14 5 53.607 45.230 3.535 19.501 o
4 15 1 6.762 5.838 0.603 313.203 o
4 15 2 39.284 36.506 1.316 43.305 o
5 -14 -5 91.075 91.648 2.576 12.708 o
5 -14 -4 16.646 16.088 0.932 115.011 o
5 -14 -3 5.747 4.741 0.658 346.967 o
5 -14 -2 7.116 7.975 0.795 245.577 o
5 -14 -1 1.646 1.754 0.603 782.165 o
5 -13 -7 9.145 8.441 0.795 211.591 o
5 -13 -6 5.698 4.916 0.561 372.728 o
5 -13 -5 25.279 19.249 1.585 65.748 o
5 -13 -4 27.164 26.036 1.836 53.362 o
5 -13 -3 1.250 0.816 0.415 1390.820 o
5 -13 -2 39.962 39.983 1.288 41.562 o
5 -13 -1 43.066 45.656 2.535 28.302 o
5 -12 -9 31.295 29.462 1.261 55.873 o
5 -12 -8 35.995 35.711 1.562 44.012 o
5 -12 -7 6.667 6.924 0.719 278.347 o
5 -12 -6 14.650 13.254 1.081 123.251 o
5 -12 -5 13.025 10.848 0.803 159.094 o
5 -12 -4 120.521 109.270 3.782 8.136 o
5 -12 -3 42.908 39.176 1.444 38.467 o
5 -12 -2 8.456 13.175 0.745 196.618 o
5 -12 -1 61.785 58.990 1.778 23.345 o
5 -11 -11 14.509 13.347 1.233 114.824 o
5 -11 -10 56.188 60.527 1.580 25.677 o
5 -11 -9 12.870 14.104 1.261 118.636 o
5 -11 -8 1.914 2.090 0.528 806.591 o
5 -11 -7 45.964 40.367 1.689 34.370 o
5 -11 -6 0.018 0.438 0.566 1591.310 o
5 -11 -5 6.366 7.975 1.055 212.029 o
5 -11 -4 3.208 1.183 0.652 582.967 o
5 -11 -3 19.026 16.629 0.892 105.704 o
5 -11 -2 173.754 169.508 3.826 4.806 o
5 -11 -1 86.473 89.490 2.496 13.537 o
5 -10 -12 24.377 24.584 1.644 61.693 o
5 -10 -11 5.099 4.604 1.617 152.226 o
5 -10 -10 107.473 112.432 4.426 8.156 o
5 -10 -9 57.246 60.151 2.754 20.625 o
5 -10 -8 51.998 58.491 1.322 28.750 o
5 -10 -7 12.503 15.162 1.125 126.482 o
5 -10 -6 113.279 113.477 2.992 9.177 o
5 -10 -5 213.403 212.656 4.550 3.371 o
5 -10 -4 298.845 261.738 6.717 1.948 o
5 -10 -3 188.004 184.041 3.276 4.406 o
5 -10 -2 53.300 54.129 1.480 28.489 o
5 -10 -1 10.672 11.563 0.740 181.818 o
5 -9 -11 78.027 81.316 2.741 14.812 o
5 -9 -10 135.192 136.979 3.278 7.006 o
5 -9 -9 115.291 118.592 6.084 6.141 o
5 -9 -8 61.001 63.714 1.492 23.767 o
5 -9 -7 43.133 45.350 1.995 32.322 o
5 -9 -6 26.213 22.982 1.521 62.880 o
5 -9 -5 634.564 619.135 28.051 0.311 o
5 -9 -4 254.552 256.602 5.382 2.466 o
5 -9 -3 295.046 308.257 6.543 1.837 o
5 -9 -2 174.984 177.474 3.221 4.840 o
5 -9 -1 197.173 202.091 3.558 3.945 o
5 -8 -14 65.820 74.546 2.494 18.098 o
5 -8 -12 63.847 60.980 3.234 17.367 o
5 -8 -11 75.394 75.039 2.795 15.560 o
5 -8 -10 85.662 84.906 2.741 13.521 o
5 -8 -9 38.832 37.883 1.752 39.087 o
5 -8 -8 189.403 181.168 2.949 4.478 o
5 -8 -7 164.157 166.301 3.292 5.305 o
5 -8 -6 28.441 27.515 1.277 60.852 o
5 -8 -5 157.163 153.829 2.614 5.994 o
5 -8 -4 74.331 75.625 1.647 18.285 o
5 -8 -3 648.753 598.099 11.416 0.486 o
5 -8 -2 131.986 121.347 3.631 7.319 o
5 -8 -1 32.294 39.493 2.357 36.391 o
5 -7 -14 74.220 85.043 3.015 14.486 o
5 -7 -13 150.813 166.002 5.317 4.885 o
5 -7 -12 74.719 79.452 3.974 12.585 o
5 -7 -11 122.551 128.881 3.207 7.920 o
5 -7 -10 238.786 247.944 3.016 2.953 o
5 -7 -9 134.930 123.794 4.018 6.859 o
5 -7 -8 38.920 41.848 1.260 41.865 o
5 -7 -7 191.227 187.590 3.560 4.226 o
5 -7 -6 223.190 208.169 3.190 3.467 o
5 -7 -5 668.744 641.848 7.612 0.480 o
5 -7 -4 22.987 29.921 0.966 73.845 o
5 -7 -3 3.913 5.066 0.673 405.783 o
5 -7 -2 219.157 223.906 8.948 2.391 o
5 -6 -15 17.192 16.473 0.744 119.290 o
5 -6 -14 141.152 152.545 4.851 5.582 o
5 -6 -13 9.793 10.990 2.247 75.987 o
5 -6 -12 10.284 9.346 2.631 61.006 o
5 -6 -11 179.918 168.527 7.098 3.593 o
5 -6 -10 430.284 392.597 12.602 0.883 o
5 -6 -9 283.289 256.305 3.657 2.353 o
5 -6 -8 145.365 137.569 3.699 6.317 o
5 -6 -7 160.191 155.689 2.592 5.850 o
5 -6 -6 825.091 765.619 15.515 0.302 o
5 -6 -5 116.101 121.903 2.487 9.082 o
5 -6 -4 222.754 210.628 3.335 3.433 o
5 -6 -3 503.089 482.376 8.630 0.771 o
5 -6 -2 331.897 326.490 6.220 1.599 o
5 -6 -1 44.911 45.634 2.371 28.750 o
5 -5 -16 32.543 23.123 4.632 19.060 o
5 -5 -15 14.567 12.744 1.425 104.836 o
5 -5 -14 29.750 29.983 2.193 43.287 o
5 -5 -13 42.536 33.559 3.446 23.835 o
5 -5 -12 1.278 2.208 0.758 617.619 o
5 -5 -11 26.672 25.355 1.364 63.571 o
5 -5 -10 27.761 26.127 1.246 63.480 o
5 -5 -9 359.675 330.656 7.202 1.408 o
5 -5 -8 13.795 17.443 0.862 128.932 o
5 -5 -7 68.594 65.030 2.433 18.687 o
5 -5 -6 115.996 111.081 2.322 9.622 o
5 -5 -5 450.180 438.866 5.259 0.991 o
5 -5 -4 138.179 132.444 1.551 7.776 o
5 -5 -3 411.768 401.627 7.413 1.094 o
5 -5 -2 530.233 518.890 9.147 0.690 o
5 -5 -1 1081.200 1121.260 15.438 0.178 o
5 -4 -15 168.060 177.157 4.824 4.519 o
5 -4 -14 2.831 2.047 0.646 582.612 o
5 -4 -13 62.943 65.770 2.333 20.192 o
5 -4 -12 21.422 21.349 1.084 84.693 o
5 -4 -11 490.475 473.279 7.342 0.825 o
5 -4 -10 171.065 159.769 2.916 5.306 o
5 -4 -9 400.930 420.378 5.632 1.151 o
5 -4 -8 141.172 141.496 2.167 7.139 o
5 -4 -7 131.033 127.650 2.167 8.092 o
5 -4 -6 80.909 79.512 2.641 14.730 o
5 -4 -5 54.952 51.753 1.274 29.120 o
5 -4 -4 1268.250 1156.960 12.293 0.148 o
5 -4 -3 172.077 172.196 5.070 4.398 o
5 -4 -2 384.264 353.381 12.881 1.009 o
5 -4 -1 205.239 222.761 9.236 2.455 o
5 -3 -16 26.078 30.202 2.028 48.905 o
5 -3 -15 66.127 70.657 1.873 20.231 o
5 -3 -14 28.964 28.068 1.842 50.284 o
5 -3 -13 29.966 29.332 1.442 54.931 o
5 -3 -12 0.904 0.677 1.017 465.406 o
5 -3 -11 34.180 36.255 1.615 44.748 o
5 -3 -10 62.383 64.419 2.180 21.020 o
5 -3 -9 78.829 78.102 1.523 17.319 o
5 -3 -8 109.123 115.068 1.892 10.354 o
5 -3 -7 173.821 172.771 1.962 5.239 o
5 -3 -6 22.564 21.921 0.644 91.140 o
5 -3 -5 1200.660 1191.480 12.427 0.155 o
5 -3 -4 611.162 629.476 19.075 0.418 o
5 -3 -3 474.747 451.716 14.882 0.696 o
5 -3 -2 42.618 39.082 3.672 21.677 o
5 -3 -1 1349.230 1363.400 35.546 0.099 o
5 -2 -16 6.697 4.599 1.795 123.616 o
5 -2 -15 9.398 7.372 0.891 202.773 o
5 -2 -14 13.724 14.083 1.082 125.777 o
5 -2 -13 8.536 6.304 1.057 195.919 o
5 -2 -12 93.810 95.863 2.421 12.362 o
5 -2 -11 2.111 4.020 1.023 344.255 o
5 -2 -10 114.367 104.742 2.123 10.173 o
5 -2 -9 211.442 200.909 2.754 3.807 o
5 -2 -8 105.593 110.223 1.773 11.003 o
5 -2 -7 56.949 56.151 1.171 27.657 o
5 -2 -6 95.709 98.130 1.481 13.046 o
5 -2 -5 398.447 405.341 8.447 1.092 o
5 -2 -4 358.926 359.567 7.478 1.340 o
5 -2 -3 67.801 84.103 3.796 13.506 o
5 -2 -2 420.521 420.007 14.389 0.814 o
5 -2 -1 277.632 296.348 11.182 1.542 o
5 -1 -16 42.781 47.006 1.576 35.082 o
5 -1 -15 31.405 35.454 1.758 45.750 o
5 -1 -14 39.581 40.151 2.658 29.806 o
5 -1 -13 1.304 0.959 1.124 371.698 o
5 -1 -12 91.456 89.218 2.737 12.563 o
5 -1 -11 116.827 114.549 3.318 8.611 o
5 -1 -10 47.246 48.524 2.085 29.089 o
5 -1 -9 164.149 156.987 2.938 5.574 o
5 -1 -8 12.018 12.794 0.722 165.131 o
5 -1 -7 62.930 66.413 1.341 23.140 o
5 -1 -6 7.480 9.291 0.614 255.638 o
5 -1 -5 1.290 2.028 0.987 433.283 o
5 -1 -4 164.390 192.669 5.646 4.144 o
5 0 0 256.402 300.272 5.552 2.233 o
5 0 1 208.655 236.561 4.724 3.230 o
5 0 2 159.349 182.044 4.018 4.965 o
5 0 3 98.984 97.814 6.386 6.771 o
5 0 4 87.138 113.252 2.567 11.946 o
5 0 5 1.167 1.010 0.353 1569.290 o
5 0 6 296.434 296.131 3.196 2.093 o
5 0 7 61.692 50.034 1.042 27.342 o
5 0 8 28.103 23.757 1.016 68.968 o
5 0 9 212.110 198.737 4.463 3.521 o
5 0 10 157.062 147.045 2.017 6.322 o
5 0 11 0.208 0.208 0.517 1810.660 o
5 0 12 41.031 38.245 1.272 41.523 o
5 0 13 3.725 3.827 0.710 427.545 o
5 0 14 2.365 2.420 0.666 591.362 o
5 0 15 13.256 14.893 0.780 144.252 o
5 1 0 345.546 360.249 7.415 1.395 o
5 1 1 851.863 887.005 15.943 0.267 o
5 1 2 307.340 317.807 6.905 1.710 o
5 1 3 441.185 462.871 15.868 0.706 o
5 1 4 13.124 9.806 0.647 173.823 o
5 1 5 34.626 40.308 1.189 46.948 o
5 1 6 151.861 148.897 2.784 6.241 o
5 1 7 50.209 50.181 1.190 32.172 o
5 1 8 97.176 100.881 2.192 11.980 o
5 1 9 169.430 163.349 4.360 4.823 o
5 1 10 26.291 26.802 1.146 67.178 o
5 1 11 69.643 77.127 2.960 15.885 o
5 1 12 17.406 16.703 1.487 87.379 o
5 1 13 1.752 3.110 0.812 498.445 o
5 1 14 24.231 23.682 1.731 60.595 o
5 1 15 2.431 2.275 0.630 622.337 o
5 2 0 847.781 837.803 12.688 0.290 o
5 2 1 255.818 273.802 5.239 2.388 o
5 2 2 1200.790 1201.700 31.627 0.125 o
5 2 3 41.240 42.488 2.950 26.481 o
5 2 4 65.020 75.326 2.331 18.655 o
5 2 5 65.289 65.792 1.294 22.622 o
5 2 6 172.339 168.941 3.048 5.087 o
5 2 7 4.129 5.315 0.631 406.901 o
5 2 8 31.609 34.809 1.182 53.216 o
5 2 9 73.672 69.557 2.484 17.096 o
5 2 10 383.611 373.716 4.416 1.330 o
5 2 11 32.329 30.109 1.164 55.441 o
5 2 12 3.464 4.162 0.650 461.113 o
5 2 13 46.010 49.898 1.118 34.970 o
5 2 14 4.085 3.193 0.541 506.335 o
5 2 15 4.443 3.837 0.603 438.131 o
5 3 0 523.944 563.506 10.699 0.644 o
5 3 1 159.864 170.230 3.747 5.219 o
5 3 2 403.110 408.600 11.409 0.966 o
5 3 3 34.868 35.682 0.880 51.919 o
5 3 4 76.023 70.973 1.436 18.823 o
5 3 5 449.322 432.126 11.877 0.834 o
5 3 6 29.405 29.939 1.321 57.137 o
5 3 7 439.485 421.347 7.125 1.000 o
5 3 8 323.400 330.550 4.088 1.744 o
5 3 9 92.816 94.501 2.237 12.802 o
5 3 10 179.576 174.257 2.516 4.928 o
5 3 11 145.152 146.201 2.255 6.796 o
5 3 12 17.664 14.005 0.752 122.737 o
5 3 13 5.450 6.011 0.752 311.305 o
5 3 14 114.247 105.586 3.659 8.745 o
5 4 0 0.968 1.507 1.535 216.440 o
5 4 1 13.770 11.747 0.636 160.456 o
5 4 2 170.512 182.053 2.409 5.105 o
5 4 3 66.147 71.219 1.798 20.357 o
5 4 4 119.690 112.274 1.772 9.651 o
5 4 5 205.146 200.928 4.583 3.596 o
5 4 6 68.798 60.805 1.743 21.170 o
5 4 7 93.806 84.959 1.979 13.623 o
5 4 8 47.501 53.090 1.313 32.269 o
5 4 9 61.547 58.323 1.603 24.119 o
5 4 10 29.581 35.340 1.920 45.184 o
5 4 11 71.904 65.783 1.489 20.335 o
5 4 12 7.904 6.767 0.813 239.388 o
5 4 13 48.340 52.051 1.266 32.325 o
5 4 14 18.595 17.403 1.261 92.087 o
5 5 0 48.952 56.813 1.126 31.368 o
5 5 1 44.624 46.728 0.974 37.598 o
5 5 2 2.652 2.943 0.381 767.889 o
5 5 3 199.746 202.604 2.418 4.080 o
5 5 4 48.729 45.755 2.112 28.875 o
5 5 5 143.624 147.769 2.353 6.793 o
5 5 6 70.766 65.475 3.798 14.265 o
5 5 7 15.658 16.925 1.835 77.186 o
5 5 8 164.092 160.629 4.432 4.977 o
5 5 9 66.380 65.856 4.988 11.605 o
5 5 10 18.873 19.607 1.131 92.754 o
5 5 11 73.265 79.356 2.213 16.922 o
5 5 12 4.057 3.333 0.584 482.498 o
5 5 13 0.365 0.329 1.206 367.877 o
5 5 14 45.618 41.413 3.851 19.807 o
5 6 0 28.112 28.482 0.751 68.521 o
5 6 1 80.319 87.757 1.292 16.434 o
5 6 2 49.833 48.155 1.305 32.381 o
5 6 3 204.438 206.986 2.810 3.878 o
5 6 4 4.755 3.650 0.542 451.094 o
5 6 5 960.599 899.798 15.743 0.232 o
5 6 6 850.278 781.052 15.240 0.290 o
5 6 7 51.820 52.993 2.900 22.179 o
5 6 8 471.283 479.014 16.504 0.643 o
5 6 9 567.729 548.826 15.548 0.528 o
5 6 10 117.803 112.470 4.007 7.997 o
5 6 11 13.822 16.966 0.971 124.314 o
5 6 12 5.117 4.756 0.605 385.533 o
5 6 13 31.355 34.332 1.006 55.855 o
5 7 0 105.349 109.837 1.735 11.075 o
5 7 1 218.628 201.088 2.661 3.681 o
5 7 2 652.048 606.024 7.971 0.509 o
5 7 3 21.517 18.816 1.128 86.507 o
5 7 4 169.306 170.252 3.710 4.955 o
5 7 5 285.888 284.997 8.633 1.775 o
5 7 6 134.124 137.409 3.371 6.992 o
5 7 7 244.415 235.588 7.564 2.361 o
5 7 8 210.602 209.063 4.228 3.504 o
5 7 9 66.910 69.143 2.339 18.890 o
5 7 10 14.533 15.590 1.256 108.956 o
5 7 11 23.232 22.886 1.050 79.257 o
5 7 12 7.938 7.040 0.559 277.422 o
5 7 13 15.518 15.450 0.774 129.224 o
5 8 0 255.108 243.911 3.127 2.761 o
5 8 1 79.554 80.092 1.413 17.149 o
5 8 2 79.111 85.353 1.975 15.830 o
5 8 3 250.641 256.171 5.135 2.536 o
5 8 4 56.791 55.852 1.518 26.561 o
5 8 5 448.777 424.643 6.374 0.990 o
5 8 6 130.892 121.025 6.454 5.372 o
5 8 7 14.564 15.195 1.308 106.804 o
5 8 8 121.543 117.562 3.394 8.164 o
5 8 9 29.252 29.721 1.496 54.721 o
5 8 10 165.554 180.012 3.201 5.080 o
5 8 11 7.535 7.813 0.573 275.636 o
5 8 12 35.072 33.455 1.083 51.078 o
5 9 0 88.691 85.316 2.002 14.284 o
5 9 1 12.583 10.276 0.687 173.848 o
5 9 2 84.253 84.907 2.023 14.949 o
5 9 3 190.316 192.336 6.016 3.567 o
5 9 4 52.764 53.097 1.758 27.662 o
5 9 5 133.352 127.656 7.509 4.592 o
5 9 6 48.836 42.904 2.083 29.623 o
5 9 7 420.978 420.804 7.790 1.031 o
5 9 8 14.232 14.514 0.850 135.386 o
5 9 9 0.378 0.919 0.603 1171.900 o
5 9 10 22.673 24.608 1.343 71.556 o
5 9 11 68.634 57.545 3.958 14.567 o
5 9 12 2.815 1.343 0.411 848.021 o
5 10 0 255.623 241.405 3.503 2.736 o
5 10 1 10.763 8.814 0.646 204.949 o
5 10 2 149.314 139.216 3.002 6.459 o
5 10 3 121.755 115.007 2.327 9.035 o
5 10 4 103.622 104.639 4.138 8.935 o
5 10 6 343.018 343.597 9.044 1.348 o
5 10 7 18.373 17.942 0.734 111.056 o
5 10 8 56.044 56.560 1.569 26.516 o
5 10 9 18.666 18.088 1.288 89.884 o
5 10 10 54.006 47.351 3.285 20.409 o
5 10 11 10.440 9.921 0.713 195.708 o
5 11 0 2.136 2.745 0.393 862.716 o
5 11 1 72.619 65.826 1.254 20.624 o
5 11 2 3.302 3.233 0.474 605.103 o
5 11 3 9.444 7.897 0.833 206.452 o
5 11 4 33.904 31.655 2.055 41.445 o
5 11 5 32.529 30.312 1.946 44.462 o
5 11 6 15.464 14.493 0.802 130.885 o
5 11 7 9.764 8.433 0.537 232.816 o
5 11 8 23.448 23.429 0.737 84.722 o
5 11 9 54.650 47.742 1.973 26.909 o
5 11 10 22.469 21.048 0.959 85.635 o
5 12 0 25.701 24.673 1.332 66.337 o
5 12 1 32.126 25.701 0.880 62.421 o
5 12 2 184.071 169.204 3.011 4.758 o
5 12 3 103.734 104.502 2.490 10.809 o
5 12 4 14.343 13.547 0.691 146.403 o
5 12 5 83.745 79.085 1.961 15.600 o
5 12 6 96.788 94.799 2.105 12.471 o
5 12 7 2.729 1.680 0.303 940.386 o
5 12 8 21.925 20.276 0.795 92.352 o
5 13 0 22.521 22.183 1.699 64.920 o
5 13 1 16.802 17.930 0.952 109.598 o
5 13 2 22.731 19.569 0.756 91.883 o
5 13 3 4.035 3.832 0.460 525.784 o
5 13 4 10.626 8.912 0.595 210.896 o
5 13 5 154.725 142.542 3.837 5.804 o
5 13 6 56.582 47.971 4.384 15.264 o
5 14 0 36.931 33.167 2.412 34.986 o
5 14 1 26.728 27.133 1.343 62.529 o
5 14 3 11.233 12.168 0.877 162.417 o
5 14 4 38.879 35.218 1.316 44.205 o
6 -14 -4 13.597 13.731 0.713 149.800 o
6 -14 -3 77.899 78.931 2.247 16.062 o
6 -14 -2 41.439 37.270 7.030 9.165 o
6 -14 -1 43.617 37.657 1.398 38.850 o
6 -13 -7 10.759 10.305 0.685 192.481 o
6 -13 -6 8.890 8.770 0.795 212.777 o
6 -13 -5 24.461 26.131 0.901 75.956 o
6 -13 -4 95.743 99.267 2.905 11.335 o
6 -13 -3 10.316 11.182 0.987 164.182 o
6 -13 -1 2.294 1.918 0.767 535.763 o
6 -12 -8 151.124 168.496 4.111 5.372 o
6 -12 -7 27.188 28.311 1.425 59.497 o
6 -12 -6 68.602 68.862 2.192 18.974 o
6 -12 -5 50.566 51.887 1.497 30.143 o
6 -12 -4 4.486 3.974 0.932 311.476 o
6 -12 -3 66.012 68.736 2.741 17.887 o
6 -12 -2 7.498 7.729 1.178 182.044 o
6 -12 -1 67.385 72.929 2.795 17.078 o
6 -11 -9 25.515 27.078 1.398 63.370 o
6 -11 -8 76.550 80.329 2.795 14.982 o
6 -11 -7 29.314 30.299 0.968 62.108 o
6 -11 -6 11.104 10.867 0.866 169.917 o
6 -11 -5 28.239 29.736 1.891 49.371 o
6 -11 -4 2.028 1.754 1.041 376.044 o
6 -11 -3 19.097 25.707 1.836 63.841 o
6 -11 -2 79.093 79.150 3.261 13.686 o
6 -11 -1 17.155 12.678 0.663 132.710 o
6 -10 -12 20.482 18.390 1.124 90.063 o
6 -10 -11 16.877 16.800 1.480 88.938 o
6 -10 -10 30.530 29.791 1.230 57.091 o
6 -10 -9 101.551 104.177 5.851 7.115 o
6 -10 -8 191.979 203.761 6.219 3.399 o
6 -10 -7 17.192 21.885 0.878 103.184 o
6 -10 -6 39.217 38.303 1.635 39.766 o
6 -10 -5 41.907 44.262 2.412 29.973 o
6 -10 -4 14.917 16.636 1.672 85.894 o
6 -10 -3 30.761 34.644 1.435 51.072 o
6 -10 -2 1.801 2.014 0.507 860.916 o
6 -10 -1 28.245 28.812 1.310 59.648 o
6 -9 -11 4.711 3.771 0.777 360.752 o
6 -9 -10 39.753 35.776 1.524 41.331 o
6 -9 -9 34.381 34.092 1.305 49.110 o
6 -9 -8 27.357 25.828 0.962 69.341 o
6 -9 -7 248.505 266.385 5.266 2.491 o
6 -9 -6 0.274 1.538 0.948 537.890 o
6 -9 -5 13.205 13.344 0.947 139.261 o
6 -9 -4 94.412 93.111 4.274 9.767 o
6 -9 -3 91.264 84.312 1.929 14.088 o
6 -9 -2 19.448 20.667 1.014 93.272 o
6 -9 -1 51.802 54.244 3.522 19.042 o
6 -8 -13 12.604 12.031 1.507 108.284 o
6 -8 -11 81.308 80.576 2.878 14.116 o
6 -8 -10 28.059 28.751 1.197 61.829 o
6 -8 -9 15.602 18.078 1.015 111.514 o
6 -8 -8 7.832 7.864 0.740 243.296 o
6 -8 -7 171.307 160.944 3.110 5.222 o
6 -8 -6 7.319 7.908 1.145 187.618 o
6 -8 -5 95.048 90.481 2.823 11.968 o
6 -8 -4 148.723 151.472 2.496 6.427 o
6 -8 -3 45.163 42.711 1.078 38.077 o
6 -8 -2 12.728 14.192 1.074 131.169 o
6 -8 -1 84.642 80.853 2.631 14.125 o
6 -7 -14 98.485 104.611 2.905 10.823 o
6 -7 -13 64.907 71.065 3.042 16.936 o
6 -7 -12 57.459 61.309 3.289 18.291 o
6 -7 -11 393.351 395.450 9.976 1.062 o
6 -7 -10 68.002 71.207 2.039 19.269 o
6 -7 -9 140.405 141.959 2.803 6.889 o
6 -7 -8 38.873 38.957 1.227 43.363 o
6 -7 -7 12.237 8.212 1.144 146.588 o
6 -7 -6 14.142 13.672 1.295 112.104 o
6 -7 -5 99.154 98.378 2.195 11.897 o
6 -7 -4 197.519 210.591 3.655 3.835 o
6 -7 -3 85.405 83.743 1.490 15.635 o
6 -7 -2 34.794 34.321 2.549 34.344 o
6 -7 -1 48.971 49.305 2.439 26.113 o
6 -6 -14 36.858 25.680 1.343 50.494 o
6 -6 -13 32.489 31.590 1.672 47.669 o
6 -6 -12 27.397 32.230 2.850 35.076 o
6 -6 -11 42.166 44.415 2.251 31.070 o
6 -6 -10 251.252 236.997 5.344 2.603 o
6 -6 -9 85.290 97.142 2.124 13.755 o
6 -6 -8 59.700 60.373 1.640 24.270 o
6 -6 -7 197.628 195.758 3.697 3.972 o
6 -6 -6 8.373 6.840 0.831 228.568 o
6 -6 -5 110.672 110.321 1.640 10.604 o
6 -6 -4 426.745 397.973 4.208 1.137 o
6 -6 -3 83.447 79.944 1.435 16.391 o
6 -6 -2 108.451 105.208 3.717 9.078 o
6 -6 -1 19.802 23.295 0.989 89.084 o
6 -5 -15 70.319 75.185 2.179 17.979 o
6 -5 -14 190.732 195.553 6.687 3.355 o
6 -5 -13 100.230 102.692 2.731 10.956 o
6 -5 -12 45.651 49.853 3.289 22.013 o
6 -5 -11 194.466 193.253 4.404 3.902 o
6 -5 -10 61.194 59.862 1.736 23.537 o
6 -5 -9 127.220 117.280 4.341 7.119 o
6 -5 -8 84.246 84.935 4.224 10.944 o
6 -5 -7 279.650 251.083 3.452 2.428 o
6 -5 -6 111.911 108.638 1.965 10.338 o
6 -5 -5 332.518 336.371 3.393 1.700 o
6 -5 -4 208.439 202.351 2.112 3.937 o
6 -5 -3 61.774 61.809 1.006 25.119 o
6 -5 -2 399.603 398.715 4.640 1.217 o
6 -5 -1 95.758 96.227 2.505 12.014 o
6 -4 -15 8.842 9.870 0.937 189.162 o
6 -4 -14 0.043 -0.218 1.172 407.461 o
6 -4 -13 40.752 43.823 2.850 27.157 o
6 -4 -12 4.657 4.487 1.181 234.569 o
6 -4 -11 8.152 8.873 1.318 154.622 o
6 -4 -10 377.771 363.030 4.938 1.360 o
6 -4 -9 99.305 101.904 1.987 11.906 o
6 -4 -8 76.335 69.812 1.677 18.421 o
6 -4 -7 85.263 86.450 2.061 14.617 o
6 -4 -6 29.689 32.217 1.058 58.931 o
6 -4 -5 280.740 273.676 2.471 2.366 o
6 -4 -4 502.124 478.428 4.243 0.841 o
6 -4 -3 327.695 317.225 2.782 1.810 o
6 -4 -2 141.369 149.138 2.144 6.948 o
6 -4 -1 80.391 84.469 1.432 16.542 o
6 -3 -16 43.253 39.219 1.507 37.733 o
6 -3 -14 0.779 0.444 0.831 676.512 o
6 -3 -13 3.808 3.401 1.124 273.511 o
6 -3 -12 18.324 20.378 1.638 75.619 o
6 -3 -11 371.986 348.458 9.681 1.205 o
6 -3 -10 206.082 202.460 4.102 3.664 o
6 -3 -9 60.096 60.991 2.520 20.780 o
6 -3 -8 10.185 9.130 0.855 188.185 o
6 -3 -7 323.516 321.869 3.783 1.784 o
6 -3 -6 217.695 246.616 4.652 3.044 o
6 -3 -5 141.741 139.088 1.837 7.295 o
6 -3 -4 490.797 499.289 3.804 0.848 o
6 -3 -3 94.049 93.264 1.187 13.855 o
6 -3 -2 26.170 26.906 0.744 74.026 o
6 -3 -1 180.478 184.759 5.530 3.945 o
6 -2 -16 1.822 1.014 0.668 726.607 o
6 -2 -14 9.830 9.832 1.075 164.795 o
6 -2 -13 50.911 60.075 2.216 24.843 o
6 -2 -12 98.616 90.868 2.955 11.398 o
6 -2 -11 398.574 385.409 8.873 1.105 o
6 -2 -10 142.647 142.667 3.056 6.649 o
6 -2 -9 7.350 8.859 0.801 233.464 o
6 -2 -8 167.260 168.139 3.679 5.054 o
6 -2 -7 0.128 0.607 0.486 1897.060 o
6 -2 -6 193.521 178.645 2.124 4.558 o
6 -2 -5 162.632 165.900 1.979 5.738 o
6 -2 -4 749.276 752.923 9.280 0.374 o
6 -2 -3 237.434 232.705 3.191 3.058 o
6 -2 -2 273.001 272.878 3.330 2.395 o
6 -2 -1 1397.090 1345.590 15.806 0.117 o
6 -1 -16 32.312 35.492 1.973 42.236 o
6 -1 -15 70.105 78.529 2.353 17.259 o
6 -1 -14 5.798 4.080 1.173 222.955 o
6 -1 -13 5.477 5.213 1.079 239.464 o
6 -1 -12 585.473 607.455 11.084 0.544 o
6 -1 -11 31.988 40.287 2.093 39.330 o
6 -1 -10 164.255 167.275 4.326 4.922 o
6 -1 -9 385.402 374.553 7.456 1.218 o
6 -1 -8 99.794 99.837 2.288 11.648 o
6 -1 -7 262.000 271.947 3.357 2.508 o
6 -1 -6 249.168 259.222 3.064 2.746 o
6 -1 -5 104.648 101.691 1.339 11.865 o
6 -1 -4 674.868 668.096 8.172 0.460 o
6 -1 -3 20.072 22.344 0.786 95.151 o
6 -1 -2 66.585 63.419 2.494 19.098 o
6 0 0 149.524 190.032 4.912 4.783 o
6 0 1 908.976 1010.260 16.939 0.227 o
6 0 2 117.193 131.622 2.978 8.323 o
6 0 3 118.863 110.207 2.487 9.308 o
6 0 4 628.543 601.534 9.618 0.520 o
6 0 5 123.900 133.204 2.022 8.443 o
6 0 6 86.745 97.886 1.682 14.079 o
6 0 7 646.149 635.484 7.537 0.504 o
6 0 8 1042.460 1029.880 10.387 0.205 o
6 0 9 67.100 64.946 1.340 22.098 o
6 0 10 10.790 11.844 0.693 183.261 o
6 0 11 3.846 3.204 0.644 469.657 o
6 0 12 22.373 21.427 0.944 85.771 o
6 0 13 8.234 7.356 0.700 246.781 o
6 0 14 175.043 190.997 5.070 4.132 o
6 1 0 126.325 151.392 4.185 6.528 o
6 1 1 137.259 144.994 1.932 7.342 o
6 1 2 431.830 473.316 8.625 0.918 o
6 1 3 207.541 231.581 6.278 2.985 o
6 1 4 102.340 112.017 2.279 10.797 o
6 1 5 263.446 270.767 4.730 2.382 o
6 1 6 309.469 286.943 5.939 1.859 o
6 1 7 1294.650 1265.110 22.311 0.126 o
6 1 8 362.459 332.503 5.135 1.487 o
6 1 9 882.054 876.170 29.990 0.199 o
6 1 10 94.298 87.285 2.098 13.249 o
6 1 11 168.608 168.002 5.827 4.243 o
6 1 12 22.925 28.018 2.280 48.195 o
6 1 13 52.360 56.200 3.042 20.953 o
6 1 14 8.336 8.277 0.850 216.132 o
6 2 0 67.191 65.368 1.080 22.568 o
6 2 1 2158.590 2286.810 25.464 0.047 o
6 2 2 328.732 366.474 5.316 1.560 o
6 2 3 828.635 863.471 11.703 0.297 o
6 2 4 45.481 40.733 0.877 39.615 o
6 2 5 28.108 25.191 1.090 66.409 o
6 2 6 254.149 243.490 3.752 2.718 o
6 2 7 125.748 118.634 2.049 8.796 o
6 2 8 1449.920 1444.390 25.894 0.099 o
6 2 9 92.454 81.851 1.961 14.050 o
6 2 10 89.462 87.462 3.246 12.057 o
6 2 11 5.555 5.562 0.597 356.315 o
6 2 12 25.399 26.408 1.150 69.049 o
6 2 13 4.996 6.682 0.542 371.075 o
6 3 0 16.568 15.966 0.669 126.575 o
6 3 1 217.923 236.252 2.374 3.415 o
6 3 2 262.581 286.064 3.351 2.431 o
6 3 3 47.572 50.347 0.953 34.624 o
6 3 4 32.706 35.655 0.881 54.557 o
6 3 5 22.087 22.708 0.743 89.394 o
6 3 6 87.905 76.722 1.846 15.298 o
6 3 7 739.031 740.642 12.338 0.367 o
6 3 8 290.181 269.579 4.117 2.199 o
6 3 9 543.684 531.484 9.190 0.662 o
6 3 10 11.518 13.851 1.184 131.067 o
6 3 11 40.091 37.418 1.387 41.655 o
6 3 12 0.325 -0.185 0.504 1878.650 o
6 3 13 48.249 53.786 2.678 24.247 o
6 4 0 191.165 197.251 2.344 4.350 o
6 4 1 248.305 260.152 2.673 2.781 o
6 4 2 6.493 8.691 0.450 309.332 o
6 4 3 118.976 128.413 1.682 9.128 o
6 4 4 228.124 242.598 3.360 3.101 o
6 4 5 141.536 143.173 2.710 6.850 o
6 4 6 228.338 218.320 4.876 3.056 o
6 4 7 89.152 85.090 2.371 13.674 o
6 4 8 615.184 641.696 12.223 0.488 o
6 4 9 73.924 70.149 1.945 18.319 o
6 4 10 165.443 166.268 2.726 5.438 o
6 4 11 29.421 32.100 1.039 59.649 o
6 4 12 22.759 22.187 1.361 73.269 o
6 4 13 44.863 57.444 2.028 28.565 o
6 5 0 310.244 312.987 3.331 1.920 o
6 5 1 313.119 309.886 3.287 1.913 o
6 5 2 475.405 512.498 4.654 0.857 o
6 5 3 166.327 174.126 2.073 5.442 o
6 5 4 31.663 36.442 0.922 54.981 o
6 5 5 457.537 434.781 5.366 0.976 o
6 5 6 42.812 44.219 2.347 30.091 o
6 5 7 629.345 618.302 13.527 0.472 o
6 5 8 11.414 9.593 0.823 176.778 o
6 5 9 585.840 606.492 14.274 0.504 o
6 5 10 11.792 13.848 0.715 163.099 o
6 5 11 80.976 83.953 1.878 15.797 o
6 5 12 27.077 29.414 1.335 60.459 o
6 5 13 28.920 31.244 1.425 55.308 o
6 6 0 130.166 126.302 1.713 8.403 o
6 6 1 441.047 456.312 5.150 0.994 o
6 6 2 111.445 103.571 1.700 10.810 o
6 6 3 114.642 121.318 2.322 9.331 o
6 6 4 31.159 28.070 0.947 61.255 o
6 6 5 117.466 104.825 2.984 9.193 o
6 6 6 4.381 3.546 0.531 480.610 o
6 6 7 156.389 145.755 4.979 5.163 o
6 6 8 287.989 282.543 6.112 2.005 o
6 6 9 31.627 34.102 1.352 51.493 o
6 6 10 41.111 39.802 1.329 40.422 o
6 6 11 3.194 3.826 0.633 496.460 o
6 6 12 16.812 12.280 1.456 96.646 o
6 6 13 6.402 4.769 0.603 339.735 o
6 7 0 187.700 194.007 2.724 4.407 o
6 7 1 282.714 280.480 3.510 2.257 o
6 7 2 21.745 15.540 0.798 100.680 o
6 7 3 128.608 123.578 2.136 8.390 o
6 7 4 27.398 27.016 1.386 60.836 o
6 7 5 407.463 416.814 6.292 1.118 o
6 7 6 44.818 46.593 1.242 36.081 o
6 7 7 68.796 76.713 3.481 14.651 o
6 7 8 0.732 0.779 0.858 629.390 o
6 7 9 143.360 140.694 2.735 6.811 o
6 7 10 44.928 41.821 2.584 27.974 o
6 7 11 61.451 61.474 1.728 23.233 o
6 7 12 32.236 35.819 1.494 48.182 o
6 8 0 120.675 118.445 2.318 8.996 o
6 8 1 390.439 391.809 5.241 1.246 o
6 8 2 142.851 144.974 2.607 6.792 o
6 8 3 36.490 37.918 1.302 45.254 o
6 8 4 108.947 104.737 2.711 10.114 o
6 8 5 20.752 15.430 0.866 102.354 o
6 8 6 122.337 125.278 3.224 8.024 o
6 8 7 20.408 19.927 0.956 93.225 o
6 8 8 257.306 247.126 7.098 2.270 o
6 8 9 49.427 46.345 2.275 27.474 o
6 8 10 143.783 152.827 3.119 6.353 o
6 8 11 102.764 83.322 3.179 11.053 o
6 9 0 23.078 19.017 1.022 85.088 o
6 9 1 14.695 11.961 1.115 124.198 o
6 9 2 163.870 168.476 2.991 5.375 o
6 9 3 182.414 180.474 3.188 4.610 o
6 9 4 89.756 86.750 4.138 10.568 o
6 9 5 175.144 175.909 3.769 4.702 o
6 9 6 53.773 53.834 3.535 18.649 o
6 9 7 23.447 23.125 1.184 75.350 o
6 9 10 1.822 1.063 0.336 1266.570 o
6 10 0 162.023 157.192 5.084 4.812 o
6 10 1 118.686 120.064 2.315 9.083 o
6 10 2 227.198 209.868 5.067 3.097 o
6 10 3 206.048 188.874 4.706 3.658 o
6 10 4 229.038 232.169 4.572 3.001 o
6 10 5 39.119 38.823 1.960 36.631 o
6 10 6 50.696 52.428 1.598 29.467 o
6 10 7 3.095 2.763 0.494 636.911 o
6 10 8 16.531 13.148 1.535 92.442 o
6 10 9 7.543 3.700 0.658 309.090 o
6 11 0 11.267 9.931 0.788 179.762 o
6 11 1 0.975 0.993 0.453 1368.530 o
6 11 2 22.044 21.790 1.148 80.877 o
6 11 3 50.487 53.142 2.467 24.816 o
6 11 4 40.574 38.666 2.075 34.784 o
6 11 5 17.227 13.555 0.849 121.885 o
6 11 6 37.935 41.957 1.097 43.901 o
6 11 7 90.304 85.686 4.510 9.965 o
6 11 8 5.438 4.233 0.572 393.632 o
6 12 0 10.589 10.968 0.698 189.536 o
6 12 1 4.984 4.440 0.959 285.696 o
6 12 2 5.572 4.901 1.137 227.882 o
6 12 3 53.120 49.633 2.165 26.131 o
6 12 4 43.357 44.837 1.891 33.109 o
6 12 5 78.460 78.602 2.357 15.768 o
6 12 6 68.980 62.871 1.973 20.206 o
6 13 0 88.889 91.401 2.960 12.378 o
6 13 3 59.412 56.622 2.083 23.295 o
6 13 4 49.141 51.853 1.809 29.184 o
6 14 0 6.030 4.604 0.576 362.223 o
6 14 1 146.479 131.196 3.508 6.503 o
7 -13 -4 28.281 22.956 2.617 40.377 o
7 -13 -3 5.124 5.871 0.493 395.370 o
7 -13 -2 39.603 40.186 1.056 43.523 o
7 -12 -7 24.526 25.488 1.178 70.944 o
7 -12 -6 22.933 24.282 1.261 73.362 o
7 -12 -5 42.041 42.022 1.217 39.711 o
7 -12 -4 7.711 8.277 0.932 212.453 o
7 -12 -1 19.227 17.951 1.288 88.534 o
7 -11 -9 1.021 1.864 0.603 882.065 o
7 -11 -8 1.209 1.327 0.394 1345.940 o
7 -11 -7 69.377 79.930 3.412 14.536 o
7 -11 -6 58.776 54.045 1.268 27.025 o
7 -11 -5 35.203 33.299 1.754 43.501 o
7 -11 -2 36.493 42.123 1.491 41.710 o
7 -11 -1 12.268 9.224 0.503 195.868 o
7 -10 -10 3.186 3.179 0.713 472.193 o
7 -10 -9 29.103 34.313 1.644 50.057 o
7 -10 -8 21.735 24.550 1.026 81.411 o
7 -10 -7 13.435 14.645 0.779 143.948 o
7 -10 -6 32.678 33.436 1.864 44.152 o
7 -10 -3 45.428 45.140 1.326 35.663 o
7 -10 -2 118.423 122.745 2.048 9.177 o
7 -10 -1 43.587 41.606 1.076 39.620 o
7 -9 -12 0.638 -0.055 0.822 734.944 o
7 -9 -11 12.633 12.936 1.425 111.651 o
7 -9 -10 53.733 58.883 1.728 26.297 o
7 -9 -9 0.309 0.476 0.556 1460.130 o
7 -9 -8 84.780 91.918 2.925 12.875 o
7 -9 -7 115.156 133.555 3.204 8.219 o
7 -9 -6 7.104 6.782 1.024 215.514 o
7 -9 -5 287.433 284.648 18.952 0.933 o
7 -9 -4 4.667 3.694 0.542 454.741 o
7 -9 -3 90.345 92.298 2.026 13.534 o
7 -9 -2 14.212 15.076 0.858 133.395 o
7 -9 -1 35.246 34.332 0.998 51.211 o
7 -8 -13 24.324 27.982 1.370 65.093 o
7 -8 -10 20.477 23.974 1.338 76.719 o
7 -8 -9 103.379 110.364 2.281 10.775 o
7 -8 -8 31.033 32.721 1.230 54.570 o
7 -8 -7 101.101 93.801 3.494 10.315 o
7 -8 -6 139.064 145.484 4.171 6.152 o
7 -8 -5 25.830 25.712 0.946 72.698 o
7 -8 -4 28.591 28.322 1.245 60.572 o
7 -8 -3 14.193 13.324 0.657 150.048 o
7 -8 -2 442.763 423.289 5.505 1.027 o
7 -8 -1 68.765 59.310 1.607 21.757 o
7 -7 -13 1.183 1.370 1.178 340.491 o
7 -7 -12 27.676 29.654 2.193 45.035 o
7 -7 -10 7.369 5.564 1.206 189.916 o
7 -7 -9 49.518 51.793 1.564 30.328 o
7 -7 -8 132.320 135.508 2.725 7.498 o
7 -7 -7 23.326 26.533 1.215 71.461 o
7 -7 -6 17.637 19.135 0.929 104.861 o
7 -7 -5 367.539 357.745 5.621 1.389 o
7 -7 -4 197.147 182.795 2.340 4.380 o
7 -7 -3 16.681 17.108 0.670 122.983 o
7 -7 -2 203.415 211.624 2.866 3.844 o
7 -7 -1 49.094 45.790 1.789 30.695 o
7 -6 -14 17.710 21.048 1.343 86.484 o
7 -6 -13 4.105 5.152 1.507 173.468 o
7 -6 -12 102.279 108.393 4.193 8.837 o
7 -6 -11 5.905 3.864 2.220 92.549 o
7 -6 -10 36.449 33.173 2.291 36.549 o
7 -6 -9 41.783 44.309 1.440 37.518 o
7 -6 -8 46.743 46.159 1.574 33.097 o
7 -6 -7 15.790 14.630 0.766 130.373 o
7 -6 -6 503.409 481.596 5.532 0.820 o
7 -6 -5 323.566 321.134 4.984 1.728 o
7 -6 -4 219.929 222.200 2.703 3.464 o
7 -6 -3 131.929 123.475 1.945 8.276 o
7 -6 -2 316.971 293.680 3.700 1.924 o
7 -6 -1 328.374 307.434 7.595 1.579 o
7 -5 -14 30.156 31.079 1.699 49.819 o
7 -5 -13 12.580 11.286 1.250 127.420 o
7 -5 -12 45.317 48.724 1.570 33.197 o
7 -5 -11 10.170 13.278 1.171 141.409 o
7 -5 -10 31.672 30.078 1.464 52.185 o
7 -5 -9 26.358 32.665 1.139 62.373 o
7 -5 -8 444.007 421.940 14.829 0.762 o
7 -5 -7 298.062 291.525 4.131 2.046 o
7 -5 -6 33.683 32.302 0.908 55.190 o
7 -5 -5 31.546 31.151 1.057 57.121 o
7 -5 -4 5.096 5.415 0.423 426.597 o
7 -5 -3 12.083 13.268 0.602 170.424 o
7 -5 -2 314.448 289.911 3.315 1.974 o
7 -5 -1 302.248 305.990 4.279 1.953 o
7 -4 -15 127.985 125.084 3.535 7.494 o
7 -4 -14 23.893 21.840 0.947 81.279 o
7 -4 -13 58.395 59.381 1.688 24.703 o
7 -4 -12 4.286 4.127 1.046 279.335 o
7 -4 -11 26.983 28.593 1.492 58.375 o
7 -4 -10 7.522 10.066 1.004 193.799 o
7 -4 -9 90.326 88.471 2.570 12.998 o
7 -4 -8 48.486 42.034 2.714 25.804 o
7 -4 -7 2.113 2.127 0.644 651.067 o
7 -4 -6 253.832 257.694 3.346 2.676 o
7 -4 -5 443.762 427.082 3.716 1.050 o
7 -4 -4 37.949 34.370 0.751 50.140 o
7 -4 -3 86.295 85.973 1.236 15.594 o
7 -4 -2 210.347 220.005 4.417 3.385 o
7 -4 -1 716.906 727.946 14.504 0.369 o
7 -3 -15 4.516 4.971 0.726 364.102 o
7 -3 -14 41.734 43.822 1.313 38.619 o
7 -3 -13 29.147 27.844 1.472 56.390 o
7 -3 -12 123.078 124.537 3.475 7.815 o
7 -3 -11 70.335 74.188 2.819 16.390 o
7 -3 -10 122.419 121.164 5.724 6.148 o
7 -3 -9 64.749 60.766 2.256 20.623 o
7 -3 -8 96.594 83.515 3.699 10.835 o
7 -3 -7 777.490 736.237 10.000 0.359 o
7 -3 -6 182.810 171.844 2.192 4.935 o
7 -3 -5 40.022 41.691 0.773 44.261 o
7 -3 -4 46.465 45.156 0.668 38.143 o
7 -3 -3 86.480 80.796 0.940 16.313 o
7 -3 -2 273.290 263.330 3.296 2.441 o
7 -3 -1 136.902 136.939 2.409 7.375 o
7 -2 -15 17.521 19.623 1.370 87.837 o
7 -2 -14 9.201 9.732 0.999 179.091 o
7 -2 -13 72.444 74.464 3.152 15.160 o
7 -2 -12 126.920 138.243 5.166 6.104 o
7 -2 -11 19.403 18.042 1.973 65.152 o
7 -2 -10 2.160 2.383 1.514 203.180 o
7 -2 -9 24.661 26.519 1.921 54.243 o
7 -2 -8 48.261 43.730 1.737 31.925 o
7 -2 -7 43.242 48.541 1.174 36.863 o
7 -2 -6 30.671 22.193 0.639 70.986 o
7 -2 -5 241.940 231.071 2.475 3.074 o
7 -2 -4 78.426 78.677 1.061 18.005 o
7 -2 -3 299.230 288.337 2.546 2.132 o
7 -2 -2 98.648 99.370 0.974 12.960 o
7 -2 -1 55.473 53.410 0.970 29.545 o
7 -1 -16 10.059 9.565 0.959 176.179 o
7 -1 -15 20.694 22.309 1.946 61.106 o
7 -1 -13 48.000 48.428 2.494 26.271 o
7 -1 -12 3.567 2.566 1.175 271.091 o
7 -1 -11 97.718 96.023 3.027 11.138 o
7 -1 -10 59.925 54.407 3.563 17.402 o
7 -1 -9 71.375 65.213 2.173 18.822 o
7 -1 -8 93.418 96.387 3.126 11.395 o
7 -1 -7 82.759 88.274 1.443 15.761 o
7 -1 -6 39.124 38.052 0.845 46.382 o
7 -1 -5 122.723 123.369 1.560 9.095 o
7 -1 -4 33.627 32.384 0.620 57.705 o
7 -1 -3 120.917 117.474 1.207 9.617 o
7 -1 -2 633.490 616.975 5.053 0.540 o
7 -1 -1 202.289 192.202 1.993 4.197 o
7 0 0 193.443 204.142 2.505 4.190 o
7 0 1 7.273 8.527 0.395 298.617 o
7 0 2 3.355 4.726 0.410 567.507 o
7 0 3 291.531 298.492 2.972 2.134 o
7 0 4 0.942 0.887 0.409 1560.270 o
7 0 5 97.695 97.368 1.796 12.545 o
7 0 6 62.784 58.254 1.136 25.084 o
7 0 7 59.170 52.176 1.240 27.338 o
7 0 8 2.134 0.668 0.732 637.093 o
7 0 9 4.225 4.255 0.765 373.946 o
7 0 10 5.684 4.835 0.696 336.785 o
7 0 11 2.869 4.767 0.756 424.166 o
7 0 12 1.308 1.053 0.636 849.771 o
7 0 13 2.023 3.919 0.740 504.646 o
7 1 0 178.987 190.010 1.980 4.821 o
7 1 1 45.714 48.145 0.939 36.553 o
7 1 2 80.505 87.115 1.345 16.392 o
7 1 3 15.660 16.832 0.691 128.298 o
7 1 4 68.556 64.556 1.457 21.464 o
7 1 5 132.216 121.606 4.437 6.732 o
7 1 6 46.401 39.364 1.548 35.401 o
7 1 7 125.835 130.051 2.919 7.895 o
7 1 8 94.862 94.927 3.562 10.698 o
7 1 9 19.752 19.615 1.064 92.350 o
7 1 10 5.451 5.853 0.874 282.308 o
7 1 11 13.076 14.976 0.924 136.555 o
7 1 12 5.012 6.150 0.665 345.829 o
7 1 13 21.620 24.063 1.206 77.717 o
7 2 0 86.654 90.124 1.180 15.240 o
7 2 1 106.999 103.640 1.488 11.402 o
7 2 2 150.402 138.013 2.063 6.809 o
7 2 3 474.102 465.208 8.399 0.844 o
7 2 4 81.108 79.433 1.192 17.209 o
7 2 5 215.668 207.688 2.706 3.669 o
7 2 6 13.571 9.884 0.661 168.435 o
7 2 7 64.861 59.671 2.534 19.761 o
7 2 8 32.056 30.841 1.125 55.806 o
7 2 9 35.926 35.163 1.792 41.766 o
7 2 10 45.731 50.315 1.363 33.740 o
7 2 11 14.869 17.905 0.818 124.172 o
7 2 12 7.137 7.268 0.564 292.438 o
7 2 13 19.081 12.634 0.987 109.662 o
7 3 0 167.477 158.809 2.389 5.589 o
7 3 1 32.689 25.337 1.017 60.102 o
7 3 2 293.871 299.429 5.311 1.968 o
7 3 3 39.515 37.939 0.808 46.290 o
7 3 4 168.745 163.795 2.443 5.446 o
7 3 5 600.955 614.454 12.188 0.513 o
7 3 6 277.245 260.964 5.196 2.257 o
7 3 7 89.004 79.341 2.470 13.920 o
7 3 8 133.809 127.444 3.101 7.416 o
7 3 9 113.586 114.135 2.220 9.770 o
7 3 10 40.757 49.242 1.310 37.450 o
7 3 11 21.203 21.974 0.761 92.756 o
7 3 12 59.397 68.755 2.453 20.264 o
7 3 13 3.385 0.630 0.521 706.108 o
7 4 0 298.447 272.941 3.914 2.130 o
7 4 1 135.176 131.843 1.972 7.809 o
7 4 2 75.610 78.388 1.555 17.891 o
7 4 3 368.915 367.213 4.213 1.411 o
7 4 4 171.495 168.229 2.621 5.238 o
7 4 5 1.564 1.533 0.424 1107.490 o
7 4 6 53.505 44.984 1.065 32.320 o
7 4 7 45.840 41.995 1.739 33.635 o
7 4 8 11.694 13.086 0.992 146.528 o
7 4 9 85.810 78.750 2.052 15.140 o
7 4 10 0.735 1.094 0.550 1166.900 o
7 4 11 17.829 20.937 0.694 108.305 o
7 4 12 11.497 14.077 1.631 101.037 o
7 5 0 197.647 196.163 2.795 4.138 o
7 5 1 525.062 514.980 6.989 0.733 o
7 5 2 46.019 46.576 1.107 36.056 o
7 5 3 39.967 42.199 1.164 41.608 o
7 5 4 280.181 293.089 3.524 2.223 o
7 5 5 183.884 180.392 6.231 3.709 o
7 5 6 206.299 186.525 4.613 3.695 o
7 5 7 82.322 89.254 4.180 11.005 o
7 5 8 16.062 13.395 1.261 107.052 o
7 5 9 2.959 2.639 0.597 582.131 o
7 5 10 13.869 13.532 0.934 135.534 o
7 5 11 84.194 84.497 2.674 13.860 o
7 5 12 4.778 3.769 0.585 429.998 o
7 6 0 269.385 258.670 4.234 2.429 o
7 6 1 462.937 458.187 8.284 0.876 o
7 6 2 59.546 59.511 1.424 25.190 o
7 6 3 266.822 264.785 3.763 2.464 o
7 6 4 24.345 28.963 1.008 71.311 o
7 6 5 210.958 208.577 5.035 3.347 o
7 6 6 152.256 159.067 2.964 5.957 o
7 6 7 27.106 25.154 1.358 63.180 o
7 6 8 12.920 7.893 1.562 111.197 o
7 6 9 8.509 9.399 0.988 188.953 o
7 6 10 44.483 48.954 3.384 21.855 o
7 6 11 150.626 142.861 3.741 5.991 o
7 7 0 61.309 67.076 1.578 22.886 o
7 7 1 478.774 460.948 6.621 0.874 o
7 7 2 7.255 5.815 0.686 284.259 o
7 7 3 105.378 106.807 1.969 11.034 o
7 7 4 26.951 25.739 0.921 70.870 o
7 7 5 79.791 75.709 3.192 13.969 o
7 7 6 28.474 28.843 1.116 62.406 o
7 7 7 82.442 83.361 1.847 15.650 o
7 7 8 61.671 62.926 2.795 19.165 o
7 7 9 1.258 1.367 0.688 754.366 o
7 7 10 33.150 34.471 4.042 21.755 o
7 7 11 21.378 12.154 1.028 100.355 o
7 8 0 82.561 83.698 1.740 15.771 o
7 8 1 38.559 40.927 1.047 44.179 o
7 8 2 12.240 12.933 1.187 129.452 o
7 8 3 216.926 226.389 5.669 3.016 o
7 8 4 115.043 109.687 2.251 9.809 o
7 8 5 36.753 37.897 1.195 46.014 o
7 8 6 13.506 14.480 0.995 131.185 o
7 8 7 16.743 15.953 0.915 115.623 o
7 8 8 48.039 52.703 2.302 26.646 o
7 8 9 22.566 24.913 1.425 69.455 o
7 8 10 73.067 63.227 2.083 18.911 o
7 9 0 68.009 60.002 1.677 21.678 o
7 9 1 223.273 217.887 3.307 3.369 o
7 9 2 190.337 198.887 3.851 4.057 o
7 9 3 20.783 20.305 0.953 91.586 o
7 9 4 11.935 9.712 0.954 160.047 o
7 9 5 105.448 119.988 2.616 9.864 o
7 9 6 27.713 31.800 1.236 59.481 o
7 9 7 64.730 63.306 1.650 22.218 o
7 9 8 25.112 24.776 1.398 65.844 o
7 9 9 50.702 45.824 1.727 30.296 o
7 10 0 31.644 32.200 1.453 51.186 o
7 10 1 2.983 3.261 1.206 265.984 o
7 10 2 103.801 104.429 2.531 10.764 o
7 10 3 50.445 52.082 2.261 26.130 o
7 10 4 87.064 80.658 2.658 13.762 o
7 10 5 5.471 3.367 0.731 357.129 o
7 10 6 41.233 43.248 1.238 39.706 o
7 10 7 107.123 102.062 2.741 10.353 o
7 10 8 18.754 15.649 0.932 107.171 o
7 11 0 32.958 36.938 1.403 48.006 o
7 11 1 24.401 21.459 1.425 69.263 o
7 11 2 57.265 57.025 2.042 24.068 o
7 11 3 16.989 12.980 1.453 95.207 o
7 11 4 116.606 115.492 3.426 8.501 o
7 11 5 29.207 28.448 1.398 57.154 o
7 11 6 0.607 0.565 0.319 2490.360 o
7 11 7 9.363 5.701 0.521 266.725 o
7 12 0 14.655 12.490 0.757 144.297 o
7 12 2 21.860 20.418 1.316 78.211 o
7 12 3 68.853 66.214 2.302 18.894 o
7 12 4 22.411 21.733 1.151 79.993 o
7 13 0 20.574 17.924 1.041 93.136 o
8 -12 -5 30.414 29.188 1.124 59.165 o
8 -12 -4 31.348 29.463 0.843 61.142 o
8 -12 -3 37.844 40.271 0.864 46.422 o
8 -12 -2 99.786 101.834 2.054 11.790 o
8 -12 -1 5.670 4.687 0.603 366.243 o
8 -11 -8 119.078 121.192 3.152 8.398 o
8 -11 -7 160.025 134.457 3.618 5.858 o
8 -11 -6 19.794 18.143 1.041 95.213 o
8 -11 -5 3.202 3.513 0.436 624.462 o
8 -11 -4 16.968 17.982 0.826 113.765 o
8 -11 -3 32.220 31.574 0.896 57.750 o
8 -11 -2 45.556 49.640 1.395 33.849 o
8 -11 -1 59.634 55.581 2.055 23.497 o
8 -10 -8 4.663 3.209 0.617 437.253 o
8 -10 -7 0.448 1.041 0.713 874.691 o
8 -10 -6 30.796 34.258 1.699 47.641 o
8 -10 -5 32.102 34.736 1.039 54.291 o
8 -10 -4 3.416 3.492 0.558 534.646 o
8 -10 -3 19.969 22.420 1.016 89.085 o
8 -10 -2 170.360 169.867 2.959 5.158 o
8 -10 -1 52.335 52.882 1.373 29.655 o
8 -9 -10 55.970 53.087 2.028 25.206 o
8 -9 -9 23.397 21.552 1.045 80.546 o
8 -9 -8 177.037 175.270 8.893 3.030 o
8 -9 -7 23.887 23.679 1.535 65.631 o
8 -9 -6 80.114 84.276 2.190 15.365 o
8 -9 -5 34.424 36.233 1.154 49.554 o
8 -9 -4 177.584 187.338 2.744 4.750 o
8 -9 -3 3.734 3.767 0.566 498.522 o
8 -9 -2 18.486 18.105 0.742 109.969 o
8 -9 -1 66.296 66.987 1.222 22.300 o
8 -8 -11 43.380 44.673 2.001 32.327 o
8 -8 -10 6.031 6.578 1.507 154.124 o
8 -8 -9 9.124 8.066 0.726 223.293 o
8 -8 -8 40.809 42.487 2.069 33.671 o
8 -8 -7 157.256 164.388 6.276 4.336 o
8 -8 -6 320.190 332.805 6.452 1.630 o
8 -8 -5 9.341 10.810 0.661 208.881 o
8 -8 -4 270.086 289.157 4.834 2.230 o
8 -8 -3 16.479 18.802 0.805 114.915 o
8 -8 -2 17.437 17.640 0.699 117.029 o
8 -8 -1 68.283 68.648 1.319 21.283 o
8 -7 -10 26.334 24.748 1.644 58.881 o
8 -7 -9 34.134 35.203 1.229 49.630 o
8 -7 -8 6.409 5.070 1.233 198.132 o
8 -7 -7 42.821 41.963 1.791 34.955 o
8 -7 -6 80.722 79.419 1.488 16.876 o
8 -7 -5 73.480 76.202 1.470 18.744 o
8 -7 -4 281.037 287.380 5.607 2.083 o
8 -7 -3 226.644 232.407 2.764 3.265 o
8 -7 -2 86.999 84.928 1.383 15.398 o
8 -7 -1 197.380 189.874 2.957 4.186 o
8 -6 -13 24.610 23.953 1.425 66.752 o
8 -6 -12 27.915 29.435 2.028 47.571 o
8 -6 -11 38.163 33.436 2.467 33.718 o
8 -6 -9 88.381 94.854 3.371 11.587 o
8 -6 -8 68.877 63.964 3.015 16.949 o
8 -6 -7 133.200 134.840 3.159 7.224 o
8 -6 -6 8.686 9.388 0.766 215.020 o
8 -6 -5 206.757 210.216 3.129 3.752 o
8 -6 -4 280.073 291.854 3.332 2.241 o
8 -6 -3 374.389 376.056 3.780 1.380 o
8 -6 -2 69.205 69.262 1.241 21.105 o
8 -6 -1 148.084 142.720 1.950 6.845 o
8 -5 -13 94.839 104.858 3.316 10.613 o
8 -5 -12 17.750 17.568 1.973 68.029 o
8 -5 -11 20.435 19.492 1.823 66.914 o
8 -5 -10 163.880 148.893 9.236 3.214 o
8 -5 -9 136.214 113.902 4.283 6.836 o
8 -5 -8 416.160 425.586 12.458 0.883 o
8 -5 -7 229.412 229.664 3.930 3.103 o
8 -5 -6 8.767 7.963 0.657 238.619 o
8 -5 -5 386.829 386.719 5.129 1.272 o
8 -5 -4 340.957 334.892 3.699 1.646 o
8 -5 -3 522.520 524.350 4.994 0.752 o
8 -5 -2 127.375 123.119 1.618 8.742 o
8 -5 -1 100.038 97.160 1.427 12.607 o
8 -4 -14 22.719 20.802 1.178 79.635 o
8 -4 -13 16.157 12.942 0.813 130.777 o
8 -4 -12 35.853 35.110 1.302 47.167 o
8 -4 -11 15.083 17.379 1.195 106.516 o
8 -4 -10 11.598 11.377 1.166 138.896 o
8 -4 -9 20.889 19.633 1.210 84.554 o
8 -4 -8 96.858 102.050 3.323 10.551 o
8 -4 -7 74.347 76.939 1.509 18.399 o
8 -4 -6 91.252 89.654 1.698 14.004 o
8 -4 -5 58.693 61.788 1.589 24.544 o
8 -4 -4 518.212 503.864 4.575 0.782 o
8 -4 -3 278.261 272.772 2.569 2.389 o
8 -4 -2 487.757 473.420 4.567 0.873 o
8 -4 -1 357.258 345.643 3.388 1.541 o
8 -3 -14 251.384 239.175 4.844 2.653 o
8 -3 -13 9.021 9.833 0.866 195.868 o
8 -3 -12 37.529 32.814 1.364 46.030 o
8 -3 -11 100.132 103.802 3.614 9.843 o
8 -3 -10 332.920 319.141 8.434 1.476 o
8 -3 -9 118.225 121.061 2.861 8.683 o
8 -3 -8 124.868 130.669 2.161 8.389 o
8 -3 -7 16.207 14.210 0.767 129.183 o
8 -3 -6 160.221 154.696 2.639 5.853 o
8 -3 -5 111.990 110.138 1.457 10.602 o
8 -3 -4 533.068 517.466 3.769 0.751 o
8 -3 -3 301.619 297.722 2.300 2.084 o
8 -3 -2 546.492 554.492 6.183 0.679 o
8 -3 -1 136.104 143.477 1.802 7.493 o
8 -2 -14 43.878 45.718 1.133 37.614 o
8 -2 -13 47.817 47.256 1.412 33.160 o
8 -2 -12 86.784 91.586 2.220 13.789 o
8 -2 -11 55.003 44.496 2.252 25.913 o
8 -2 -10 38.273 36.541 1.976 37.716 o
8 -2 -9 186.618 166.730 4.011 4.460 o
8 -2 -8 133.905 118.147 2.051 8.268 o
8 -2 -7 38.357 38.209 1.017 45.835 o
8 -2 -6 761.064 748.564 8.457 0.371 o
8 -2 -5 509.501 481.890 7.464 0.780 o
8 -2 -4 1133.550 1108.540 8.351 0.179 o
8 -2 -3 205.839 209.914 1.956 3.930 o
8 -2 -2 202.442 208.646 2.312 3.972 o
8 -2 -1 85.154 82.872 1.082 16.231 o
8 -1 -13 47.352 53.114 2.247 27.144 o
8 -1 -12 109.074 103.241 3.892 8.910 o
8 -1 -11 145.264 145.850 4.259 5.871 o
8 -1 -10 335.429 306.217 10.561 1.348 o
8 -1 -9 24.124 25.772 1.427 66.007 o
8 -1 -8 35.677 37.951 1.620 42.734 o
8 -1 -7 101.975 89.649 1.492 12.778 o
8 -1 -6 85.315 79.607 2.496 14.368 o
8 -1 -5 229.109 214.312 3.122 3.328 o
8 -1 -4 622.562 620.397 5.136 0.550 o
8 -1 -3 566.785 559.398 6.818 0.641 o
8 -1 -2 68.571 70.750 0.926 21.630 o
8 -1 -1 318.967 307.909 4.451 1.825 o
8 0 0 609.332 611.604 7.240 0.555 o
8 0 1 52.521 57.442 0.915 30.154 o
8 0 2 203.173 168.099 2.845 4.324 o
8 0 3 37.487 48.558 1.878 35.434 o
8 0 4 28.230 25.022 0.835 70.425 o
8 0 5 168.946 150.803 2.431 5.668 o
8 0 6 230.120 259.710 3.672 2.922 o
8 0 7 6.230 9.444 0.855 237.760 o
8 0 8 0.025 0.944 0.557 1480.120 o
8 0 9 471.500 542.440 6.617 0.807 o
8 0 10 9.962 9.857 0.840 188.343 o
8 0 11 25.764 33.025 1.781 52.062 o
8 0 12 133.363 79.753 2.494 9.358 o
8 1 0 67.182 63.376 1.020 22.996 o
8 1 1 286.289 269.412 2.887 2.312 o
8 1 2 41.655 41.965 0.976 41.581 o
8 1 3 132.853 118.939 2.297 8.180 o
8 1 4 194.379 190.245 6.061 3.507 o
8 1 5 216.132 207.363 5.372 3.212 o
8 1 6 0.762 0.156 0.539 1379.520 o
8 1 7 165.248 162.633 4.497 4.893 o
8 1 8 345.911 365.593 7.432 1.381 o
8 1 9 128.264 138.164 2.773 7.619 o
8 1 10 52.222 57.905 1.899 26.279 o
8 1 11 11.508 15.457 1.453 109.420 o
8 1 12 21.677 18.363 0.959 91.653 o
8 2 0 113.457 105.511 1.373 10.730 o
8 2 1 7.176 11.196 0.566 250.019 o
8 2 2 191.993 194.362 2.597 4.323 o
8 2 3 101.679 115.465 1.611 11.254 o
8 2 4 60.558 58.014 1.250 25.629 o
8 2 5 29.111 27.564 0.880 65.862 o
8 2 6 210.763 219.273 6.281 3.021 o
8 2 7 77.496 85.231 4.166 11.630 o
8 2 8 22.852 19.755 1.009 85.066 o
8 2 9 367.881 407.493 6.023 1.275 o
8 2 10 15.382 16.736 0.782 126.152 o
8 2 11 36.655 45.851 2.001 35.635 o
8 3 0 150.750 146.903 2.158 6.557 o
8 3 1 155.930 135.011 2.379 6.514 o
8 3 2 24.043 22.610 1.050 77.720 o
8 3 3 243.734 244.923 3.981 2.809 o
8 3 4 176.602 171.247 2.082 5.152 o
8 3 5 321.783 321.008 5.061 1.734 o
8 3 6 102.554 93.191 4.246 9.243 o
8 3 7 19.271 25.095 2.576 46.670 o
8 3 8 187.075 206.165 4.470 3.904 o
8 3 9 134.140 146.371 2.793 7.090 o
8 3 10 56.638 61.158 1.479 25.762 o
8 3 11 95.764 107.461 3.179 10.598 o
8 4 0 42.564 43.247 1.315 38.224 o
8 4 1 21.771 23.843 1.425 71.897 o
8 4 2 135.454 127.210 2.704 7.564 o
8 4 3 84.127 87.008 1.782 15.173 o
8 4 4 239.230 228.548 5.647 2.738 o
8 4 5 89.525 83.804 1.675 14.722 o
8 4 6 25.391 20.968 1.850 58.172 o
8 4 7 33.501 35.245 2.220 38.506 o
8 4 8 18.049 21.579 1.288 86.848 o
8 4 9 83.663 89.112 1.943 14.841 o
8 4 10 19.268 16.151 0.860 106.808 o
8 4 11 0.260 0.533 0.566 1428.510 o
8 5 0 85.171 77.531 1.361 16.394 o
8 5 1 63.076 61.168 1.202 24.304 o
8 5 2 10.940 8.013 0.677 204.708 o
8 5 3 82.000 83.959 1.681 15.934 o
8 5 4 0.354 1.079 0.490 1543.980 o
8 5 5 129.165 143.722 5.824 5.512 o
8 5 6 42.300 40.041 1.918 34.777 o
8 5 8 132.486 144.707 4.604 6.155 o
8 5 9 21.103 18.532 1.124 88.135 o
8 5 10 1.855 1.540 0.528 866.744 o
8 5 11 70.421 56.499 16.965 1.806 o
8 6 0 282.001 298.704 4.010 2.153 o
8 6 1 95.176 94.614 1.657 13.174 o
8 6 2 35.038 31.433 1.034 52.786 o
8 6 3 31.883 27.131 0.871 61.787 o
8 6 4 43.827 41.422 1.750 34.843 o
8 6 5 28.201 28.255 1.551 55.990 o
8 6 6 49.438 53.574 2.055 27.355 o
8 6 7 33.393 37.033 2.357 36.465 o
8 6 8 3.483 4.988 1.124 264.590 o
8 6 9 15.862 18.308 1.343 95.531 o
8 6 10 17.955 15.786 1.069 104.481 o
8 7 0 82.832 82.420 1.756 15.808 o
8 7 1 36.944 38.197 1.380 43.992 o
8 7 2 5.931 6.000 0.597 336.519 o
8 7 3 134.026 127.989 2.137 7.916 o
8 7 4 175.821 176.944 3.932 4.623 o
8 7 5 19.651 19.901 1.122 90.334 o
8 7 6 1.634 2.571 0.608 718.624 o
8 7 7 6.739 6.034 1.316 177.099 o
8 7 8 60.426 69.448 2.631 19.320 o
8 7 9 24.165 16.494 6.783 10.904 o
8 8 0 156.871 162.937 3.657 5.461 o
8 8 1 9.588 10.728 0.887 182.740 o
8 8 2 21.056 20.307 0.979 90.042 o
8 8 3 28.769 28.810 1.012 63.529 o
8 8 4 36.386 38.945 1.292 44.979 o
8 8 5 70.226 70.170 1.611 19.933 o
8 8 6 115.348 128.621 2.731 8.722 o
8 8 7 10.083 11.429 1.398 128.169 o
8 8 8 26.167 25.022 1.507 61.716 o
8 8 9 4.977 2.960 0.548 455.404 o
8 9 0 6.253 3.899 0.866 288.117 o
8 9 1 26.245 25.812 1.011 70.617 o
8 9 2 68.650 74.512 2.091 18.623 o
8 9 3 61.641 59.875 3.755 16.008 o
8 9 4 52.421 61.117 2.494 22.897 o
8 9 5 54.096 59.007 2.302 23.600 o
8 9 6 3.995 3.590 0.532 503.481 o
8 9 7 20.536 18.116 1.151 89.406 o
8 9 8 62.683 40.397 1.425 27.650 o
8 10 0 82.446 85.481 3.015 13.381 o
8 10 1 7.369 7.100 0.831 242.541 o
8 10 2 57.427 60.148 1.697 24.870 o
8 10 3 18.539 16.192 0.854 109.840 o
8 10 4 12.275 12.552 1.124 134.826 o
8 10 5 2.311 2.199 0.483 784.526 o
8 10 6 5.882 5.158 0.448 390.112 o
8 11 0 15.362 12.086 1.096 121.765 o
8 11 1 38.662 34.834 1.535 42.459 o
8 11 2 67.082 69.750 2.467 18.410 o
8 11 3 38.011 35.135 1.562 42.587 o
8 11 4 19.410 18.527 1.014 96.754 o
8 12 0 7.099 8.661 0.822 235.635 o
8 12 2 2.617 2.193 0.521 704.331 o
9 -11 -5 9.059 7.701 0.576 246.415 o
9 -11 -4 8.939 6.358 0.630 253.418 o
9 -11 -1 2.613 2.028 0.521 715.587 o
9 -10 -7 173.448 178.034 4.440 4.510 o
9 -10 -6 74.908 77.893 1.686 17.849 o
9 -10 -5 47.903 50.261 1.307 32.841 o
9 -10 -4 15.374 16.272 0.761 128.382 o
9 -10 -3 38.116 40.480 1.590 40.195 o
9 -10 -1 7.369 7.024 0.459 306.816 o
9 -9 -7 7.687 8.298 0.658 254.564 o
9 -9 -6 42.086 45.980 2.042 32.338 o
9 -9 -5 12.839 13.016 0.811 151.742 o
9 -9 -4 10.276 10.805 0.738 190.147 o
9 -9 -3 84.904 90.650 2.212 14.127 o
9 -9 -2 135.003 140.363 2.075 7.533 o
9 -9 -1 48.370 52.837 1.266 32.102 o
9 -8 -10 133.714 129.661 3.426 7.164 o
9 -8 -9 9.918 10.634 1.233 145.705 o
9 -8 -8 10.351 11.422 0.684 190.884 o
9 -8 -7 9.350 12.016 0.843 183.232 o
9 -8 -6 3.491 2.736 0.667 493.275 o
9 -8 -5 3.964 4.101 0.614 451.727 o
9 -8 -4 8.269 10.143 0.657 229.203 o
9 -8 -3 140.476 155.904 2.440 6.717 o
9 -8 -2 112.952 117.215 1.918 9.911 o
9 -8 -1 75.871 76.651 1.314 18.428 o
9 -7 -10 0.310 0.576 1.151 399.129 o
9 -7 -9 146.794 145.392 4.550 5.675 o
9 -7 -8 69.054 69.450 2.500 17.944 o
9 -7 -7 48.470 49.123 1.358 32.584 o
9 -7 -6 15.934 20.552 1.507 85.448 o
9 -7 -5 16.066 16.002 0.905 119.037 o
9 -7 -4 11.282 10.484 0.650 188.796 o
9 -7 -3 31.614 34.821 1.177 53.254 o
9 -7 -2 288.471 288.954 2.936 2.202 o
9 -7 -1 61.498 66.396 1.152 24.075 o
9 -6 -12 69.441 64.132 2.193 19.315 o
9 -6 -9 8.618 10.771 1.891 98.488 o
9 -6 -8 19.446 20.951 0.995 93.439 o
9 -6 -7 1.766 1.875 0.717 628.052 o
9 -6 -6 13.429 14.472 1.166 121.120 o
9 -6 -5 25.103 23.240 1.330 68.650 o
9 -6 -4 9.399 9.653 0.594 223.082 o
9 -6 -3 44.568 42.067 1.040 38.938 o
9 -6 -2 156.911 159.392 1.866 6.112 o
9 -6 -1 203.263 202.498 3.947 3.746 o
9 -5 -12 20.131 17.622 1.453 80.945 o
9 -5 -11 24.449 27.873 2.001 52.163 o
9 -5 -8 43.138 46.681 1.665 34.351 o
9 -5 -7 43.410 44.365 1.236 37.781 o
9 -5 -6 15.946 17.499 1.244 100.972 o
9 -5 -5 4.295 4.770 0.747 368.381 o
9 -5 -4 5.880 5.660 0.526 361.171 o
9 -5 -3 34.057 32.912 0.828 55.067 o
9 -5 -2 325.462 319.378 3.541 1.789 o
9 -5 -1 162.856 162.236 3.572 5.313 o
9 -4 -13 83.239 79.507 2.439 14.784 o
9 -4 -12 120.771 124.399 3.837 7.661 o
9 -4 -11 72.220 75.795 4.837 11.086 o
9 -4 -10 9.818 11.363 1.384 130.812 o
9 -4 -9 8.810 7.893 1.507 133.913 o
9 -4 -8 332.618 319.397 7.153 1.558 o
9 -4 -7 80.622 86.090 4.947 9.895 o
9 -4 -6 100.876 103.553 1.927 11.704 o
9 -4 -5 36.418 36.751 1.138 47.402 o
9 -4 -4 141.220 140.686 2.418 7.054 o
9 -4 -3 27.537 26.461 0.720 71.992 o
9 -4 -2 13.920 14.717 0.598 149.944 o
9 -4 -1 758.020 774.537 7.588 0.369 o
9 -3 -13 1.228 1.316 0.904 519.355 o
9 -3 -12 10.933 10.739 0.811 177.072 o
9 -3 -11 65.483 69.638 1.753 20.851 o
9 -3 -10 17.966 16.708 1.162 98.999 o
9 -3 -9 27.183 27.592 1.542 57.859 o
9 -3 -8 208.203 221.055 4.123 3.464 o
9 -3 -7 17.094 17.279 1.074 104.669 o
9 -3 -6 99.563 95.853 1.870 12.339 o
9 -3 -5 18.983 21.308 1.076 91.708 o
9 -3 -4 29.761 28.004 0.706 66.492 o
9 -3 -3 9.179 8.319 0.470 250.792 o
9 -3 -2 428.275 438.360 4.322 1.069 o
9 -3 -1 206.421 205.334 3.098 3.810 o
9 -2 -13 9.215 9.903 0.659 216.922 o
9 -2 -12 40.434 44.485 1.328 39.198 o
9 -2 -11 192.820 205.923 3.565 3.993 o
9 -2 -10 99.233 107.763 2.442 11.134 o
9 -2 -9 47.872 46.533 1.741 31.392 o
9 -2 -8 38.647 47.620 2.290 31.646 o
9 -2 -7 36.373 35.100 1.052 49.068 o
9 -2 -6 6.849 6.716 0.617 296.722 o
9 -2 -5 188.260 184.954 1.878 4.651 o
9 -2 -4 20.917 20.059 0.598 100.583 o
9 -2 -3 114.494 122.160 1.380 9.881 o
9 -2 -2 66.287 69.501 1.185 22.010 o
9 -2 -1 71.534 71.312 1.176 20.334 o
9 -1 -14 113.492 117.246 3.207 8.840 o
9 -1 -13 22.134 20.791 1.781 64.435 o
9 -1 -12 41.830 43.057 1.639 36.398 o
9 -1 -11 67.879 70.457 2.294 18.671 o
9 -1 -10 27.625 27.624 1.772 53.150 o
9 -1 -9 27.137 24.534 1.268 65.354 o
9 -1 -8 20.583 15.782 1.172 91.910 o
9 -1 -7 132.482 124.493 1.932 8.214 o
9 -1 -6 30.076 29.238 1.150 59.243 o
9 -1 -5 11.824 10.845 0.496 192.158 o
9 -1 -4 39.480 40.118 0.839 45.100 o
9 -1 -3 233.388 239.499 3.602 3.021 o
9 -1 -2 501.269 518.511 6.084 0.782 o
9 -1 -1 142.392 152.366 1.631 6.985 o
9 0 0 16.648 17.906 0.610 123.191 o
9 0 1 148.259 139.759 1.803 6.956 o
9 0 2 57.282 62.826 1.113 26.348 o
9 0 3 0.239 0.820 0.382 2384.200 o
9 0 4 12.622 13.376 0.802 152.599 o
9 0 5 5.609 2.210 0.701 383.867 o
9 0 6 0.813 0.027 0.822 710.474 o
9 0 7 3.385 2.713 1.946 125.889 o
9 0 8 30.223 30.744 1.148 58.013 o
9 0 9 7.844 7.126 1.124 189.337 o
9 0 10 16.752 15.238 1.096 108.904 o
9 1 0 6.939 4.764 0.483 349.695 o
9 1 1 59.139 56.745 1.072 26.929 o
9 1 2 1.035 1.888 0.465 1138.680 o
9 1 3 10.604 10.653 0.597 199.978 o
9 1 4 60.137 58.692 2.448 21.343 o
9 1 5 10.388 8.183 0.631 215.551 o
9 1 8 9.083 10.371 1.370 138.696 o
9 1 9 45.219 53.348 3.631 19.880 o
9 1 10 15.123 15.211 1.041 118.584 o
9 2 0 364.827 350.061 5.719 1.413 o
9 2 1 56.455 56.861 1.042 28.111 o
9 2 2 37.670 43.379 0.911 44.813 o
9 2 3 113.961 103.142 1.585 10.668 o
9 2 4 46.189 39.216 1.458 36.188 o
9 2 5 38.935 44.336 1.239 41.036 o
9 2 8 13.714 14.319 0.887 136.901 o
9 2 9 4.891 2.503 0.530 481.593 o
9 2 10 9.099 6.194 0.987 200.250 o
9 3 0 250.217 243.675 2.972 2.836 o
9 3 1 58.227 57.976 1.291 26.392 o
9 3 2 10.379 7.358 0.557 229.512 o
9 3 3 28.876 30.949 0.931 62.771 o
9 3 4 60.864 57.484 2.813 19.865 o
9 3 5 7.139 6.464 0.523 309.910 o
9 3 6 39.751 32.694 2.179 35.949 o
9 3 9 4.830 6.647 0.829 298.904 o
9 3 10 38.370 40.507 1.590 40.000 o
9 4 0 45.154 54.343 1.328 33.122 o
9 4 1 63.869 61.197 1.292 23.803 o
9 4 2 52.659 55.096 1.135 29.929 o
9 4 3 87.395 91.420 1.550 14.618 o
9 4 4 88.376 86.837 3.543 11.691 o
9 4 5 9.784 8.530 0.786 203.969 o
9 4 6 79.337 83.007 2.397 15.193 o
9 4 9 27.542 28.887 1.507 57.179 o
9 4 10 21.852 21.569 1.096 82.990 o
9 5 0 12.970 13.408 0.723 154.988 o
9 5 1 42.192 38.410 0.944 42.807 o
9 5 2 56.626 55.747 1.140 27.978 o
9 5 3 102.496 105.898 1.795 11.523 o
9 5 4 5.719 5.171 0.547 370.908 o
9 5 5 2.393 2.706 0.607 624.433 o
9 5 6 16.464 16.841 1.238 100.587 o
9 5 7 66.547 70.983 2.933 16.994 o
9 5 8 23.807 16.718 1.261 79.559 o
9 5 9 20.216 20.857 1.151 86.540 o
9 6 0 26.115 24.091 1.566 61.245 o
9 6 1 13.394 10.134 0.628 171.130 o
9 6 2 6.673 3.500 1.427 171.759 o
9 6 3 19.825 20.798 0.700 100.810 o
9 6 4 49.294 51.281 1.867 28.919 o
9 6 5 52.538 51.319 1.750 28.159 o
9 6 6 267.426 282.396 4.767 2.289 o
9 6 7 13.529 14.376 0.999 131.086 o
9 6 8 11.575 11.456 1.288 129.253 o
9 6 9 51.255 30.065 1.288 36.986 o
9 7 0 141.753 142.657 2.740 6.838 o
9 7 1 6.179 4.839 0.780 300.506 o
9 7 2 0.407 0.421 0.497 1690.150 o
9 7 3 116.869 123.851 2.800 8.728 o
9 7 4 12.280 11.366 0.664 173.241 o
9 7 5 69.889 75.697 2.795 16.402 o
9 7 6 49.615 55.827 2.275 25.692 o
9 7 7 4.674 5.289 0.822 322.907 o
9 8 0 2.569 3.844 0.730 478.991 o
9 8 1 24.619 25.540 0.996 74.431 o
9 8 2 58.160 62.391 1.425 25.169 o
9 8 3 7.479 9.167 0.908 213.260 o
9 8 4 5.995 5.741 0.677 318.960 o
9 8 5 32.957 31.024 1.590 48.601 o
9 8 6 56.867 58.678 2.001 24.103 o
9 8 7 15.286 11.127 0.795 142.457 o
9 9 0 45.817 47.398 1.420 34.195 o
9 9 1 57.214 49.281 1.272 28.672 o
9 9 2 7.307 5.894 0.691 281.207 o
9 9 3 29.911 29.764 1.562 52.880 o
9 9 4 82.727 80.247 2.467 14.753 o
9 10 0 11.993 9.455 1.014 155.386 o
9 10 1 1.744 1.006 0.344 1294.820 o
9 10 2 13.073 14.361 1.069 129.221 o
9 10 3 0.909 0.740 0.576 1102.940 o
9 11 1 10.424 8.989 0.740 198.561 o
10 -9 -3 25.605 29.681 1.288 63.311 o
10 -9 -2 52.827 56.100 1.327 28.891 o
10 -9 -1 6.552 4.480 0.455 374.973 o
10 -8 -4 3.073 5.477 1.370 207.044 o
10 -8 -3 90.661 102.473 4.947 8.762 o
10 -8 -2 75.562 75.360 1.820 17.709 o
10 -8 -1 18.455 20.060 0.722 106.752 o
10 -7 -9 71.080 75.176 2.302 17.519 o
10 -7 -4 125.561 140.554 4.878 6.310 o
10 -7 -3 35.113 42.066 1.404 43.671 o
10 -7 -2 46.664 49.989 1.536 32.344 o
10 -7 -1 30.869 31.354 0.990 58.736 o
10 -6 -10 1.838 3.234 0.904 429.908 o
10 -6 -9 51.922 45.714 2.001 28.234 o
10 -6 -8 7.492 6.495 1.343 165.187 o
10 -6 -7 13.275 10.908 1.562 104.512 o
10 -6 -6 42.350 41.110 2.193 32.224 o
10 -6 -5 64.483 70.761 5.098 11.303 o
10 -6 -4 79.808 86.934 3.042 13.566 o
10 -6 -3 238.749 262.638 6.934 2.385 o
10 -6 -2 145.888 153.543 5.139 5.274 o
10 -6 -1 14.650 16.416 0.710 134.373 o
10 -5 -11 0.729 1.507 0.795 669.993 o
10 -5 -8 56.550 47.359 2.494 23.695 o
10 -5 -7 13.365 12.717 1.809 88.025 o
10 -5 -6 128.063 130.325 7.331 4.777 o
10 -5 -5 6.963 6.737 0.744 269.283 o
10 -5 -4 170.838 182.486 3.101 4.919 o
10 -5 -3 67.806 68.399 1.649 20.677 o
10 -5 -2 83.819 92.458 1.699 14.905 o
10 -5 -1 131.193 136.323 3.220 7.251 o
10 -4 -11 16.630 14.279 1.288 102.072 o
10 -4 -10 18.571 28.092 1.864 62.173 o
10 -4 -7 91.540 91.538 3.672 10.967 o
10 -4 -6 124.164 137.604 3.909 7.110 o
10 -4 -5 115.761 122.160 4.707 7.228 o
10 -4 -4 7.735 9.163 0.818 222.911 o
10 -4 -3 169.759 172.792 2.691 5.203 o
10 -4 -2 24.326 22.453 1.204 73.745 o
10 -4 -1 69.283 73.624 1.737 19.453 o
10 -3 -12 3.164 3.234 0.767 441.745 o
10 -3 -11 59.067 62.597 2.439 21.151 o
10 -3 -10 30.888 32.724 2.083 42.931 o
10 -3 -9 8.502 10.250 1.891 99.574 o
10 -3 -6 114.862 119.194 3.261 8.637 o
10 -3 -5 5.389 6.748 0.809 289.494 o
10 -3 -4 178.603 185.247 4.684 4.235 o
10 -3 -3 100.794 115.698 1.853 11.145 o
10 -3 -2 135.083 145.946 2.218 7.318 o
10 -3 -1 79.280 85.278 3.142 13.533 o
10 -2 -12 31.208 36.423 1.507 48.730 o
10 -2 -11 1.999 2.521 1.233 283.545 o
10 -2 -10 28.119 22.170 1.305 64.960 o
10 -2 -9 127.451 125.331 3.011 7.877 o
10 -2 -8 102.967 112.493 2.893 10.103 o
10 -2 -7 67.811 62.542 2.933 17.524 o
10 -2 -6 51.884 53.593 1.748 27.969 o
10 -2 -5 183.061 183.400 3.856 4.389 o
10 -2 -4 44.360 42.963 0.851 39.748 o
10 -2 -3 530.477 551.119 8.648 0.674 o
10 -2 -2 185.330 194.894 3.827 4.213 o
10 -2 -1 40.929 45.758 1.436 37.634 o
10 -1 -12 23.287 21.528 0.908 84.079 o
10 -1 -11 9.186 12.198 1.050 163.079 o
10 -1 -10 261.737 271.367 5.067 2.362 o
10 -1 -9 11.860 10.086 1.355 126.133 o
10 -1 -8 53.987 51.776 2.083 25.864 o
10 -1 -7 143.713 146.685 7.247 4.341 o
10 -1 -6 176.490 171.458 3.313 4.857 o
10 -1 -5 35.962 36.882 1.070 48.410 o
10 -1 -4 574.600 571.537 8.122 0.609 o
10 -1 -3 77.266 80.878 1.122 17.941 o
10 -1 -2 129.578 135.353 1.839 8.098 o
10 -1 -1 94.679 90.947 1.501 13.645 o
10 0 0 141.766 152.189 2.297 6.798 o
10 0 1 39.916 40.631 1.180 42.166 o
10 0 2 292.289 319.024 4.351 1.974 o
10 0 3 136.199 119.170 2.024 8.105 o
10 0 4 417.792 400.379 8.181 1.055 o
10 0 5 0.221 0.400 0.809 787.895 o
10 0 6 0.024 0.170 0.735 1012.250 o
10 0 7 0.021 0.690 0.626 1271.490 o
10 0 8 13.027 9.174 1.316 125.637 o
10 0 9 4.469 2.412 0.548 503.374 o
10 1 0 38.414 39.088 1.438 41.877 o
10 1 1 331.534 339.201 6.590 1.549 o
10 1 2 26.239 26.448 0.985 70.483 o
10 1 3 152.802 140.231 2.522 6.484 o
10 1 4 18.556 16.636 1.669 77.848 o
10 1 5 97.324 91.730 3.371 10.897 o
10 1 6 26.335 26.898 2.741 38.533 o
10 1 7 42.057 50.127 2.083 31.049 o
10 1 8 19.910 14.991 1.014 101.030 o
10 1 9 44.828 33.189 1.206 41.026 o
10 2 0 342.625 352.233 8.139 1.384 o
10 2 1 22.415 23.704 1.125 78.387 o
10 2 2 106.291 107.994 2.488 10.420 o
10 2 3 96.918 97.120 2.010 12.427 o
10 2 4 154.559 147.763 5.701 4.842 o
10 2 5 21.339 23.919 1.408 73.113 o
10 2 7 16.616 17.266 1.398 92.480 o
10 2 8 9.848 9.289 0.630 215.515 o
10 3 0 7.414 8.441 0.679 255.123 o
10 3 1 118.544 124.995 1.908 9.166 o
10 3 2 23.471 20.547 0.759 88.198 o
10 3 3 160.303 147.768 4.835 5.091 o
10 3 4 6.126 6.377 0.650 312.873 o
10 3 5 110.916 109.644 2.234 10.170 o
10 3 6 21.436 22.408 0.945 86.933 o
10 3 7 50.385 43.166 1.809 30.585 o
10 3 8 60.452 55.937 1.699 24.549 o
10 4 0 391.098 398.155 5.382 1.228 o
10 4 1 7.172 7.346 0.789 251.058 o
10 4 2 95.367 92.612 3.026 11.533 o
10 4 3 9.253 7.289 0.529 252.343 o
10 4 4 138.853 134.735 5.241 5.715 o
10 4 5 9.692 10.215 0.739 200.070 o
10 4 6 99.144 95.525 2.276 11.963 o
10 4 7 19.170 21.733 1.480 77.637 o
10 5 0 65.049 63.421 7.674 6.888 o
10 5 1 112.271 112.502 4.754 7.576 o
10 5 2 2.576 2.662 0.535 667.731 o
10 5 3 24.425 21.950 1.046 77.686 o
10 5 4 15.054 11.250 0.757 145.741 o
10 5 6 3.798 3.039 1.083 290.470 o
10 6 0 24.570 24.940 1.809 57.605 o
10 6 1 22.477 28.408 1.279 69.875 o
10 6 2 9.620 10.255 1.151 157.022 o
10 6 4 114.210 68.809 7.318 5.849 o
10 6 6 9.800 7.783 0.795 207.383 o
10 7 0 62.051 63.354 1.762 22.654 o
10 7 1 122.130 135.070 2.786 8.051 o
10 7 2 8.192 6.029 0.822 239.214 o
10 7 3 47.077 33.244 1.453 37.585 o
10 8 0 84.484 85.549 1.911 15.039 o
10 8 1 2.958 2.485 0.532 637.988 o
10 9 0 3.525 2.109 0.420 676.851 o
10 9 1 0.707 0.301 0.356 2282.480 o
10 9 2 45.219 32.888 1.343 39.828 o
11 -8 -1 33.996 28.859 1.069 55.266 o
11 -7 -1 67.038 71.860 2.220 18.911 o
11 -6 -4 15.874 19.102 1.151 102.525 o
11 -5 -8 2.469 3.344 0.904 399.369 o
11 -5 -7 8.238 8.195 1.124 180.223 o
11 -5 -4 67.212 70.572 2.439 18.379 o
11 -5 -3 35.153 37.273 1.727 42.271 o
11 -5 -1 246.193 256.088 6.769 2.370 o
11 -4 -8 1.649 1.453 1.069 380.684 o
11 -4 -7 31.869 31.846 1.836 45.877 o
11 -4 -6 7.933 7.372 1.398 152.160 o
11 -4 -5 0.250 1.478 0.726 844.927 o
11 -4 -4 7.675 10.058 1.041 187.296 o
11 -4 -3 210.094 223.117 5.920 3.078 o
11 -4 -2 33.293 38.489 8.715 6.537 o
11 -4 -1 3.537 4.406 0.744 407.226 o
11 -3 -10 24.578 23.515 1.261 70.919 o
11 -3 -6 70.719 79.644 3.070 15.243 o
11 -3 -5 3.545 3.763 0.719 433.800 o
11 -3 -4 47.897 51.579 2.055 28.362 o
11 -3 -3 31.356 48.560 8.099 7.359 o
11 -3 -2 100.570 111.727 2.643 10.608 o
11 -3 -1 171.491 180.488 3.787 4.732 o
11 -2 -9 38.836 40.233 1.973 36.255 o
11 -2 -8 2.108 3.234 1.370 233.541 o
11 -2 -5 56.874 65.063 2.905 19.544 o
11 -2 -4 83.556 82.878 2.795 13.825 o
11 -2 -3 8.079 10.953 1.480 132.353 o
11 -2 -2 19.460 20.975 1.352 81.934 o
11 -2 -1 67.582 77.580 2.672 16.973 o
11 -1 -9 5.961 6.221 1.316 183.299 o
11 -1 -8 41.557 44.536 2.302 30.919 o
11 -1 -7 9.553 12.854 1.754 101.464 o
11 -1 -4 61.512 71.860 3.070 17.375 o
11 -1 -3 22.390 25.353 1.808 60.171 o
11 -1 -2 192.528 208.581 7.179 3.116 o
11 -1 -1 13.501 13.431 1.628 96.038 o
11 0 0 6.846 7.494 0.863 242.257 o
11 0 1 5.111 5.633 0.755 325.313 o
11 0 2 0.388 1.041 1.124 404.576 o
11 0 3 33.878 40.127 1.549 44.078 o
11 0 4 52.143 61.920 4.358 15.046 o
11 0 5 16.980 16.233 1.507 88.269 o
11 0 6 26.294 27.062 0.930 70.727 o
11 1 0 14.590 15.757 1.093 117.038 o
11 1 1 5.017 4.952 0.616 382.148 o
11 1 2 2.104 2.667 0.589 673.911 o
11 1 4 3.229 4.796 1.261 234.314 o
11 1 5 11.309 14.114 1.288 123.989 o
11 2 0 5.130 7.674 0.982 246.181 o
11 2 1 13.498 13.792 0.785 146.023 o
11 2 2 41.206 40.380 3.240 24.716 o
11 2 3 7.599 6.963 2.001 99.361 o
11 2 4 1.911 0.844 0.664 731.736 o
11 2 5 62.177 61.829 2.302 20.974 o
11 2 6 76.708 65.584 2.193 17.628 o
11 3 0 3.156 3.115 0.576 558.838 o
11 3 1 27.210 27.830 1.005 67.088 o
11 3 2 14.771 13.934 0.792 137.038 o
11 3 3 13.876 15.677 0.819 135.716 o
11 3 4 5.503 4.522 0.795 318.528 o
11 3 5 1.208 1.978 0.699 705.384 o
11 3 6 10.238 9.318 0.822 190.172 o
11 4 0 22.159 25.369 0.993 80.179 o
11 4 1 22.501 22.268 0.748 88.733 o
11 4 2 19.077 18.541 0.696 108.044 o
11 4 3 8.508 8.610 0.910 203.508 o
11 5 0 18.071 19.660 1.805 71.256 o
11 5 1 104.475 104.878 2.413 10.801 o
11 5 2 10.751 9.372 0.982 168.523 o
11 5 3 23.971 25.256 0.881 78.418 o
11 5 4 17.733 22.364 1.261 87.580 o
11 6 0 3.523 2.060 0.492 630.491 o
11 6 1 20.271 20.990 0.842 95.229 o
11 6 2 48.761 40.177 2.083 30.258 o
11 6 3 19.795 19.130 1.096 91.880 o
11 7 0 7.916 8.162 0.658 251.635 o
11 7 1 0.353 0.088 0.296 3936.580 o
11 8 0 10.775 9.483 0.603 204.594 o
12 -5 -2 20.562 26.009 0.987 83.466 o
12 -5 -1 14.928 12.689 0.685 145.627 o
12 -4 -2 4.506 5.152 0.548 422.947 o
12 -4 -1 2.125 2.933 0.493 747.059 o
12 -2 -1 1.109 10.552 1.206 236.439 o
12 -1 -2 12.659 40.260 2.138 55.254 o
12 -1 -1 28.991 38.250 1.305 52.730 o
12 0 0 58.804 60.201 1.647 24.573 o
12 0 1 33.501 36.878 1.230 49.395 o
12 0 2 52.713 52.758 2.001 26.556 o
12 0 3 40.207 39.386 1.973 35.695 o
12 1 0 11.349 8.386 1.151 151.367 o
12 1 1 6.154 3.755 0.987 261.718 o
12 1 3 14.780 13.046 0.877 134.961 o
12 2 0 37.701 35.317 1.153 46.714 o
12 2 1 3.350 2.677 0.573 563.312 o
12 2 2 11.655 14.805 1.480 108.388 o
12 2 3 33.950 21.980 0.987 61.127 o
12 3 0 102.700 94.974 7.016 6.079 o
12 3 1 50.890 53.857 1.932 27.391 o
12 3 2 27.890 25.543 1.178 64.945 o
12 4 0 47.088 46.783 1.617 32.484 o
12 5 0 35.576 30.586 1.096 52.001 o
;
_iucr_refine_instructions_details 
;
TITL gmp571_a.res in P2(1)
REM Old TITL GMP571 in P2(1)/m
REM SHELXT solution in P2(1)
REM R1 0.104, Rweak 0.029, Alpha 0.003, Orientation as input
REM Flack x = 0.033 ( 0.047 ) from Parsons' quotients
REM Formula found by SHELXT: C69 N65 O62
CELL 1.54184 10.086856 12.808808 14.069275 90 97.4889 90
ZERR 2 0.000121 0.000167 0.00018 0 0.0012 0
LATT -1
SYMM -X,0.5+Y,-Z
SFAC C H N O
UNIT 64 120 8 16

L.S. 2
PLAN  7
SIZE 0.18 0.11 0.08
TEMP -123
conf 
fmap 2
acta 
WGHT 0.047347 0.207192
FVAR 0.604049
REM <olex2.extras>
REM <HklSrc "%.\\GMP571.hkl">
REM </olex2.extras>

N1    3     0.93826  0.37199  0.42218  11.00000  0.02886  0.02437  0.01980 =
 0.00134  0.00555 -0.00320 
C2    1     0.93990  0.48598  0.42787  11.00000  0.05055  0.02548  0.02088 =
 0.00077  0.00816 -0.00896 
AFIX 23
H2a   2     1.00639  0.51397  0.38859  11.00000 -1.20000 
H2b   2     0.85094  0.51370  0.40181  11.00000 -1.20000 
AFIX 0
C3    1     0.97532  0.52165  0.53175  11.00000  0.04031  0.03508  0.02404 =
 -0.00423  0.00887 -0.01372 
AFIX 23
H3a   2     1.06630  0.49717  0.55678  11.00000 -1.20000 
H3b   2     0.97482  0.59887  0.53461  11.00000 -1.20000 
AFIX 0
C4    1     0.87478  0.47801  0.59351  11.00000  0.02206  0.03364  0.01796 =
 -0.00083  0.00138 -0.00145 
AFIX 13
H4    2     0.78480  0.50784  0.57013  11.00000 -1.20000 
AFIX 0
C5    1     0.86747  0.36011  0.58190  11.00000  0.03525  0.03247  0.02244 =
 0.00341  0.00792 -0.00477 
AFIX 23
H5a   2     0.95379  0.32876  0.60926  11.00000 -1.20000 
H5b   2     0.79692  0.33212  0.61758  11.00000 -1.20000 
AFIX 0
C6    1     0.83671  0.33013  0.47654  11.00000  0.03308  0.02906  0.02467 =
 -0.00002  0.00817 -0.00778 
AFIX 23
H6a   2     0.74787  0.35780  0.45012  11.00000 -1.20000 
H6b   2     0.83398  0.25313  0.47048  11.00000 -1.20000 
AFIX 0
C7    1     0.92722  0.32768  0.32485  11.00000  0.03175  0.02290  0.02099 =
 0.00085  0.00417 -0.00197 
AFIX 13
H7    2     0.91899  0.25031  0.33154  11.00000 -1.20000 
AFIX 0
C8    1     1.05241  0.34779  0.27601  11.00000  0.03804  0.02503  0.03190 =
 -0.00139  0.01421 -0.00311 
AFIX 13
H8    2     1.06805  0.42481  0.27417  11.00000 -1.20000 
AFIX 0
C9    1     1.17334  0.29687  0.33344  11.00000  0.03174  0.03918  0.04510 =
 -0.00801  0.00794 -0.00297 
AFIX 137
H9a   2     1.18392  0.32362  0.39925  11.00000 -1.50000 
H9b   2     1.16049  0.22106  0.33427  11.00000 -1.50000 
H9c   2     1.25361  0.31311  0.30382  11.00000 -1.50000 
AFIX 0
C10   1     1.03333  0.30637  0.17322  11.00000  0.05054  0.04585  0.03024 =
 -0.00210  0.01533  0.00544 
AFIX 137
H10a  2     1.01702  0.23097  0.17390  11.00000 -1.50000 
H10b  2     0.95670  0.34131  0.13652  11.00000 -1.50000 
H10c  2     1.11404  0.32029  0.14335  11.00000 -1.50000 
AFIX 0
C11   1     0.80084  0.36506  0.26267  11.00000  0.03505  0.02586  0.01857 =
 -0.00095  0.00548 -0.00052 
O12   4     0.78232  0.45056  0.22795  11.00000  0.05221  0.02819  0.03599 =
 0.00523 -0.00383  0.00216 
O13   4     0.70812  0.28908  0.25264  11.00000  0.03446  0.03386  0.03087 =
 0.00344 -0.00329 -0.00472 
C14   1     0.58389  0.31327  0.19438  11.00000  0.03734  0.04796  0.03614 =
 -0.00052 -0.00655 -0.00090 
AFIX 137
H14a  2     0.60086  0.32846  0.12877  11.00000 -1.50000 
H14b  2     0.52316  0.25349  0.19383  11.00000 -1.50000 
H14c  2     0.54305  0.37433  0.22087  11.00000 -1.50000 
AFIX 0
N15   3     0.91102  0.50903  0.69373  11.00000  0.02008  0.03946  0.02029 =
 -0.00305  0.00289 -0.00341 
H15   2     0.99625  0.51936  0.71492  11.00000  0.02619 
C16   1     0.81991  0.50785  0.75520  11.00000  0.02179  0.03030  0.02185 =
 0.00020  0.00361  0.00246 
O17   4     0.70245  0.48562  0.73301  11.00000  0.01917  0.05286  0.02791 =
 -0.00556  0.00361 -0.00188 
O18   4     0.87616  0.53576  0.84390  11.00000  0.02209  0.03845  0.02012 =
 -0.00241  0.00526 -0.00119 
C19   1     0.79670  0.53437  0.92489  11.00000  0.02477  0.03796  0.02220 =
 -0.00134  0.00778  0.00030 
C20   1     0.68332  0.61351  0.90883  11.00000  0.02845  0.04258  0.03349 =
 -0.00546  0.00809  0.00458 
AFIX 137
H20a  2     0.71874  0.68099  0.89107  11.00000 -1.50000 
H20b  2     0.61583  0.58910  0.85717  11.00000 -1.50000 
H20c  2     0.64244  0.62136  0.96791  11.00000 -1.50000 
AFIX 0
C21   1     0.74891  0.42440  0.94118  11.00000  0.04046  0.04364  0.03389 =
 0.00579  0.01139 -0.00265 
AFIX 137
H21a  2     0.68382  0.40319  0.88675  11.00000 -1.50000 
H21b  2     0.82529  0.37648  0.94725  11.00000 -1.50000 
H21c  2     0.70674  0.42245  1.00009  11.00000 -1.50000 
AFIX 0
C22   1     0.89774  0.56913  1.00876  11.00000  0.03156  0.05540  0.02347 =
 -0.00363  0.00550  0.00073 
AFIX 137
H22a  2     0.97225  0.51948  1.01758  11.00000 -1.50000 
H22b  2     0.93158  0.63864  0.99554  11.00000 -1.50000 
H22c  2     0.85446  0.57166  1.06716  11.00000 -1.50000 
AFIX 0

N51   3     0.48144  0.58320  0.41272  11.00000  0.03512  0.01868  0.02094 =
 -0.00087  0.01051 -0.00019 
C52   1     0.42519  0.66609  0.46684  11.00000  0.04127  0.02330  0.02237 =
 -0.00063  0.00966  0.00530 
AFIX 23
H52a  2     0.46453  0.73408  0.45211  11.00000 -1.20000 
H52b  2     0.32732  0.67000  0.44776  11.00000 -1.20000 
AFIX 0
C53   1     0.45470  0.64428  0.57433  11.00000  0.03519  0.02779  0.02266 =
 -0.00307  0.00736  0.00351 
AFIX 23
H53a  2     0.55257  0.64126  0.59367  11.00000 -1.20000 
H53b  2     0.41811  0.70133  0.61062  11.00000 -1.20000 
AFIX 0
C54   1     0.39139  0.54071  0.59739  11.00000  0.02064  0.03900  0.01913 =
 0.00458  0.00342  0.00145 
AFIX 13
H54   2     0.29251  0.54636  0.57893  11.00000 -1.20000 
AFIX 0
C55   1     0.44353  0.45465  0.53734  11.00000  0.03721  0.02496  0.02424 =
 0.00429  0.00536 -0.00363 
AFIX 23
H55a  2     0.54029  0.44428  0.55784  11.00000 -1.20000 
H55b  2     0.39701  0.38837  0.54775  11.00000 -1.20000 
AFIX 0
C56   1     0.42080  0.48276  0.43119  11.00000  0.04093  0.02133  0.02340 =
 0.00118  0.00684 -0.00312 
AFIX 23
H56a  2     0.32354  0.48583  0.40931  11.00000 -1.20000 
H56b  2     0.45962  0.42760  0.39397  11.00000 -1.20000 
AFIX 0
C57   1     0.47503  0.60170  0.30894  11.00000  0.03921  0.02237  0.02338 =
 -0.00085  0.01192  0.00001 
AFIX 13
H57   2     0.52684  0.54359  0.28383  11.00000 -1.20000 
AFIX 0
C58   1     0.54266  0.70309  0.28217  11.00000  0.04137  0.02532  0.02765 =
 0.00271  0.01247 -0.00151 
AFIX 13
H58   2     0.49099  0.76382  0.30276  11.00000 -1.20000 
AFIX 0
C59   1     0.68619  0.71053  0.33096  11.00000  0.03958  0.03341  0.04052 =
 0.00461  0.01244 -0.00114 
AFIX 137
H59a  2     0.68747  0.70449  0.40051  11.00000 -1.50000 
H59b  2     0.73923  0.65394  0.30805  11.00000 -1.50000 
H59c  2     0.72426  0.77794  0.31572  11.00000 -1.50000 
AFIX 0
C60   1     0.53946  0.70689  0.17311  11.00000  0.06240  0.04345  0.03076 =
 0.00712  0.01625 -0.00972 
AFIX 137
H60a  2     0.58908  0.64726  0.15205  11.00000 -1.50000 
H60b  2     0.44653  0.70388  0.14249  11.00000 -1.50000 
H60c  2     0.58071  0.77196  0.15500  11.00000 -1.50000 
AFIX 0
C61   1     0.33327  0.59300  0.25616  11.00000  0.04577  0.02719  0.01745 =
 -0.00123  0.00984 -0.00358 
O62   4     0.28974  0.51743  0.21100  11.00000  0.05931  0.03349  0.03009 =
 -0.00743  0.00653 -0.01098 
O63   4     0.25943  0.67855  0.26636  11.00000  0.04209  0.03971  0.03207 =
 -0.01069 -0.00365  0.00590 
C64   1     0.12542  0.67760  0.21621  11.00000  0.04433  0.05676  0.03498 =
 -0.00618 -0.00401  0.00455 
AFIX 137
H64a  2     0.12873  0.66690  0.14759  11.00000 -1.50000 
H64b  2     0.07455  0.62082  0.24099  11.00000 -1.50000 
H64c  2     0.08185  0.74443  0.22595  11.00000 -1.50000 
AFIX 0
N65   3     0.41680  0.51539  0.69914  11.00000  0.01915  0.05046  0.01926 =
 0.00671  0.00296  0.00322 
H65   2     0.49923  0.49805  0.72235  11.00000  0.02296 
C66   1     0.31942  0.50841  0.75510  11.00000  0.02230  0.03030  0.02042 =
 0.00098  0.00294 -0.00036 
O67   4     0.20218  0.52810  0.73047  11.00000  0.01911  0.05073  0.02652 =
 0.00689  0.00332  0.00102 
O68   4     0.37219  0.47556  0.84345  11.00000  0.02303  0.04297  0.01788 =
 0.00431  0.00553  0.00385 
C69   1     0.29072  0.47424  0.92312  11.00000  0.02711  0.03883  0.02067 =
 0.00344  0.00898  0.00545 
C70   1     0.24532  0.58439  0.94189  11.00000  0.04181  0.03826  0.03292 =
 -0.00136  0.01099  0.00691 
AFIX 137
H70a  2     0.32173  0.63207  0.94484  11.00000 -1.50000 
H70b  2     0.17640  0.60596  0.88999  11.00000 -1.50000 
H70c  2     0.20849  0.58630  1.00298  11.00000 -1.50000 
AFIX 0
C71   1     0.17604  0.39722  0.90362  11.00000  0.02972  0.04295  0.03093 =
 0.00840  0.00973  0.00097 
AFIX 137
H71a  2     0.10996  0.42418  0.85224  11.00000 -1.50000 
H71b  2     0.21029  0.33003  0.88408  11.00000 -1.50000 
H71c  2     0.13383  0.38772  0.96194  11.00000 -1.50000 
AFIX 0
C72   1     0.39033  0.43584  1.00632  11.00000  0.03397  0.04990  0.01943 =
 0.00308  0.00512  0.00724 
AFIX 137
H72a  2     0.42096  0.36564  0.99206  11.00000 -1.50000 
H72b  2     0.46703  0.48339  1.01570  11.00000 -1.50000 
H72c  2     0.34715  0.43376  1.06478  11.00000 -1.50000 
AFIX 0
HKLF 4

END
Q1 1 0.90625 0.511111 0.555556 11 0.05 0.14
Q2 1 0.84375 0.344444 0.533333 11 0.05 0.12
Q3 1 1 0.333333 0.311111 11 0.05 0.12
Q4 1 0.5 0.322222 0.244444 11 0.05 0.11
Q5 1 0.875 0.355556 0.444444 11 0.05 0.11
Q6 1 0.6875 0.488889 0.666667 11 0.05 0.11
Q7 1 0.9375 0.522222 0.377778 11 0.05 0.11

  REM The information below was added by Olex2.
  REM
  REM R1 = 0.0305 for 6941 Fo > 4sig(Fo) and 0.0313 for all 7121 data
  REM 417 parameters refined using 1 restraints
  REM Highest difference peak 0.1426, deepest hole -0.1904
  REM Mean Shift 0.0000, Max Shift 0.0011.

  REM +++ Tabular Listing of Refinement Information +++
  REM R1_all = 0.0313
  REM R1_gt = 0.0305
  REM wR_ref = 0.0811
  REM GOOF = 1.0525
  REM Shift_max = 0.0011
  REM Shift_mean = 0.0000
  REM Reflections_all = 7121
  REM Reflections_gt = 6941
  REM Parameters = 417
  REM Hole = -0.1904
  REM Peak = 0.1426
  REM Flack = 0.14(10)

  
;
_olex2_submission_special_instructions 'No special instructions were received'
_oxdiff_exptl_absorpt_empirical_details 
;
Empirical correction (ABSPACK) includes:
- Absorption correction using spherical harmonics
- Frame scaling
;
_oxdiff_exptl_absorpt_empirical_full_max 1.391
_oxdiff_exptl_absorpt_empirical_full_min 0.679
_chemical_name_systematic        
'tert-butyl 1-((R)-1-(methoxycarbonyl)-2-methylpropyl)piperidin-4-ylcarbamate'
####################################################################### 
# 
# This file contains crystal structure data downloaded from the 
# Cambridge Structural Database (CSD) hosted by the Cambridge 
# Crystallographic Data Centre (CCDC).
# 
# Full information about CCDC data access policies and citation 
# guidelines are available at http://www.ccdc.cam.ac.uk/access/V1 
# 
# Audit and citation data items may have been added by the CCDC. 
# Please retain this information to preserve the provenance of 
# this file and to allow appropriate attribution of the data. 
# 
#######################################################################

data_GMP575
_database_code_depnum_ccdc_archive 'CCDC 2168602'
loop_
_audit_author_name
_audit_author_address
'Sergey Belyakov'
;Latvian Institute of Organic Synthesis
Latvia
;
_audit_update_record             
;
2023-03-07 deposited with the CCDC.	2023-07-13 downloaded from the CCDC.
;
_audit_creation_date             2021-11-19
_audit_creation_method           
;
Olex2 1.2-ac4
(compiled 2018.05.17 svn.r3504 for Rigaku Oxford Diffraction, GUI svn.r5492)
;
_chemical_formula_moiety         '2(C16 H30 N2 O4)'
_chemical_formula_sum            'C32 H60 N4 O8'
_chemical_formula_weight         628.86
_chemical_absolute_configuration ad
_chemical_oxdiff_formula         'C64 H120 N8 O16'
_chemical_oxdiff_usercomment     'GMP-575 (from Vytas)'
loop_
_atom_type_symbol
_atom_type_scat_dispersion_real
_atom_type_scat_dispersion_imag
_atom_type_scat_Cromer_Mann_a1
_atom_type_scat_Cromer_Mann_a2
_atom_type_scat_Cromer_Mann_a3
_atom_type_scat_Cromer_Mann_a4
_atom_type_scat_Cromer_Mann_b1
_atom_type_scat_Cromer_Mann_b2
_atom_type_scat_Cromer_Mann_b3
_atom_type_scat_Cromer_Mann_b4
_atom_type_scat_Cromer_Mann_c
_atom_type_scat_source
_atom_type_scat_dispersion_source
H 0.00000 0.00000 0.49300 0.32291 0.14019 0.04081 10.51090 26.12570 3.14236
57.79970 0.0030380000826
'International Tables Volume C Table 6.1.1.4 (pp. 500-502)'
'Henke, Gullikson and Davis, At. Data and Nucl. Data Tables, 1993, 54, 2'
C 0.01920 0.00962 2.31000 1.02000 1.58860 0.86500 20.84390 10.20750 0.56870
51.65120 0.215599998832
'International Tables Volume C Table 6.1.1.4 (pp. 500-502)'
'Henke, Gullikson and Davis, At. Data and Nucl. Data Tables, 1993, 54, 2'
O 0.05239 0.03377 3.04850 2.28680 1.54630 0.86700 13.27710 5.70110 0.32390
32.90890 0.250800013542
'International Tables Volume C Table 6.1.1.4 (pp. 500-502)'
'Henke, Gullikson and Davis, At. Data and Nucl. Data Tables, 1993, 54, 2'
N 0.03256 0.01839 12.21260 3.13220 2.01250 1.16630 0.00570 9.89330 28.99750
0.58260 -11.5290002823
'International Tables Volume C Table 6.1.1.4 (pp. 500-502)'
'Henke, Gullikson and Davis, At. Data and Nucl. Data Tables, 1993, 54, 2'

_space_group_crystal_system      monoclinic
_space_group_IT_number           4
_space_group_name_H-M_alt        'P 1 21 1'
_space_group_name_Hall           ' P 2yb'
loop_
_space_group_symop_id
_space_group_symop_operation_xyz
1 x,y,z
2 -x,y+1/2,-z

_symmetry_Int_Tables_number      4
_cell_length_a                   10.09241(17)
_cell_length_b                   12.82419(17)
_cell_length_c                   14.0647(2)
_cell_angle_alpha                90
_cell_angle_beta                 97.4248(16)
_cell_angle_gamma                90
_cell_volume                     1805.08(5)
_cell_formula_units_Z            2
_cell_measurement_reflns_used    28510
_cell_measurement_temperature    150.0(1)
_cell_measurement_theta_max      77.1470
_cell_measurement_theta_min      3.1530
_exptl_absorpt_coefficient_mu    0.669
_exptl_absorpt_correction_T_max  0.96107
_exptl_absorpt_correction_T_min  0.85913
_exptl_absorpt_correction_type   multi-scan
_exptl_absorpt_process_details   
;
CrysAlisPro 1.171.41.112a (Rigaku Oxford Diffraction, 2021)
Empirical absorption correction using spherical harmonics,
implemented in SCALE3 ABSPACK scaling algorithm.
;
_exptl_crystal_density_diffrn    1.1569
_exptl_crystal_F_000             688
_exptl_crystal_colour            Colourless
_exptl_crystal_description       'Block '
_exptl_crystal_size_max          0.17
_exptl_crystal_size_mid          0.11
_exptl_crystal_size_min          0.08
_diffrn_reflns_av_R_equivalents  0.0349
_diffrn_reflns_av_unetI/netI     0.0198
_diffrn_reflns_limit_h_max       12
_diffrn_reflns_limit_h_min       -12
_diffrn_reflns_limit_k_max       13
_diffrn_reflns_limit_k_min       -16
_diffrn_reflns_limit_l_max       17
_diffrn_reflns_limit_l_min       -17
_diffrn_reflns_number            37496
_diffrn_reflns_theta_full        75.0
_diffrn_reflns_theta_max         77.5
_diffrn_reflns_theta_min         3.17
_diffrn_ambient_environment      N~2~
_diffrn_ambient_temperature      150.0(1)
_diffrn_detector                 'Hybrid Pixel Array Detector'
_diffrn_detector_area_resol_mean 10.0000
_diffrn_detector_type            HyPix
_diffrn_measured_fraction_theta_full 0.9802
_diffrn_measured_fraction_theta_max 0.8260
_diffrn_measurement_details      
;
List of Runs (angles in degrees, time in seconds):

  # Type    Start    End  Width  t~exp~   \w     \q     \k     \f   Frames
#--------------------------------------------------------------------------
  1  \w    -79.00  11.00   0.50    0.33    --  -49.92 102.00  68.00  180
  2  \w     13.00  72.00   0.50    0.33    --   49.92-102.00 -34.00  118
  3  \w    -71.00 -46.00   0.50    1.25    --  -84.25 102.00  68.00   50
  4  \w   -145.00-120.00   0.50    1.25    --  -84.25-102.00 -34.00   50
  5  \w    152.00 177.00   0.50    1.25    --  105.75 102.00  68.00   50
  6  \w     57.00 106.00   0.50    1.25    --  105.75-102.00 -34.00   98
  7  \w   -120.00 -93.00   0.50    0.33    --  -49.92 -77.00  90.00   54
  8  \w    -49.00   9.00   0.50    0.33    --  -49.92  38.00 -30.00  116
  9  \w   -114.00 -87.00   0.50    0.33    --  -49.92-125.00  60.00   54
 10  \w   -116.00 -88.00   0.50    0.33    --  -49.92 -77.00  30.00   56
 11  \w     90.00 116.00   0.50    0.33    --   49.92  77.00  30.00   52
 12  \w     88.00 118.00   0.50    0.33    --   49.92  77.00  60.00   60
 13  \w     88.00 113.00   0.50    0.33    --   49.92  77.00 120.00   50
 14  \w     51.00  78.00   0.50    0.33    --   49.92-125.00  60.00   54
 15  \w    -13.00  38.00   0.50    0.33    --   49.92 -38.00  90.00  102
 16  \w    -45.00 -12.00   0.50    1.25    --  -84.25  15.00 -90.00   66
 17  \w     74.00 106.00   0.50    1.25    --  105.75-101.00 174.70   64
 18  \w     62.00 106.00   0.50    1.25    --  105.75 -94.00 120.00   88
 19  \w     34.00  61.00   0.50    1.25    --  105.75 -94.00 -60.00   54
 20  \w    120.00 175.00   0.50    1.25    --  105.75  77.00 -90.00  110
 21  \w    101.00 152.00   0.50    1.25    --  105.75  45.00  60.00  102
 22  \w     34.00  65.00   0.50    1.25    --  105.75 -61.00-150.00   62
 23  \w     40.00  66.00   0.50    1.25    --  105.75 -61.00-120.00   52
 24  \w     35.00  66.00   0.50    1.25    --  105.75 -61.00 150.00   62
 25  \w     35.00  66.00   0.50    1.25    --  105.75 -61.00 -60.00   62
 26  \w     39.00  66.00   0.50    1.25    --  105.75 -61.00  60.00   54
 27  \w     53.00  80.00   0.50    1.25    --  105.75 -77.00-120.00   54
 28  \w    136.00 176.00   0.50    1.25    --  105.75  15.00-180.00   80
 29  \w     58.00 106.00   0.50    1.25    --  105.75 -94.00-120.00   96
 30  \w     39.00  64.00   0.50    1.25    --  105.75-125.00  60.00   50
 31  \w     69.00 109.00   0.50    1.25    --  105.75-125.00  60.00   80
 32  \w     34.00  61.00   0.50    1.25    --  105.75-101.00 174.70   54
 33  \w     75.00 103.00   0.50    1.25    --  105.75 -94.00  30.00   56
 34  \w    107.00 137.00   0.50    1.25    --  105.75  39.00  21.75   60
 35  \w     66.00  91.00   0.50    1.25    --  105.75 -77.00 -90.00   50
 36  \w     50.00  75.00   0.50    1.25    --  105.75 -77.00-180.00   50
 37  \w     43.00 106.00   0.50    1.25    --  105.75 -94.00   0.00  126
 38  \w     77.00 107.00   0.50    1.25    --  105.75-100.00  89.53   60
 39  \w     38.00  71.00   0.50    1.25    --  105.75 -77.00  30.00   66
 40  \w     50.00  77.00   0.50    1.25    --  105.75 -75.00 129.43   54
 41  \w    134.00 177.00   0.50    1.25    --  105.75  45.00  30.00   86
 42  \w     86.00 111.00   0.50    1.25    --  105.75-125.00  90.00   50
 43  \w    113.00 140.00   0.50    1.25    --  105.75 125.00  90.00   54
 44  \w    111.00 171.00   0.50    1.25    --  105.75  30.00 -90.00  120
 45  \w     72.00  99.00   0.50    1.25    --  105.75-144.00-107.65   54
 46  \w     45.00  77.00   0.50    1.25    --  105.75 -77.00  60.00   64
 47  \w     80.00 105.00   0.50    1.25    --  105.75 -94.00 -90.00   50
 48  \w    145.00 178.00   0.50    1.25    --  105.75 125.00 120.00   66
 49  \w     76.00 105.00   0.50    1.25    --  105.75-119.00   1.38   58
 50  \w     47.00  74.00   0.50    1.25    --  105.75-119.00   1.38   54
 51  \w     82.00 109.00   0.50    1.25    --  105.75-125.00 150.00   54
 52  \w     97.00 176.00   0.50    1.25    --  105.75  45.00 -60.00  158
 53  \w     39.00  72.00   0.50    1.25    --  105.75-125.00  90.00   66
 54  \w     97.00 127.00   0.50    1.25    --  105.75 125.00  30.00   60
 55  \w    150.00 178.00   0.50    1.25    --  105.75 125.00  30.00   56
 56  \w     34.00  61.00   0.50    1.25    --  105.75 -77.00 -30.00   54
 57  \w     95.00 120.00   0.50    1.25    --  105.75  77.00-120.00   50
 58  \w    134.00 169.00   0.50    1.25    --  105.75  77.00-120.00   70
 59  \w     50.00  77.00   0.50    1.25    --  105.75 -80.00 -78.02   54
 60  \w     39.00  66.00   0.50    1.25    --  105.75 -61.00  90.00   54
 61  \w     35.00  68.00   0.50    1.25    --  105.75 -77.00  90.00   66
 62  \w     83.00 108.00   0.50    1.25    --  105.75-125.00 -30.00   50
 63  \w     70.00 107.00   0.50    1.25    --  105.75-100.00-142.90   74
 64  \w    146.00 177.00   0.50    1.25    --  105.75  30.00 -30.00   62
 65  \w    150.00 178.00   0.50    1.25    --  105.75 125.00 -90.00   56
 66  \w     52.00  78.00   0.50    1.25    --  105.75 -88.00 153.03   52
 67  \w     90.00 132.00   0.50    1.25    --  105.75 -88.00 153.03   84
 68  \w     37.00  66.00   0.50    1.25    --  105.75-100.00-142.90   58
 69  \w     95.00 173.00   0.50    1.25    --  105.75  77.00   0.00  156
 70  \w     61.00 108.00   0.50    1.25    --  105.75-109.00-118.61   94
 71  \w     98.00 145.00   0.50    1.25    --  105.75  30.00-150.00   94
 72  \w    153.00 178.00   0.50    1.25    --  105.75  30.00-150.00   50
 73  \w    112.00 140.00   0.50    1.25    --  105.75  30.00   0.00   56
 74  \w    102.00 127.00   0.50    1.25    --  105.75  30.00  60.00   50
 75  \w    103.00 128.00   0.50    1.25    --  105.75  15.00  60.00   50
 76  \w     99.00 128.00   0.50    1.25    --  105.75  45.00   0.00   58
 77  \w    134.00 171.00   0.50    1.25    --  105.75  45.00-150.00   74
 78  \w    101.00 126.00   0.50    1.25    --  105.75  45.00 120.00   50
 79  \w    153.00 178.00   0.50    1.25    --  105.75 125.00-180.00   50
 80  \w    134.00 163.00   0.50    1.25    --  105.75 125.00 -30.00   58
 81  \w     37.00  62.00   0.50    1.25    --  105.75-100.00  89.53   50
 82  \w     93.00 128.00   0.50    1.25    --  105.75  61.00 120.00   70
 83  \w     34.00  83.00   0.50    1.25    --  105.75 -94.00-180.00   98
;
_diffrn_measurement_device       'four-circle diffractometer'
_diffrn_measurement_device_type  'Rigaku, XtaLAB Synergy, Dualflex, HyPix'
_diffrn_measurement_method       '\w scans'
_diffrn_orient_matrix_type       
'CrysAlisPro convention (1999,Acta A55,543-557)'
_diffrn_orient_matrix_UB_11      -0.0656014000
_diffrn_orient_matrix_UB_12      -0.0315948000
_diffrn_orient_matrix_UB_13      -0.1009312000
_diffrn_orient_matrix_UB_21      0.1392427000
_diffrn_orient_matrix_UB_22      -0.0171270000
_diffrn_orient_matrix_UB_23      -0.0309844000
_diffrn_orient_matrix_UB_31      -0.0031505000
_diffrn_orient_matrix_UB_32      -0.1146038000
_diffrn_orient_matrix_UB_33      0.0325185000
_diffrn_oxdiff_digest_frames     
;
01cb5de508bc2b420c79b477ab60959dbb000422e40
;
_diffrn_oxdiff_digest_hkl        
;
019c02036f9345f24ad799796480352f93c4b2
;
_diffrn_radiation_monochromator  mirror
_diffrn_radiation_probe          x-ray
_diffrn_radiation_type           'Cu K\a'
_diffrn_radiation_wavelength     1.54184
_diffrn_source                   'micro-focus sealed X-ray tube'
_diffrn_source_type              'PhotonJet (Cu) X-ray Source'
_reflns_Friedel_coverage         0.641
_reflns_limit_h_max              12
_reflns_limit_h_min              -12
_reflns_limit_k_max              13
_reflns_limit_k_min              -16
_reflns_limit_l_max              17
_reflns_limit_l_min              -17
_reflns_number_gt                6171
_reflns_number_total             6342
_reflns_odcompleteness_completeness 99.23
_reflns_odcompleteness_iscentric 1
_reflns_odcompleteness_theta     77.49
_reflns_threshold_expression     I>=2u(I)
_computing_cell_refinement       'CrysAlisPro 1.171.41.112a (Rigaku OD, 2021)'
_computing_data_collection       'CrysAlisPro 1.171.41.112a (Rigaku OD, 2021)'
_computing_data_reduction        'CrysAlisPro 1.171.41.112a (Rigaku OD, 2021)'
_computing_molecular_graphics    'Olex2 (Dolomanov et al., 2009)'
_computing_publication_material  'Olex2 (Dolomanov et al., 2009)'
_computing_structure_refinement  'olex2.refine (Bourhis et al., 2015)'
_refine_diff_density_max         0.2023
_refine_diff_density_min         -0.1204
_refine_diff_density_rms         0.0271
_refine_ls_abs_structure_details 
'Flack, H. D. (1983). Acta Cryst. A39, 876-881.'
_refine_ls_abs_structure_Flack   0.04(9)
_refine_ls_d_res_high            0.7897
_refine_ls_d_res_low             13.9467
_refine_ls_goodness_of_fit_ref   1.0518
_refine_ls_hydrogen_treatment    mixed
_refine_ls_matrix_type           full
_refine_ls_number_constraints    84
_refine_ls_number_parameters     417
_refine_ls_number_reflns         6342
_refine_ls_number_restraints     1
_refine_ls_R_factor_all          0.0316
_refine_ls_R_factor_gt           0.0309
_refine_ls_restrained_S_all      1.0518
_refine_ls_shift/su_max          0.0065
_refine_ls_shift/su_mean         0.0011
_refine_ls_structure_factor_coef Fsqd
_refine_ls_weighting_details     
'w=1/[\s^2^(Fo^2^)+(0.0520P)^2^+0.1876P] where P=(Fo^2^+2Fc^2^)/3'
_refine_ls_weighting_scheme      calc
_refine_ls_wR_factor_gt          0.0835
_refine_ls_wR_factor_ref         0.0840
_olex2_refinement_description    
;
1. Fixed Uiso
 At 1.2 times of:
  All C(H) groups, All C(H,H) groups
 At 1.5 times of:
  All C(H,H,H) groups
2.a Ternary CH refined with riding coordinates:
 C4(H4), C7(H7), C8(H8), C54(H54), C57(H57), C58(H58)
2.b Secondary CH2 refined with riding coordinates:
 C2(H2a,H2b), C3(H3a,H3b), C5(H5a,H5b), C6(H6a,H6b), C52(H52a,H52b), C53(H53a,
 H53b), C55(H55a,H55b), C56(H56a,H56b)
2.c Idealised Me refined as rotating group:
 C9(H9a,H9b,H9c), C10(H10a,H10b,H10c), C14(H14a,H14b,H14c), C20(H20a,H20b,
 H20c), C21(H21a,H21b,H21c), C22(H22a,H22b,H22c), C59(H59a,H59b,H59c), C60(H60a,
 H60b,H60c), C64(H64a,H64b,H64c), C70(H70a,H70b,H70c), C71(H71a,H71b,H71c),
 C72(H72a,H72b,H72c)
;
loop_
_atom_site_label
_atom_site_type_symbol
_atom_site_fract_x
_atom_site_fract_y
_atom_site_fract_z
_atom_site_U_iso_or_equiv
_atom_site_adp_type
_atom_site_occupancy
_atom_site_refinement_flags_posn
N1 N 0.93859(11) 0.62795(10) 0.42184(7) 0.0272(2) Uani 1.000000 .
C2 C 0.83730(14) 0.67004(12) 0.47602(9) 0.0304(3) Uani 1.000000 .
H2a H 0.83477(14) 0.74694(12) 0.46984(9) 0.0364(3) Uiso 1.000000 R
H2b H 0.74845(14) 0.64248(12) 0.44970(9) 0.0364(3) Uiso 1.000000 R
C3 C 0.86819(14) 0.64015(12) 0.58158(9) 0.0317(3) Uani 1.000000 .
H3a H 0.95463(14) 0.67127(12) 0.60874(9) 0.0380(3) Uiso 1.000000 R
H3b H 0.79791(14) 0.66839(12) 0.61738(9) 0.0380(3) Uiso 1.000000 R
C4 C 0.87502(11) 0.52232(11) 0.59341(8) 0.0252(3) Uani 1.000000 .
H4 H 0.78498(11) 0.49273(11) 0.57015(8) 0.0303(3) Uiso 1.000000 R
C5 C 0.97506(15) 0.47844(13) 0.53163(9) 0.0353(3) Uani 1.000000 .
H5a H 1.06612(15) 0.50249(13) 0.55668(9) 0.0423(4) Uiso 1.000000 R
H5b H 0.97403(15) 0.40131(13) 0.53444(9) 0.0423(4) Uiso 1.000000 R
C6 C 0.94019(16) 0.51417(13) 0.42768(9) 0.0350(3) Uani 1.000000 .
H6a H 0.85136(16) 0.48649(13) 0.40147(9) 0.0420(4) Uiso 1.000000 R
H6b H 1.00683(16) 0.48617(13) 0.38853(9) 0.0420(4) Uiso 1.000000 R
C7 C 0.92742(13) 0.67286(11) 0.32440(8) 0.0273(3) Uani 1.000000 .
H7 H 0.91927(13) 0.75014(11) 0.33117(8) 0.0328(3) Uiso 1.000000 R
C8 C 1.05230(15) 0.65231(12) 0.27543(10) 0.0327(3) Uani 1.000000 .
H8 H 1.06782(15) 0.57538(12) 0.27333(10) 0.0392(3) Uiso 1.000000 R
C9 C 1.17307(15) 0.70351(14) 0.33302(12) 0.0405(3) Uani 1.000000 .
H9a H 1.1590(6) 0.77904(18) 0.3352(8) 0.0607(5) Uiso 1.000000 GR
H9b H 1.1849(8) 0.6755(8) 0.3984(3) 0.0607(5) Uiso 1.000000 GR
H9c H 1.2531(3) 0.6889(9) 0.3025(6) 0.0607(5) Uiso 1.000000 GR
C10 C 1.03247(17) 0.69470(15) 0.17256(10) 0.0428(4) Uani 1.000000 .
H10a H 0.9539(9) 0.6618(9) 0.1365(3) 0.0642(6) Uiso 1.000000 GR
H10b H 1.0192(15) 0.7704(2) 0.17396(11) 0.0642(6) Uiso 1.000000 GR
H10c H 1.1117(7) 0.6791(10) 0.1415(4) 0.0642(6) Uiso 1.000000 GR
C11 C 0.80060(13) 0.63502(11) 0.26231(8) 0.0282(3) Uani 1.000000 .
O12 O 0.78182(12) 0.54987(9) 0.22757(8) 0.0422(3) Uani 1.000000 .
O13 O 0.70861(10) 0.71079(9) 0.25271(7) 0.0354(2) Uani 1.000000 .
C14 C 0.58401(16) 0.68693(15) 0.19476(11) 0.0424(4) Uani 1.000000 .
H14a H 0.6006(2) 0.6712(11) 0.1292(3) 0.0636(5) Uiso 1.000000 GR
H14b H 0.5427(7) 0.6264(7) 0.2217(6) 0.0636(5) Uiso 1.000000 GR
H14c H 0.5239(6) 0.7470(4) 0.1940(9) 0.0636(5) Uiso 1.000000 GR
N15 N 0.91111(10) 0.49145(10) 0.69362(7) 0.0269(2) Uani 1.000000 .
H15 H 0.9968(16) 0.4792(14) 0.7164(11) 0.024(4) Uiso 1.000000 .
C16 C 0.81951(11) 0.49274(11) 0.75527(8) 0.0247(2) Uani 1.000000 .
O17 O 0.70203(8) 0.51499(9) 0.73284(6) 0.0337(2) Uani 1.000000 .
O18 O 0.87583(8) 0.46494(8) 0.84391(6) 0.02674(19) Uani 1.000000 .
C19 C 0.79647(12) 0.46620(12) 0.92492(8) 0.0281(3) Uani 1.000000 .
C20 C 0.74833(15) 0.57583(14) 0.94114(11) 0.0389(3) Uani 1.000000 .
H20a H 0.8244(2) 0.6239(2) 0.9468(9) 0.0584(5) Uiso 1.000000 GR
H20b H 0.6828(10) 0.5967(4) 0.8869(5) 0.0584(5) Uiso 1.000000 GR
H20c H 0.7066(12) 0.5778(3) 1.0003(5) 0.0584(5) Uiso 1.000000 GR
C21 C 0.68301(13) 0.38697(13) 0.90883(10) 0.0348(3) Uani 1.000000 .
H21a H 0.6159(6) 0.4111(5) 0.8569(6) 0.0522(5) Uiso 1.000000 GR
H21b H 0.7185(2) 0.3195(3) 0.8915(9) 0.0522(5) Uiso 1.000000 GR
H21c H 0.6417(8) 0.3794(7) 0.9678(3) 0.0522(5) Uiso 1.000000 GR
C22 C 0.89735(13) 0.43140(14) 1.00890(9) 0.0369(3) Uani 1.000000 .
H22a H 0.9306(11) 0.3617(5) 0.9959(5) 0.0554(5) Uiso 1.000000 GR
H22b H 0.9722(7) 0.4807(6) 1.0174(6) 0.0554(5) Uiso 1.000000 GR
H22c H 0.8542(4) 0.4294(11) 1.0674(2) 0.0554(5) Uiso 1.000000 GR
N51 N 0.47997(11) 0.41705(9) 0.41228(7) 0.0258(2) Uani 1.000000 .
C52 C 0.42317(14) 0.33446(11) 0.46653(9) 0.0306(3) Uani 1.000000 .
H52a H 0.32534(14) 0.33087(11) 0.44752(9) 0.0367(3) Uiso 1.000000 R
H52b H 0.46212(14) 0.26638(11) 0.45189(9) 0.0367(3) Uiso 1.000000 R
C53 C 0.45283(14) 0.35651(11) 0.57408(9) 0.0296(3) Uani 1.000000 .
H53a H 0.41571(14) 0.29989(11) 0.61053(9) 0.0356(3) Uiso 1.000000 R
H53b H 0.55066(14) 0.35899(11) 0.59336(9) 0.0356(3) Uiso 1.000000 R
C54 C 0.39062(12) 0.46032(12) 0.59695(8) 0.0274(3) Uani 1.000000 .
H54 H 0.29175(12) 0.45527(12) 0.57858(8) 0.0328(3) Uiso 1.000000 R
C55 C 0.44371(14) 0.54609(11) 0.53684(9) 0.0298(3) Uani 1.000000 .
H55a H 0.39791(14) 0.61260(11) 0.54724(9) 0.0358(3) Uiso 1.000000 R
H55b H 0.54054(14) 0.55582(11) 0.55715(9) 0.0358(3) Uiso 1.000000 R
C56 C 0.42029(15) 0.51754(11) 0.43077(9) 0.0302(3) Uani 1.000000 .
H56a H 0.45919(15) 0.57231(11) 0.39320(9) 0.0362(3) Uiso 1.000000 R
H56b H 0.32300(15) 0.51481(11) 0.40925(9) 0.0362(3) Uiso 1.000000 R
C57 C 0.47368(14) 0.39825(11) 0.30844(9) 0.0290(3) Uani 1.000000 .
H57 H 0.52527(14) 0.45623(11) 0.28303(9) 0.0347(3) Uiso 1.000000 R
C58 C 0.54110(14) 0.29701(12) 0.28196(9) 0.0322(3) Uani 1.000000 .
H58 H 0.48952(14) 0.23638(12) 0.30271(9) 0.0386(3) Uiso 1.000000 R
C59 C 0.68486(15) 0.28990(14) 0.33065(11) 0.0390(3) Uani 1.000000 .
H59a H 0.7378(4) 0.3462(7) 0.3073(8) 0.0585(5) Uiso 1.000000 GR
H59b H 0.6863(2) 0.2965(11) 0.40019(14) 0.0585(5) Uiso 1.000000 GR
H59c H 0.7229(5) 0.2224(5) 0.3158(8) 0.0585(5) Uiso 1.000000 GR
C60 C 0.53805(19) 0.29313(15) 0.17264(10) 0.0457(4) Uani 1.000000 .
H60a H 0.4453(2) 0.2972(13) 0.14199(11) 0.0686(6) Uiso 1.000000 GR
H60b H 0.5888(14) 0.3521(7) 0.15165(16) 0.0686(6) Uiso 1.000000 GR
H60c H 0.5780(15) 0.2276(6) 0.15448(14) 0.0686(6) Uiso 1.000000 GR
C61 C 0.33149(15) 0.40655(12) 0.25591(8) 0.0313(3) Uani 1.000000 .
O62 O 0.28795(12) 0.48217(9) 0.21096(7) 0.0433(3) Uani 1.000000 .
O63 O 0.25819(11) 0.32112(9) 0.26599(7) 0.0401(2) Uani 1.000000 .
C64 C 0.12388(17) 0.32157(17) 0.21572(11) 0.0476(4) Uani 1.000000 .
H64a H 0.12734(18) 0.3293(13) 0.14677(16) 0.0714(6) Uiso 1.000000 GR
H64b H 0.0795(6) 0.2558(5) 0.2277(10) 0.0714(6) Uiso 1.000000 GR
H64c H 0.0738(5) 0.3799(8) 0.2386(8) 0.0714(6) Uiso 1.000000 GR
N65 N 0.41638(10) 0.48586(11) 0.69867(7) 0.0306(3) Uani 1.000000 .
H65 H 0.4976(17) 0.5016(15) 0.7235(11) 0.027(4) Uiso 1.000000 .
C66 C 0.31894(11) 0.49235(11) 0.75504(8) 0.0251(2) Uani 1.000000 .
O67 O 0.20187(8) 0.47255(9) 0.73055(6) 0.0324(2) Uani 1.000000 .
O68 O 0.37211(8) 0.52484(8) 0.84354(6) 0.0277(2) Uani 1.000000 .
C69 C 0.29053(12) 0.52633(12) 0.92316(8) 0.0281(3) Uani 1.000000 .
C70 C 0.17627(13) 0.60350(13) 0.90394(10) 0.0340(3) Uani 1.000000 .
H70a H 0.2103(2) 0.6700(3) 0.8828(9) 0.0511(5) Uiso 1.000000 GR
H70b H 0.1089(6) 0.5759(5) 0.8538(6) 0.0511(5) Uiso 1.000000 GR
H70c H 0.1357(8) 0.6144(8) 0.9628(2) 0.0511(5) Uiso 1.000000 GR
C71 C 0.24465(15) 0.41649(14) 0.94189(10) 0.0373(3) Uani 1.000000 .
H71a H 0.1763(9) 0.3949(4) 0.8897(5) 0.0559(5) Uiso 1.000000 GR
H71b H 0.3209(3) 0.3687(2) 0.9454(9) 0.0559(5) Uiso 1.000000 GR
H71c H 0.2070(11) 0.4148(2) 1.0027(4) 0.0559(5) Uiso 1.000000 GR
C72 C 0.38992(14) 0.56460(14) 1.00643(9) 0.0347(3) Uani 1.000000 .
H72a H 0.4660(7) 0.5166(6) 1.0163(6) 0.0521(5) Uiso 1.000000 GR
H72b H 0.4215(10) 0.6344(4) 0.9919(4) 0.0521(5) Uiso 1.000000 GR
H72c H 0.3463(4) 0.5675(10) 1.0647(2) 0.0521(5) Uiso 1.000000 GR

loop_
_atom_site_aniso_label
_atom_site_aniso_U_11
_atom_site_aniso_U_22
_atom_site_aniso_U_33
_atom_site_aniso_U_12
_atom_site_aniso_U_13
_atom_site_aniso_U_23
N1 0.0279(5) 0.0317(6) 0.0219(5) 0.0027(4) 0.0035(4) -0.0010(4)
C2 0.0343(6) 0.0314(7) 0.0256(6) 0.0069(5) 0.0051(5) 0.0009(5)
C3 0.0374(7) 0.0341(8) 0.0239(6) 0.0044(6) 0.0054(5) -0.0029(5)
C4 0.0204(5) 0.0351(7) 0.0196(5) 0.0020(5) 0.0007(4) 0.0006(5)
C5 0.0409(7) 0.0413(8) 0.0244(6) 0.0168(6) 0.0077(5) 0.0044(5)
C6 0.0497(8) 0.0339(8) 0.0217(6) 0.0110(6) 0.0061(5) -0.0007(5)
C7 0.0327(6) 0.0256(6) 0.0238(5) 0.0014(5) 0.0037(5) -0.0013(5)
C8 0.0380(7) 0.0269(7) 0.0351(7) 0.0030(5) 0.0121(5) 0.0010(5)
C9 0.0317(7) 0.0417(9) 0.0482(8) 0.0005(6) 0.0061(6) 0.0079(7)
C10 0.0517(9) 0.0489(10) 0.0301(7) -0.0076(7) 0.0138(6) 0.0027(6)
C11 0.0353(6) 0.0304(7) 0.0188(5) -0.0017(5) 0.0035(5) 0.0011(5)
O12 0.0517(6) 0.0342(6) 0.0384(5) -0.0005(5) -0.0026(4) -0.0020(4)
O13 0.0337(5) 0.0396(6) 0.0307(4) 0.0026(4) -0.0043(4) -0.0049(4)
C14 0.0363(7) 0.0500(10) 0.0376(7) 0.0004(7) -0.0071(6) 0.0004(6)
N15 0.0183(5) 0.0412(7) 0.0209(5) 0.0033(4) 0.0021(4) 0.0035(4)
C16 0.0193(5) 0.0324(7) 0.0221(5) -0.0023(5) 0.0022(4) 0.0006(5)
O17 0.0177(4) 0.0546(7) 0.0286(4) 0.0020(4) 0.0025(3) 0.0057(4)
O18 0.0189(4) 0.0417(6) 0.0201(4) 0.0015(4) 0.0040(3) 0.0025(4)
C19 0.0229(5) 0.0412(8) 0.0212(5) -0.0014(5) 0.0068(4) 0.0017(5)
C20 0.0395(7) 0.0444(9) 0.0344(7) 0.0025(6) 0.0103(6) -0.0050(6)
C21 0.0264(6) 0.0448(9) 0.0340(6) -0.0041(6) 0.0077(5) 0.0050(6)
C22 0.0294(6) 0.0586(11) 0.0229(6) -0.0005(6) 0.0040(5) 0.0043(6)
N51 0.0359(5) 0.0214(5) 0.0214(4) -0.0004(4) 0.0089(4) 0.0001(4)
C52 0.0443(7) 0.0253(7) 0.0235(6) -0.0052(6) 0.0098(5) 0.0012(5)
C53 0.0355(6) 0.0308(7) 0.0231(6) -0.0044(5) 0.0054(5) 0.0029(5)
C54 0.0201(5) 0.0419(8) 0.0202(5) -0.0014(5) 0.0029(4) -0.0051(5)
C55 0.0368(7) 0.0276(7) 0.0251(6) 0.0026(5) 0.0041(5) -0.0047(5)
C56 0.0421(7) 0.0250(7) 0.0238(6) 0.0035(6) 0.0056(5) -0.0009(5)
C57 0.0402(7) 0.0253(7) 0.0232(5) 0.0006(5) 0.0113(5) 0.0008(5)
C58 0.0428(7) 0.0282(7) 0.0272(6) 0.0031(6) 0.0107(5) -0.0022(5)
C59 0.0408(7) 0.0366(8) 0.0413(7) 0.0017(6) 0.0118(6) -0.0044(6)
C60 0.0635(10) 0.0459(10) 0.0302(7) 0.0109(8) 0.0152(7) -0.0081(7)
C61 0.0477(7) 0.0304(7) 0.0172(5) 0.0058(6) 0.0090(5) 0.0014(5)
O62 0.0622(7) 0.0359(6) 0.0318(5) 0.0116(5) 0.0054(4) 0.0079(4)
O63 0.0429(5) 0.0423(7) 0.0327(5) -0.0040(5) -0.0046(4) 0.0109(4)
C64 0.0452(8) 0.0593(12) 0.0356(7) -0.0024(8) -0.0054(6) 0.0064(7)
N65 0.0169(4) 0.0551(8) 0.0195(5) -0.0031(5) 0.0015(4) -0.0076(5)
C66 0.0202(5) 0.0338(7) 0.0213(5) 0.0007(5) 0.0021(4) -0.0023(5)
O67 0.0174(4) 0.0527(7) 0.0268(4) -0.0013(4) 0.0020(3) -0.0069(4)
O68 0.0207(4) 0.0451(6) 0.0178(4) -0.0039(4) 0.0039(3) -0.0049(4)
C69 0.0239(6) 0.0411(8) 0.0203(5) -0.0050(5) 0.0071(4) -0.0031(5)
C70 0.0280(6) 0.0441(9) 0.0312(6) -0.0003(6) 0.0084(5) -0.0074(6)
C71 0.0393(7) 0.0405(9) 0.0334(7) -0.0070(6) 0.0098(6) 0.0008(6)
C72 0.0321(7) 0.0517(9) 0.0205(6) -0.0074(6) 0.0037(5) -0.0035(6)

loop_
_geom_bond_atom_site_label_1
_geom_bond_atom_site_label_2
_geom_bond_distance
_geom_bond_site_symmetry_2
_geom_bond_publ_flag
N1 C2 1.4555(16) . ?
N1 C6 1.462(2) . ?
N1 C7 1.4774(15) . ?
C2 C3 1.5261(17) . ?
C3 C4 1.521(2) . ?
C4 C5 1.5224(17) . ?
C4 N15 1.4640(14) . ?
C5 C6 1.5291(17) . ?
C7 C8 1.5351(18) . ?
C7 C11 1.5321(18) . ?
C8 C9 1.522(2) . ?
C8 C10 1.5343(19) . ?
C11 O12 1.2013(19) . ?
C11 O13 1.3386(18) . ?
O13 C14 1.4403(17) . ?
N15 C16 1.3468(15) . ?
C16 O17 1.2206(15) . ?
C16 O18 1.3496(14) . ?
O18 C19 1.4751(13) . ?
C19 C20 1.514(2) . ?
C19 C21 1.526(2) . ?
C19 C22 1.5231(18) . ?
N51 C52 1.4649(16) . ?
N51 C56 1.4600(17) . ?
N51 C57 1.4735(15) . ?
C52 C53 1.5299(17) . ?
C53 C54 1.524(2) . ?
C54 C55 1.5260(19) . ?
C54 N65 1.4579(14) . ?
C55 C56 1.5245(16) . ?
C57 C58 1.5339(19) . ?
C57 C61 1.531(2) . ?
C58 C59 1.525(2) . ?
C58 C60 1.5347(18) . ?
C61 O62 1.2089(18) . ?
C61 O63 1.3396(19) . ?
O63 C64 1.4455(19) . ?
N65 C66 1.3431(16) . ?
C66 O67 1.2141(15) . ?
C66 O68 1.3558(14) . ?
O68 C69 1.4732(13) . ?
C69 C70 1.517(2) . ?
C69 C71 1.516(2) . ?
C69 C72 1.5216(17) . ?

loop_
_geom_angle_atom_site_label_1
_geom_angle_atom_site_label_2
_geom_angle_atom_site_label_3
_geom_angle
_geom_angle_site_symmetry_1
_geom_angle_site_symmetry_3
_geom_angle_publ_flag
C6 N1 C2 110.14(11) . . ?
C7 N1 C2 111.50(10) . . ?
C7 N1 C6 116.13(10) . . ?
C3 C2 N1 110.31(11) . . ?
C4 C3 C2 110.90(11) . . ?
C5 C4 C3 109.20(11) . . ?
N15 C4 C3 112.09(11) . . ?
N15 C4 C5 110.41(10) . . ?
C6 C5 C4 110.32(11) . . ?
C5 C6 N1 110.64(12) . . ?
C8 C7 N1 112.37(11) . . ?
C11 C7 N1 111.30(11) . . ?
C11 C7 C8 111.33(10) . . ?
C9 C8 C7 109.55(12) . . ?
C10 C8 C7 110.34(12) . . ?
C10 C8 C9 110.29(12) . . ?
O12 C11 C7 126.58(13) . . ?
O13 C11 C7 110.18(12) . . ?
O13 C11 O12 123.22(13) . . ?
C14 O13 C11 116.51(12) . . ?
C16 N15 C4 120.69(10) . . ?
O17 C16 N15 124.13(11) . . ?
O18 C16 N15 110.44(10) . . ?
O18 C16 O17 125.42(10) . . ?
C19 O18 C16 120.32(9) . . ?
C20 C19 O18 110.08(11) . . ?
C21 C19 O18 110.49(11) . . ?
C21 C19 C20 113.04(11) . . ?
C22 C19 O18 102.74(9) . . ?
C22 C19 C20 110.52(12) . . ?
C22 C19 C21 109.49(12) . . ?
C56 N51 C52 110.32(10) . . ?
C57 N51 C52 115.36(10) . . ?
C57 N51 C56 110.80(10) . . ?
C53 C52 N51 109.97(11) . . ?
C54 C53 C52 109.69(11) . . ?
C55 C54 C53 109.21(10) . . ?
N65 C54 C53 112.17(11) . . ?
N65 C54 C55 110.54(11) . . ?
C56 C55 C54 110.36(11) . . ?
C55 C56 N51 111.77(11) . . ?
C58 C57 N51 114.55(11) . . ?
C61 C57 N51 112.63(10) . . ?
C61 C57 C58 111.06(11) . . ?
C59 C58 C57 111.58(12) . . ?
C60 C58 C57 108.58(12) . . ?
C60 C58 C59 110.04(12) . . ?
O62 C61 C57 124.26(14) . . ?
O63 C61 C57 112.84(12) . . ?
O63 C61 O62 122.89(14) . . ?
C64 O63 C61 116.15(13) . . ?
C66 N65 C54 122.81(10) . . ?
O67 C66 N65 125.41(11) . . ?
O68 C66 N65 109.14(10) . . ?
O68 C66 O67 125.45(11) . . ?
C69 O68 C66 120.53(9) . . ?
C70 C69 O68 111.08(10) . . ?
C71 C69 O68 109.46(11) . . ?
C71 C69 C70 113.25(11) . . ?
C72 C69 O68 102.22(9) . . ?
C72 C69 C70 109.69(12) . . ?
C72 C69 C71 110.59(12) . . ?

_iucr_refine_fcf_details         
;
data_GMP575_CCDC1
_computing_structure_refinement   'olex2.refine (Bourhis et al., 2015)'
_shelx_refln_list_code            4
loop_
  _space_group_symop_id
  _space_group_symop_operation_xyz
  1  x,y,z
  2  -x,y+1/2,-z

_space_group_crystal_system       monoclinic
_space_group_IT_number            4
_space_group_name_H-M_alt         'P 1 21 1'
_space_group_name_Hall            ' P 2yb'
_symmetry_space_group_name_H-M    'P 1 21 1'
_symmetry_space_group_name_Hall   ' P 2yb'
_symmetry_Int_Tables_number       4
_cell_length_a                    10.09241(17)
_cell_length_b                    12.82419(17)
_cell_length_c                    14.0647(2)
_cell_angle_alpha                 90
_cell_angle_beta                  97.4248(16)
_cell_angle_gamma                 90
_cell_volume                      1805.08(5)
loop_
  _refln_index_h
  _refln_index_k
  _refln_index_l
  _refln_F_squared_calc
  _refln_F_squared_meas
  _refln_F_squared_sigma
  _refln_F_squared_weight
  _refln_observed_status
-12 -5 0 34.166 32.556 1.176 46.646 o
-12 -3 -2 31.283 29.189 1.657 45.532 o
-12 -3 -1 49.240 52.096 2.272 23.444 o
-12 -3 0 105.393 115.471 3.368 7.869 o
-12 -2 0 49.197 45.711 1.514 28.583 o
-12 -1 -3 13.748 11.012 1.336 108.086 o
-12 -1 -2 0.967 0.683 0.731 716.659 o
-12 -1 -1 7.237 6.985 0.772 241.503 o
-12 -1 0 11.192 10.960 0.878 157.245 o
-12 0 1 0.648 1.017 0.680 823.204 o
-12 0 2 0.419 0.978 0.674 881.073 o
-12 0 3 43.908 48.593 1.316 31.632 o
-12 0 4 5.110 3.602 0.524 419.043 o
-12 0 5 65.419 66.820 1.514 19.000 o
-12 0 6 93.969 100.294 1.915 10.748 o
-12 0 7 31.964 34.359 2.232 35.743 o
-12 0 8 56.564 62.493 1.818 21.291 o
-12 1 1 30.824 32.177 1.076 51.862 o
-12 1 2 12.294 13.062 0.936 137.154 o
-12 1 3 175.223 185.414 3.174 3.861 o
-12 1 4 23.884 24.835 0.951 71.360 o
-12 1 5 59.845 62.226 1.057 22.349 o
-12 1 6 3.692 4.774 0.445 500.079 o
-12 1 7 18.797 20.396 0.793 95.230 o
-12 2 1 1.194 2.791 0.645 670.533 o
-12 2 2 7.139 7.219 0.845 228.289 o
-12 2 3 26.127 32.265 1.162 57.099 o
-12 2 4 24.626 26.311 1.040 66.657 o
-12 2 5 11.841 12.555 0.623 164.484 o
-12 2 6 20.333 22.526 0.701 88.861 o
-12 2 7 17.940 17.829 1.069 93.411 o
-12 3 1 7.918 6.437 0.808 228.487 o
-12 3 2 100.626 108.682 3.314 8.466 o
-12 3 3 17.991 17.365 0.845 102.246 o
-12 3 7 78.016 72.865 2.112 14.528 o
-12 4 1 1.369 2.423 0.738 573.037 o
-12 4 2 5.656 7.441 0.915 237.141 o
-12 4 3 59.718 61.154 1.606 21.184 o
-12 4 4 9.234 11.333 1.123 147.897 o
-12 4 5 14.495 16.492 1.149 104.766 o
-12 4 6 17.644 19.539 1.096 90.640 o
-12 5 1 16.072 13.685 1.016 110.736 o
-12 5 2 23.502 26.516 1.310 63.183 o
-12 5 3 35.372 35.072 1.111 44.714 o
-12 5 4 1.481 2.165 0.695 617.954 o
-11 -8 0 11.110 9.275 0.909 162.109 o
-11 -7 -2 0.595 0.535 0.274 2724.890 o
-11 -7 -1 0.024 0.119 0.260 6418.020 o
-11 -7 0 7.845 9.648 0.597 235.071 o
-11 -6 -4 17.474 14.354 0.829 111.439 o
-11 -6 -3 18.552 20.131 0.736 98.221 o
-11 -6 -2 50.934 47.610 2.068 24.658 o
-11 -6 -1 20.556 24.276 1.161 74.598 o
-11 -6 0 4.676 3.036 0.584 431.669 o
-11 -5 -5 13.248 9.984 1.002 136.056 o
-11 -5 -4 20.185 19.511 1.253 78.445 o
-11 -5 -3 27.601 28.778 1.552 51.280 o
-11 -5 -2 8.110 8.176 0.621 239.919 o
-11 -5 -1 107.781 122.071 1.903 8.501 o
-11 -5 0 16.090 17.949 0.729 113.434 o
-11 -4 -5 23.547 21.811 1.203 69.821 o
-11 -4 -4 5.558 3.918 0.546 383.980 o
-11 -4 -3 7.956 10.130 1.844 95.818 o
-11 -4 -2 24.376 25.430 0.770 72.840 o
-11 -4 -1 27.670 27.026 1.112 59.523 o
-11 -4 0 20.239 22.538 0.931 83.573 o
-11 -3 -6 15.039 10.478 1.363 102.582 o
-11 -3 -5 1.129 2.685 0.802 522.662 o
-11 -3 -4 5.785 4.036 0.989 247.381 o
-11 -3 -3 16.295 13.766 1.336 94.077 o
-11 -3 -2 16.509 14.628 0.806 116.313 o
-11 -3 -1 25.890 25.449 0.943 66.772 o
-11 -3 0 3.551 3.146 1.098 267.032 o
-11 -2 -6 78.503 69.464 3.675 11.640 o
-11 -2 -5 66.513 69.240 1.913 17.534 o
-11 -2 -4 1.726 0.769 0.944 432.131 o
-11 -2 -3 7.294 7.687 1.162 173.357 o
-11 -2 -2 42.642 45.852 1.938 29.287 o
-11 -2 -1 17.500 17.299 0.985 99.069 o
-11 -2 0 4.143 6.036 0.773 322.418 o
-11 -1 -6 35.643 37.014 1.340 41.468 o
-11 -1 -5 8.956 7.764 1.084 168.349 o
-11 -1 -4 2.675 3.600 1.081 286.274 o
-11 -1 -3 2.629 4.406 0.837 376.149 o
-11 -1 -2 2.197 2.514 0.766 485.532 o
-11 -1 -1 4.999 4.992 0.732 325.455 o
-11 -1 0 14.683 14.883 1.001 115.083 o
-11 0 1 15.909 15.827 0.940 110.312 o
-11 0 2 7.507 7.582 0.843 220.234 o
-11 0 3 153.327 146.307 3.827 4.793 o
-11 0 4 15.756 16.238 1.038 105.611 o
-11 0 5 79.359 90.087 1.998 13.144 o
-11 0 6 18.045 21.776 1.087 86.369 o
-11 0 7 58.304 61.524 1.551 21.729 o
-11 0 8 1.305 2.445 0.806 515.337 o
-11 0 9 57.439 63.384 2.660 18.059 o
-11 0 10 9.517 10.398 0.989 162.878 o
-11 1 1 15.934 15.407 1.056 105.717 o
-11 1 2 188.055 202.383 2.834 3.464 o
-11 1 3 17.447 16.360 1.161 93.857 o
-11 1 4 58.509 62.803 2.215 19.387 o
-11 1 5 65.079 66.306 1.728 18.663 o
-11 1 6 21.646 23.931 1.281 69.628 o
-11 1 7 6.604 7.441 0.813 241.116 o
-11 1 8 38.356 40.570 1.500 36.555 o
-11 1 9 9.296 9.375 0.686 204.308 o
-11 1 10 115.986 118.625 3.101 7.324 o
-11 2 1 65.553 71.686 2.507 16.010 o
-11 2 2 18.069 13.097 2.753 44.041 o
-11 2 3 8.624 10.658 1.633 107.919 o
-11 2 4 77.032 76.879 2.036 14.487 o
-11 2 5 62.822 67.073 1.708 19.193 o
-11 2 6 3.521 3.117 0.752 406.920 o
-11 2 7 69.729 73.586 3.729 12.272 o
-11 2 8 1.809 2.404 0.895 421.703 o
-11 2 9 33.187 35.741 3.395 23.832 o
-11 2 10 3.841 2.625 0.456 567.113 o
-11 3 1 186.363 207.401 7.817 2.526 o
-11 3 2 108.581 107.965 3.881 7.467 o
-11 3 3 38.200 41.334 1.258 38.253 o
-11 3 4 45.127 48.779 1.469 30.097 o
-11 3 5 2.423 1.511 0.760 507.667 o
-11 3 6 69.260 78.465 2.098 15.613 o
-11 3 7 3.594 4.498 1.350 193.342 o
-11 3 8 42.508 41.096 2.085 29.478 o
-11 3 9 2.359 1.604 0.526 733.157 o
-11 3 10 22.293 18.123 1.042 81.020 o
-11 4 1 2.221 3.031 0.721 499.684 o
-11 4 2 35.626 32.173 1.214 44.956 o
-11 4 3 212.047 215.331 2.772 2.941 o
-11 4 4 10.322 10.624 0.760 177.434 o
-11 4 5 0.124 0.256 0.572 1395.970 o
-11 4 6 5.573 5.003 0.625 339.168 o
-11 4 7 34.024 32.903 3.056 26.799 o
-11 4 8 1.079 2.432 1.230 277.809 o
-11 4 9 28.381 28.814 1.524 50.792 o
-11 5 1 257.261 265.780 8.366 1.662 o
-11 5 2 16.453 18.965 2.700 44.222 o
-11 5 3 31.466 37.167 1.727 40.922 o
-11 5 4 63.809 64.846 2.753 16.310 o
-11 5 5 0.084 0.267 1.123 389.498 o
-11 5 6 24.625 27.462 1.284 61.061 o
-11 5 7 7.503 9.581 0.902 198.011 o
-11 5 8 3.318 3.444 0.989 305.994 o
-11 5 9 0.613 0.214 0.561 1235.890 o
-11 6 1 19.559 20.177 1.135 82.859 o
-11 6 2 27.165 30.448 1.991 43.888 o
-11 6 3 26.798 29.964 1.791 47.622 o
-11 6 4 17.483 19.913 1.550 74.403 o
-11 6 5 7.699 8.874 1.176 162.924 o
-11 6 6 13.691 16.453 0.959 118.330 o
-11 6 7 0.346 0.580 0.604 1128.530 o
-11 6 8 11.586 9.168 0.936 156.138 o
-11 7 1 71.215 70.859 3.030 13.857 o
-11 7 2 29.142 28.077 1.479 51.017 o
-11 7 3 30.401 33.171 1.497 46.560 o
-11 7 4 74.167 78.531 2.245 14.454 o
-11 7 5 46.392 50.761 2.199 25.069 o
-11 7 6 63.045 60.141 1.898 19.536 o
-11 8 1 31.201 27.024 1.443 49.757 o
-11 8 3 24.908 27.023 1.631 54.287 o
-10 -9 -3 4.670 4.074 0.508 435.778 o
-10 -9 -2 43.600 39.990 1.537 33.044 o
-10 -9 -1 2.252 1.231 0.291 1106.530 o
-10 -9 0 4.651 2.978 0.343 538.541 o
-10 -8 -4 89.929 80.919 1.348 13.005 o
-10 -8 -3 97.459 104.782 2.645 9.510 o
-10 -8 -2 59.434 62.065 1.240 22.102 o
-10 -8 -1 3.128 2.803 0.401 666.761 o
-10 -8 0 85.833 83.665 3.750 10.107 o
-10 -7 -6 7.171 6.767 0.748 248.993 o
-10 -7 -5 46.681 37.647 0.768 35.975 o
-10 -7 -4 7.892 9.642 0.540 241.561 o
-10 -7 -3 57.054 50.930 2.226 21.376 o
-10 -7 -2 9.053 9.243 0.472 232.469 o
-10 -7 -1 133.689 140.778 4.052 5.451 o
-10 -7 0 55.394 50.435 2.429 21.079 o
-10 -6 -6 11.888 10.152 0.508 184.025 o
-10 -6 -5 15.133 13.715 0.751 128.709 o
-10 -6 -4 112.303 101.965 1.926 8.926 o
-10 -6 -3 113.856 114.499 3.742 7.104 o
-10 -6 -2 10.633 10.585 0.649 184.483 o
-10 -6 -1 19.909 22.216 0.769 89.132 o
-10 -6 0 32.583 29.584 0.682 55.183 o
-10 -5 -7 4.523 3.859 0.609 408.503 o
-10 -5 -6 5.173 4.055 0.783 318.204 o
-10 -5 -5 187.530 183.677 2.671 3.690 o
-10 -5 -4 18.267 14.729 1.026 99.358 o
-10 -5 -3 32.206 32.740 1.126 49.261 o
-10 -5 -2 3.779 3.496 0.586 468.350 o
-10 -5 -1 118.550 117.209 2.339 7.674 o
-10 -5 0 61.886 61.428 1.208 21.479 o
-10 -4 -8 99.055 95.293 3.582 8.791 o
-10 -4 -7 19.034 19.938 0.918 91.494 o
-10 -4 -6 104.289 104.516 2.633 8.960 o
-10 -4 -5 8.186 6.588 0.786 226.699 o
-10 -4 -4 154.860 150.407 4.437 4.474 o
-10 -4 -3 10.386 7.134 0.734 199.123 o
-10 -4 -2 99.188 101.255 1.715 10.306 o
-10 -4 -1 6.404 5.983 0.817 257.430 o
-10 -4 0 393.541 397.035 8.896 0.873 o
-10 -3 -8 58.643 54.127 1.898 21.662 o
-10 -3 -7 45.709 42.251 3.421 19.718 o
-10 -3 -6 19.252 21.205 1.461 72.258 o
-10 -3 -5 135.403 131.715 8.166 3.568 o
-10 -3 -4 4.928 6.565 0.875 267.741 o
-10 -3 -3 184.224 173.565 4.152 3.597 o
-10 -3 -2 22.207 22.473 1.218 71.537 o
-10 -3 -1 139.490 149.534 2.928 5.538 o
-10 -3 0 11.764 13.130 1.007 135.197 o
-10 -2 -8 10.233 9.380 1.256 135.090 o
-10 -2 -7 19.006 16.592 1.497 76.552 o
-10 -2 -6 29.146 27.195 1.658 48.730 o
-10 -2 -5 19.515 22.827 2.098 53.234 o
-10 -2 -4 170.382 170.948 4.113 3.930 o
-10 -2 -3 96.836 96.323 1.767 10.778 o
-10 -2 -2 116.889 120.208 1.927 7.897 o
-10 -2 -1 23.809 22.973 1.169 68.901 o
-10 -2 0 349.512 344.207 4.318 1.220 o
-10 -1 -9 55.986 52.231 1.657 23.748 o
-10 -1 -8 21.721 17.553 2.058 54.699 o
-10 -1 -7 46.984 48.904 1.871 27.008 o
-10 -1 -6 25.286 23.420 1.588 57.035 o
-10 -1 -5 111.486 105.793 3.005 8.079 o
-10 -1 -4 19.964 19.997 1.325 76.205 o
-10 -1 -3 173.751 166.407 2.766 4.209 o
-10 -1 -2 27.180 26.305 1.041 62.043 o
-10 -1 -1 372.569 382.554 6.373 1.017 o
-10 -1 0 45.621 43.161 1.332 32.133 o
-10 0 1 98.386 91.636 2.338 10.341 o
-10 0 2 19.684 22.856 1.083 80.517 o
-10 0 3 1000.380 979.338 16.238 0.161 o
-10 0 4 70.383 69.963 2.091 16.232 o
-10 0 5 20.047 22.350 1.067 80.686 o
-10 0 6 119.888 124.469 2.368 7.348 o
-10 0 7 1.210 1.778 0.715 644.313 o
-10 0 8 177.963 192.277 3.723 3.622 o
-10 0 9 1.976 2.881 0.710 530.322 o
-10 0 10 5.442 8.663 0.717 270.869 o
-10 0 11 8.246 8.859 0.762 212.532 o
-10 0 12 58.689 55.212 1.378 23.171 o
-10 1 1 94.730 87.429 3.036 10.117 o
-10 1 2 141.943 143.351 5.180 4.626 o
-10 1 3 77.943 82.422 1.939 14.036 o
-10 1 4 591.995 626.786 11.985 0.404 o
-10 1 5 29.950 33.118 1.370 48.724 o
-10 1 6 173.623 178.116 2.877 4.042 o
-10 1 7 142.447 148.790 2.274 5.647 o
-10 1 8 49.348 46.066 1.254 29.633 o
-10 1 9 11.414 9.972 0.903 157.192 o
-10 1 10 236.378 237.516 3.549 2.404 o
-10 1 11 10.614 12.431 0.625 176.803 o
-10 1 12 25.600 20.154 1.283 65.656 o
-10 2 1 37.432 40.415 1.833 34.440 o
-10 2 2 183.592 185.316 20.395 0.925 o
-10 2 3 592.453 603.047 10.398 0.425 o
-10 2 4 34.997 35.851 1.284 43.109 o
-10 2 5 203.489 212.028 3.639 3.001 o
-10 2 6 55.556 56.254 1.771 22.773 o
-10 2 7 66.010 61.340 1.413 19.803 o
-10 2 8 94.456 102.979 2.040 10.443 o
-10 2 9 119.991 118.673 2.054 7.679 o
-10 2 10 22.497 18.369 0.930 83.116 o
-10 2 11 2.312 2.562 0.460 741.081 o
-10 2 12 30.682 33.582 1.371 47.641 o
-10 3 1 88.074 95.194 2.767 10.727 o
-10 3 2 124.232 130.071 3.321 6.449 o
-10 3 3 89.812 94.400 2.711 10.659 o
-10 3 4 177.259 172.421 3.079 3.984 o
-10 3 5 5.614 6.511 0.867 256.448 o
-10 3 6 102.583 108.529 2.550 9.005 o
-10 3 7 44.330 40.383 1.217 34.456 o
-10 3 8 13.534 10.980 0.723 150.303 o
-10 3 9 10.008 12.575 0.759 171.003 o
-10 3 10 28.394 29.960 1.498 50.501 o
-10 3 11 51.962 53.398 1.254 26.607 o
-10 3 12 3.852 4.420 0.527 464.506 o
-10 4 1 64.764 70.519 2.241 16.967 o
-10 4 2 26.966 26.418 1.514 54.169 o
-10 4 3 188.600 189.238 9.716 2.217 o
-10 4 4 8.747 9.034 0.828 196.166 o
-10 4 5 116.926 124.238 2.392 7.524 o
-10 4 6 121.551 132.662 2.489 6.953 o
-10 4 7 92.753 94.064 2.028 11.123 o
-10 4 8 48.644 56.077 1.485 26.586 o
-10 4 9 39.461 36.115 1.132 40.275 o
-10 4 10 17.104 21.116 0.812 99.530 o
-10 4 11 18.395 16.478 0.731 106.287 o
-10 5 1 143.425 143.270 4.891 4.712 o
-10 5 2 86.905 79.734 3.689 10.281 o
-10 5 3 66.537 63.082 3.261 14.552 o
-10 5 4 186.805 176.254 5.239 3.284 o
-10 5 5 7.820 5.266 1.524 133.380 o
-10 5 6 120.071 115.103 2.667 7.457 o
-10 5 7 10.835 9.684 0.964 157.412 o
-10 5 8 51.733 44.975 1.778 26.306 o
-10 5 9 10.386 12.260 0.920 154.812 o
-10 5 10 0.517 0.622 0.503 1401.650 o
-10 5 11 0.863 0.932 0.566 1026.000 o
-10 6 1 10.117 11.440 1.737 94.608 o
-10 6 2 132.014 139.768 4.517 5.298 o
-10 6 3 237.789 255.507 6.736 1.992 o
-10 6 4 73.624 73.613 3.288 12.768 o
-10 6 5 66.275 64.685 2.753 15.868 o
-10 6 6 40.013 36.459 2.165 31.247 o
-10 6 7 13.704 11.574 1.550 94.661 o
-10 6 8 6.035 5.426 1.336 168.730 o
-10 6 9 47.549 39.479 1.951 28.388 o
-10 6 10 2.082 2.320 0.658 589.031 o
-10 7 1 31.740 37.341 2.112 36.292 o
-10 7 2 39.699 45.280 2.325 28.055 o
-10 7 3 30.942 35.657 2.192 36.438 o
-10 7 4 121.147 131.696 4.116 6.089 o
-10 7 5 36.894 42.019 2.192 31.195 o
-10 7 6 11.695 10.143 0.917 153.097 o
-10 7 7 4.193 2.112 1.042 282.342 o
-10 7 8 4.691 3.582 0.962 280.616 o
-10 8 1 20.306 20.582 1.363 73.638 o
-10 8 2 65.785 62.788 2.245 17.567 o
-10 8 3 95.240 99.808 2.967 9.593 o
-10 8 4 3.241 4.758 1.016 282.924 o
-10 8 5 90.314 83.824 2.593 11.327 o
-10 8 6 7.264 7.912 0.989 198.016 o
-10 9 1 8.587 7.083 1.818 100.353 o
-9 -11 -2 3.438 0.962 0.882 389.754 o
-9 -11 -1 9.467 8.031 0.554 226.782 o
-9 -11 0 34.252 28.900 0.882 51.598 o
-9 -10 -4 23.005 21.638 0.747 81.374 o
-9 -10 -3 0.710 0.848 0.364 1817.040 o
-9 -10 -2 13.006 11.218 0.522 166.236 o
-9 -10 -1 1.797 1.915 0.296 1136.380 o
-9 -10 0 9.826 9.308 0.368 228.122 o
-9 -9 -6 19.820 18.299 1.791 63.974 o
-9 -9 -5 47.474 43.972 1.504 29.942 o
-9 -9 -4 76.228 74.381 1.148 16.195 o
-9 -9 -3 30.558 29.051 0.687 58.624 o
-9 -9 -2 7.375 7.164 0.606 266.544 o
-9 -9 -1 58.733 51.223 1.111 24.662 o
-9 -9 0 44.341 45.078 0.721 35.164 o
-9 -8 -7 13.692 11.494 1.149 119.222 o
-9 -8 -6 58.269 62.810 2.337 19.039 o
-9 -8 -5 33.470 33.801 0.707 50.919 o
-9 -8 -4 5.030 5.061 0.420 421.216 o
-9 -8 -3 7.189 9.522 0.603 247.056 o
-9 -8 -2 61.522 65.811 1.239 20.841 o
-9 -8 -1 23.338 24.085 0.666 78.681 o
-9 -8 0 2.554 4.318 0.484 589.955 o
-9 -7 -8 4.073 3.929 1.256 210.966 o
-9 -7 -7 5.479 5.538 0.474 374.870 o
-9 -7 -6 52.153 57.180 1.088 26.231 o
-9 -7 -5 75.874 78.291 4.958 9.140 o
-9 -7 -4 15.246 14.669 0.767 124.576 o
-9 -7 -3 117.319 119.944 2.810 7.391 o
-9 -7 -2 0.517 0.472 0.458 1647.800 o
-9 -7 -1 6.900 5.493 0.410 337.416 o
-9 -7 0 134.451 125.662 1.633 6.766 o
-9 -6 -9 57.799 45.173 1.791 23.849 o
-9 -6 -8 10.779 10.187 0.577 191.339 o
-9 -6 -7 13.999 12.991 0.676 142.249 o
-9 -6 -6 268.398 276.440 3.304 1.925 o
-9 -6 -5 51.686 49.570 2.067 24.032 o
-9 -6 -4 51.246 56.506 1.268 26.191 o
-9 -6 -3 24.660 22.969 0.766 75.095 o
-9 -6 -2 7.285 6.306 0.678 264.471 o
-9 -6 -1 12.512 10.488 0.539 173.506 o
-9 -6 0 26.785 24.575 0.770 68.555 o
-9 -5 -9 22.486 19.374 0.792 85.062 o
-9 -5 -8 26.231 25.926 1.458 56.505 o
-9 -5 -7 69.824 73.361 1.849 16.512 o
-9 -5 -6 16.758 15.841 0.928 107.170 o
-9 -5 -5 2.667 4.223 1.737 137.637 o
-9 -5 -4 7.291 4.924 1.290 167.196 o
-9 -5 -3 108.998 111.280 1.887 8.839 o
-9 -5 -2 53.575 56.712 1.346 24.916 o
-9 -5 -1 45.708 42.024 0.902 34.562 o
-9 -5 0 11.915 12.873 0.666 159.520 o
-9 -4 -10 21.703 21.428 0.907 81.682 o
-9 -4 -9 30.258 25.709 0.999 58.146 o
-9 -4 -8 27.040 28.930 1.450 53.551 o
-9 -4 -7 2.324 3.725 1.232 243.027 o
-9 -4 -6 83.939 83.015 1.687 13.391 o
-9 -4 -5 10.451 10.853 1.077 145.386 o
-9 -4 -4 91.727 91.050 1.681 11.762 o
-9 -4 -3 92.665 95.632 1.953 11.118 o
-9 -4 -2 59.755 61.632 1.783 20.582 o
-9 -4 -1 61.885 57.439 1.069 22.446 o
-9 -4 0 37.475 43.474 1.538 35.861 o
-9 -3 -10 47.577 41.743 1.325 31.445 o
-9 -3 -9 5.153 6.664 0.868 263.703 o
-9 -3 -8 18.431 20.252 1.549 72.146 o
-9 -3 -7 23.008 17.538 1.671 62.852 o
-9 -3 -6 41.413 34.537 1.511 36.441 o
-9 -3 -5 7.521 3.624 1.882 104.144 o
-9 -3 -4 72.713 73.737 1.791 15.999 o
-9 -3 -3 31.268 30.448 1.284 49.840 o
-9 -3 -2 9.197 7.266 0.821 202.541 o
-9 -3 -1 53.997 51.048 1.155 26.560 o
-9 -3 0 229.895 230.741 2.603 2.595 o
-9 -2 -10 9.185 7.769 0.622 225.187 o
-9 -2 -9 4.378 2.415 1.075 265.000 o
-9 -2 -8 17.317 16.846 1.538 78.583 o
-9 -2 -7 6.608 5.116 1.381 158.926 o
-9 -2 -6 30.277 29.631 1.999 41.513 o
-9 -2 -5 39.711 44.191 1.246 36.143 o
-9 -2 -4 49.489 46.002 1.265 29.530 o
-9 -2 -3 118.549 107.868 2.543 7.861 o
-9 -2 -2 41.404 43.460 1.363 34.479 o
-9 -2 -1 60.380 63.327 1.556 20.796 o
-9 -2 0 383.154 368.386 4.598 1.047 o
-9 -1 -10 18.511 19.753 1.604 70.722 o
-9 -1 -9 44.310 39.212 2.486 26.279 o
-9 -1 -8 8.486 9.302 2.005 85.446 o
-9 -1 -7 31.921 31.086 2.726 31.192 o
-9 -1 -6 77.573 69.663 2.351 14.421 o
-9 -1 -5 9.998 10.077 1.209 138.739 o
-9 -1 -4 64.103 59.708 1.980 19.080 o
-9 -1 -3 9.543 10.268 0.817 181.532 o
-9 -1 -2 0.715 1.329 0.710 739.127 o
-9 -1 -1 63.898 59.898 1.391 20.671 o
-9 -1 0 6.762 5.271 0.886 242.791 o
-9 0 1 302.285 286.453 5.151 1.563 o
-9 0 2 72.501 71.541 1.723 16.388 o
-9 0 3 64.054 62.483 1.621 19.695 o
-9 0 4 3.435 4.143 0.825 356.581 o
-9 0 5 14.688 14.918 1.011 114.448 o
-9 0 6 1.273 1.951 0.752 587.958 o
-9 0 7 10.115 9.675 0.794 181.107 o
-9 0 8 36.073 33.632 1.464 41.373 o
-9 0 9 11.888 11.341 0.934 145.825 o
-9 0 10 0.134 1.149 1.115 376.303 o
-9 0 11 1.090 1.015 0.872 520.653 o
-9 0 12 34.513 40.943 1.445 39.801 o
-9 0 13 132.283 136.003 2.698 6.226 o
-9 0 14 40.106 39.880 1.497 35.606 o
-9 1 1 141.200 148.423 5.536 4.424 o
-9 1 2 510.993 526.273 6.562 0.583 o
-9 1 3 238.348 237.458 4.383 2.310 o
-9 1 4 42.679 42.824 1.335 34.031 o
-9 1 5 13.266 12.710 0.916 133.520 o
-9 1 6 31.029 31.403 1.330 48.980 o
-9 1 7 120.733 117.623 2.937 7.182 o
-9 1 8 19.974 18.240 1.280 79.666 o
-9 1 9 22.639 25.221 1.707 56.893 o
-9 1 10 22.729 24.112 1.150 70.352 o
-9 1 11 60.169 63.532 1.789 20.174 o
-9 1 12 34.972 36.102 1.073 44.924 o
-9 1 13 18.744 18.270 0.953 94.093 o
-9 1 14 96.450 86.341 1.707 11.448 o
-9 2 1 66.843 64.028 2.195 17.334 o
-9 2 2 64.694 63.740 1.738 19.064 o
-9 2 3 97.478 97.005 2.189 10.305 o
-9 2 4 15.969 16.471 0.996 106.189 o
-9 2 5 179.812 172.158 3.036 3.935 o
-9 2 6 9.408 10.055 0.888 176.346 o
-9 2 7 36.076 33.531 1.319 42.845 o
-9 2 8 37.260 42.120 1.473 37.001 o
-9 2 9 42.044 41.040 1.608 33.175 o
-9 2 10 94.090 97.917 2.302 10.494 o
-9 2 11 172.063 173.636 2.335 4.236 o
-9 2 12 42.923 45.768 1.435 32.364 o
-9 2 13 8.547 8.653 1.136 161.806 o
-9 3 1 203.915 187.848 3.799 3.168 o
-9 3 2 444.016 433.757 5.553 0.785 o
-9 3 3 11.394 9.385 0.962 154.348 o
-9 3 4 24.681 25.642 1.640 55.295 o
-9 3 5 19.093 20.305 1.897 60.541 o
-9 3 6 90.876 86.244 1.834 12.025 o
-9 3 7 19.551 18.907 1.082 86.335 o
-9 3 8 225.246 233.250 4.954 2.413 o
-9 3 9 23.905 23.483 1.121 69.235 o
-9 3 10 18.305 16.964 1.443 79.668 o
-9 3 11 66.043 67.932 1.484 18.761 o
-9 3 12 10.054 9.822 0.596 200.890 o
-9 3 13 0.689 0.963 0.372 1749.430 o
-9 4 1 759.264 742.408 21.991 0.232 o
-9 4 2 16.067 13.859 1.222 100.190 o
-9 4 3 24.925 23.436 1.139 66.912 o
-9 4 4 150.352 143.722 2.723 5.303 o
-9 4 5 37.805 37.429 1.457 38.481 o
-9 4 6 95.367 95.261 2.083 10.715 o
-9 4 7 78.930 83.533 1.852 13.916 o
-9 4 8 299.151 275.958 5.374 1.601 o
-9 4 9 8.894 7.680 0.782 208.990 o
-9 4 10 8.772 7.927 0.743 214.341 o
-9 4 11 72.926 69.198 1.470 16.996 o
-9 4 12 110.474 99.031 5.192 6.452 o
-9 4 13 75.656 73.561 2.406 14.310 o
-9 5 1 158.407 149.952 5.399 4.050 o
-9 5 2 348.736 317.093 14.346 0.867 o
-9 5 3 32.256 28.086 1.425 48.232 o
-9 5 4 6.321 4.332 0.760 290.600 o
-9 5 5 4.197 3.869 0.770 356.802 o
-9 5 6 15.839 16.125 1.046 105.134 o
-9 5 7 43.806 43.216 1.469 32.394 o
-9 5 8 41.813 40.915 1.210 36.044 o
-9 5 9 28.545 28.345 1.084 57.567 o
-9 5 10 29.932 27.268 1.833 45.227 o
-9 5 11 31.247 32.301 1.212 49.667 o
-9 5 12 17.747 16.091 1.176 92.721 o
-9 6 1 211.813 208.329 6.335 2.512 o
-9 6 2 135.136 133.006 4.945 5.089 o
-9 6 3 38.012 33.358 2.299 31.902 o
-9 6 4 8.428 6.308 1.657 115.123 o
-9 6 5 22.528 16.893 2.031 54.785 o
-9 6 6 12.998 12.091 1.146 121.371 o
-9 6 7 2.409 2.683 0.919 377.173 o
-9 6 8 16.557 16.091 1.239 93.898 o
-9 6 9 8.904 9.572 1.083 161.283 o
-9 6 10 14.186 14.757 1.060 114.533 o
-9 6 11 6.030 5.751 0.751 282.871 o
-9 7 1 63.625 74.495 3.288 14.065 o
-9 7 2 280.798 271.197 7.270 1.600 o
-9 7 5 14.249 14.006 1.791 78.261 o
-9 7 6 17.394 21.223 2.005 59.248 o
-9 7 7 42.097 38.383 2.459 27.513 o
-9 7 8 58.098 54.764 1.683 22.484 o
-9 7 9 134.392 123.126 4.050 5.760 o
-9 7 10 0.466 0.204 0.542 1372.890 o
-9 7 11 109.825 104.486 2.994 8.248 o
-9 8 1 83.258 78.905 3.074 11.691 o
-9 8 2 100.644 101.412 3.528 8.513 o
-9 8 3 138.170 143.698 4.437 5.067 o
-9 8 4 9.581 9.542 1.497 117.084 o
-9 8 6 3.061 2.031 1.203 253.713 o
-9 8 7 8.983 9.008 1.443 125.726 o
-9 8 8 9.520 10.104 1.417 122.776 o
-9 8 9 8.258 6.629 1.203 164.152 o
-9 8 10 126.513 100.300 7.872 4.125 o
-8 -12 -2 4.481 3.190 0.563 447.427 o
-8 -12 -1 18.703 18.553 1.925 61.577 o
-8 -12 0 4.429 6.731 0.385 419.350 o
-8 -11 -5 22.303 19.901 0.842 83.677 o
-8 -11 -4 18.451 18.921 0.592 104.965 o
-8 -11 -3 38.525 34.245 0.748 44.611 o
-8 -11 -2 64.000 64.203 0.866 21.009 o
-8 -11 -1 34.251 36.608 0.595 48.941 o
-8 -11 0 16.686 16.420 0.425 124.139 o
-8 -10 -6 5.679 6.902 0.409 355.777 o
-8 -10 -5 2.932 4.876 1.269 216.523 o
-8 -10 -4 11.316 11.919 0.532 178.960 o
-8 -10 -3 20.195 16.843 0.542 103.240 o
-8 -10 -2 53.425 56.688 0.764 26.608 o
-8 -10 -1 5.861 7.488 0.406 339.569 o
-8 -10 0 80.010 81.280 1.763 14.050 o
-8 -9 -8 61.125 51.411 1.060 23.828 o
-8 -9 -7 21.042 18.753 1.012 84.407 o
-8 -9 -6 4.636 4.247 0.397 474.017 o
-8 -9 -5 56.506 62.249 1.073 23.497 o
-8 -9 -4 53.261 54.141 1.053 26.516 o
-8 -9 -3 59.915 53.916 1.580 22.355 o
-8 -9 -2 61.385 65.605 1.106 21.189 o
-8 -9 -1 23.616 25.677 1.488 59.917 o
-8 -9 0 2.954 2.451 0.362 742.900 o
-8 -8 -9 5.534 3.346 0.569 389.594 o
-8 -8 -8 27.534 28.125 0.769 63.694 o
-8 -8 -7 11.959 12.143 0.498 173.293 o
-8 -8 -6 114.527 122.911 1.403 8.194 o
-8 -8 -5 66.620 65.550 2.474 16.481 o
-8 -8 -4 35.781 38.511 2.022 34.317 o
-8 -8 -3 27.864 26.657 0.663 65.719 o
-8 -8 -2 23.414 24.638 0.825 75.026 o
-8 -8 -1 10.998 11.718 0.552 182.040 o
-8 -8 0 168.522 178.685 2.031 4.312 o
-8 -7 -10 31.198 28.122 1.818 43.890 o
-8 -7 -9 20.378 18.443 0.740 94.581 o
-8 -7 -8 65.881 68.661 1.159 19.327 o
-8 -7 -7 7.864 8.805 0.580 244.497 o
-8 -7 -6 2.112 3.065 0.712 512.515 o
-8 -7 -5 13.606 13.543 0.658 144.060 o
-8 -7 -4 170.605 166.527 3.351 4.163 o
-8 -7 -3 131.328 127.465 2.712 6.472 o
-8 -7 -2 5.237 6.189 0.441 379.839 o
-8 -7 -1 35.404 35.252 0.771 47.277 o
-8 -7 0 80.543 79.912 1.331 14.622 o
-8 -6 -10 18.977 13.808 0.683 111.216 o
-8 -6 -9 16.144 14.786 0.647 124.474 o
-8 -6 -8 3.773 4.249 0.617 432.336 o
-8 -6 -7 35.102 40.057 1.204 41.793 o
-8 -6 -6 50.305 53.617 1.753 25.244 o
-8 -6 -5 25.367 29.018 1.146 61.077 o
-8 -6 -4 40.508 40.145 1.273 36.850 o
-8 -6 -3 39.579 34.758 1.320 39.282 o
-8 -6 -2 35.769 30.459 0.929 48.370 o
-8 -6 -1 92.236 98.643 2.281 10.672 o
-8 -6 0 257.310 266.718 2.692 2.093 o
-8 -5 -11 79.018 65.894 1.275 16.337 o
-8 -5 -10 1.499 1.429 0.499 943.670 o
-8 -5 -9 20.987 19.893 0.868 86.875 o
-8 -5 -8 148.477 150.442 9.351 2.856 o
-8 -5 -7 38.400 43.140 1.767 33.554 o
-8 -5 -6 46.004 41.191 1.953 28.699 o
-8 -5 -5 141.644 152.446 3.576 5.165 o
-8 -5 -4 0.257 1.221 0.573 1144.930 o
-8 -5 -3 89.293 87.679 1.858 12.111 o
-8 -5 -2 10.550 8.078 0.526 212.796 o
-8 -5 -1 49.009 47.118 1.386 28.944 o
-8 -5 0 88.087 81.879 1.508 13.052 o
-8 -4 -11 0.032 -0.053 0.629 1253.340 o
-8 -4 -10 19.357 15.688 0.773 102.592 o
-8 -4 -9 81.937 82.679 4.264 9.669 o
-8 -4 -8 14.341 14.224 1.674 83.056 o
-8 -4 -7 35.982 33.733 1.220 43.784 o
-8 -4 -6 25.441 22.562 1.514 58.954 o
-8 -4 -5 87.727 83.180 1.603 12.911 o
-8 -4 -4 243.053 230.169 3.301 2.390 o
-8 -4 -3 86.813 80.049 1.540 13.348 o
-8 -4 -2 131.379 123.482 1.513 7.036 o
-8 -4 -1 22.804 22.463 0.901 77.629 o
-8 -4 0 37.328 36.923 1.090 42.116 o
-8 -3 -11 94.773 80.574 6.678 6.012 o
-8 -3 -10 62.735 59.775 3.702 14.086 o
-8 -3 -9 135.845 140.458 7.711 3.680 o
-8 -3 -8 204.789 227.017 4.980 2.690 o
-8 -3 -7 24.695 24.821 1.530 58.074 o
-8 -3 -6 100.581 93.416 2.438 9.942 o
-8 -3 -5 336.985 352.332 4.344 1.255 o
-8 -3 -4 192.393 170.440 3.062 3.667 o
-8 -3 -3 268.154 258.482 5.454 1.862 o
-8 -3 -2 29.823 24.860 0.852 61.488 o
-8 -3 -1 161.531 142.664 2.551 4.974 o
-8 -3 0 152.843 146.277 3.283 4.994 o
-8 -2 -12 14.641 12.755 0.765 133.892 o
-8 -2 -11 41.320 45.280 2.459 26.445 o
-8 -2 -10 16.427 19.799 3.167 35.421 o
-8 -2 -9 385.132 380.170 13.284 0.776 o
-8 -2 -8 24.337 21.498 1.937 52.138 o
-8 -2 -7 84.956 88.973 3.147 10.847 o
-8 -2 -6 218.171 234.329 3.365 2.661 o
-8 -2 -5 26.920 27.388 1.071 61.093 o
-8 -2 -4 61.948 58.625 2.034 19.619 o
-8 -2 -3 99.165 117.280 2.515 8.956 o
-8 -2 -2 189.971 186.570 3.307 3.512 o
-8 -2 -1 10.488 15.166 1.158 125.589 o
-8 -2 0 106.009 92.873 1.988 9.842 o
-8 -1 -12 28.368 28.080 1.058 58.409 o
-8 -1 -11 15.434 16.947 1.657 78.073 o
-8 -1 -10 51.459 41.110 2.593 22.834 o
-8 -1 -9 132.804 140.971 4.998 5.011 o
-8 -1 -8 390.390 380.173 9.783 0.875 o
-8 -1 -7 167.032 163.620 4.070 4.106 o
-8 -1 -6 0.800 0.760 1.566 192.842 o
-8 -1 -5 233.669 235.901 3.750 2.427 o
-8 -1 -4 200.005 199.466 3.671 3.155 o
-8 -1 -3 139.837 132.375 3.104 5.803 o
-8 -1 -2 40.378 39.182 1.258 37.411 o
-8 -1 -1 286.495 255.030 6.233 1.690 o
-8 -1 0 74.065 68.566 3.216 13.196 o
-8 0 1 466.246 498.495 5.507 0.682 o
-8 0 2 301.248 292.733 4.001 1.603 o
-8 0 3 547.142 546.435 5.711 0.531 o
-8 0 4 883.351 885.900 8.359 0.213 o
-8 0 5 857.942 834.315 8.508 0.229 o
-8 0 6 455.235 450.283 4.965 0.753 o
-8 0 7 52.052 47.581 1.318 27.651 o
-8 0 8 12.431 9.904 0.871 152.182 o
-8 0 9 10.937 7.211 0.663 199.554 o
-8 0 10 2.211 2.055 0.564 682.155 o
-8 0 11 383.011 349.357 5.765 1.052 o
-8 0 12 61.620 63.566 1.191 21.261 o
-8 0 13 54.946 50.298 0.981 26.832 o
-8 0 14 2.609 2.165 0.775 464.797 o
-8 0 15 5.889 6.860 0.585 311.092 o
-8 1 1 311.445 296.551 3.830 1.537 o
-8 1 2 68.239 67.740 1.570 18.059 o
-8 1 3 599.740 613.822 6.120 0.440 o
-8 1 4 606.005 620.241 6.317 0.431 o
-8 1 5 254.440 252.566 4.146 2.098 o
-8 1 6 78.635 78.787 2.043 14.056 o
-8 1 7 97.207 92.438 2.500 10.252 o
-8 1 8 41.697 42.577 1.794 31.614 o
-8 1 9 25.678 27.615 1.325 58.530 o
-8 1 10 326.542 302.588 5.962 1.356 o
-8 1 11 141.949 140.553 2.490 5.772 o
-8 1 12 100.599 94.882 2.505 9.807 o
-8 1 13 47.184 50.187 2.036 25.762 o
-8 1 14 20.790 22.506 1.417 69.184 o
-8 1 15 1.489 1.096 0.561 872.471 o
-8 2 1 80.010 74.451 4.072 10.499 o
-8 2 2 222.594 232.552 7.216 2.157 o
-8 2 3 223.933 227.715 3.086 2.654 o
-8 2 4 1172.580 1189.440 10.426 0.123 o
-8 2 5 537.439 539.303 8.273 0.527 o
-8 2 6 768.460 748.871 11.953 0.270 o
-8 2 7 38.623 33.747 1.792 36.196 o
-8 2 8 126.461 108.859 3.728 6.611 o
-8 2 9 194.144 177.287 7.155 2.745 o
-8 2 10 37.388 38.428 2.136 32.372 o
-8 2 11 56.602 53.037 1.847 22.679 o
-8 2 12 80.438 88.558 2.095 12.964 o
-8 2 13 39.364 41.334 2.001 31.652 o
-8 2 14 38.039 41.427 5.199 13.017 o
-8 3 1 125.156 131.287 2.819 6.636 o
-8 3 2 499.020 501.156 11.716 0.553 o
-8 3 3 346.922 343.396 4.799 1.220 o
-8 3 4 517.788 504.211 5.666 0.596 o
-8 3 5 117.909 115.752 2.580 7.623 o
-8 3 6 138.692 136.305 3.733 5.497 o
-8 3 7 14.552 9.890 1.430 101.498 o
-8 3 8 101.077 107.049 2.926 8.856 o
-8 3 9 108.531 108.884 3.630 7.658 o
-8 3 10 303.249 291.538 8.366 1.361 o
-8 3 11 96.718 96.332 2.356 10.255 o
-8 3 12 34.273 30.852 1.326 45.830 o
-8 3 13 8.875 9.631 1.096 159.747 o
-8 3 14 216.245 214.053 7.832 2.205 o
-8 4 1 335.983 324.416 19.650 0.672 o
-8 4 2 467.854 441.715 6.700 0.715 o
-8 4 3 272.672 261.852 3.940 1.916 o
-8 4 4 548.120 520.581 6.507 0.540 o
-8 4 5 56.142 56.208 2.828 18.529 o
-8 4 6 87.602 83.973 2.191 12.174 o
-8 4 7 62.617 64.870 2.574 17.074 o
-8 4 8 83.391 84.881 2.590 12.091 o
-8 4 9 18.216 16.689 1.609 74.188 o
-8 4 10 13.456 14.790 1.566 89.846 o
-8 4 11 12.376 14.514 2.005 72.287 o
-8 4 12 41.200 41.603 1.824 31.939 o
-8 4 13 15.390 12.358 0.856 125.699 o
-8 4 14 20.756 18.141 0.934 88.408 o
-8 5 1 113.414 88.261 7.083 5.029 o
-8 5 2 122.479 113.060 2.725 7.339 o
-8 5 3 578.413 581.078 8.285 0.462 o
-8 5 4 340.362 331.247 4.638 1.278 o
-8 5 5 414.105 395.980 6.413 0.883 o
-8 5 6 8.439 7.696 1.159 163.842 o
-8 5 7 219.492 212.403 5.491 2.528 o
-8 5 8 412.250 412.652 13.678 0.692 o
-8 5 9 134.151 102.793 4.891 5.666 o
-8 5 10 158.539 150.331 7.083 3.457 o
-8 5 11 20.663 19.266 2.093 54.079 o
-8 5 12 15.919 15.502 2.633 47.465 o
-8 5 13 91.994 92.873 4.825 7.882 o
-8 5 14 37.822 32.556 1.310 41.792 o
-8 6 1 112.473 100.102 7.458 4.657 o
-8 6 2 55.448 48.888 5.747 9.893 o
-8 6 3 353.953 350.507 7.581 1.089 o
-8 6 4 285.567 279.335 6.746 1.587 o
-8 6 5 183.275 191.116 5.388 3.187 o
-8 6 6 8.599 10.987 1.978 84.804 o
-8 6 7 120.870 114.750 4.838 5.978 o
-8 6 8 59.285 49.962 3.087 17.531 o
-8 6 9 75.523 70.986 4.210 10.803 o
-8 6 10 70.372 73.210 6.535 7.180 o
-8 6 11 30.563 30.226 2.793 31.299 o
-8 6 12 24.078 23.913 1.644 57.184 o
-8 6 13 21.746 20.448 1.203 75.144 o
-8 7 1 201.768 184.166 5.854 2.869 o
-8 7 2 69.490 58.324 5.987 8.374 o
-8 7 3 207.631 183.284 10.425 1.976 o
-8 7 4 263.597 253.427 7.204 1.767 o
-8 7 5 77.180 71.207 3.528 11.985 o
-8 7 6 82.040 71.287 3.555 11.396 o
-8 7 7 38.318 33.118 2.726 27.991 o
-8 7 8 6.274 4.838 1.871 107.183 o
-8 7 9 27.291 30.017 2.486 36.819 o
-8 7 10 21.839 22.105 2.138 50.217 o
-8 7 11 5.001 4.517 1.417 168.389 o
-8 7 12 18.874 17.415 0.949 95.261 o
-8 8 1 69.568 74.415 3.181 13.490 o
-8 8 2 18.759 20.796 1.978 58.443 o
-8 8 5 9.958 10.371 1.764 94.949 o
-8 8 6 316.271 298.782 7.805 1.320 o
-8 8 7 152.783 151.930 5.025 4.295 o
-8 8 9 10.280 8.901 1.684 101.542 o
-8 8 10 4.912 5.907 1.417 163.624 o
-8 8 11 40.678 37.957 2.272 29.672 o
-8 8 12 20.313 16.064 1.123 86.896 o
-8 9 4 166.183 162.809 4.544 4.002 o
-8 9 6 65.874 61.050 2.700 16.434 o
-8 9 7 21.730 16.626 1.737 63.796 o
-8 9 8 157.417 143.885 4.437 4.493 o
-8 9 9 19.931 17.936 1.631 68.918 o
-8 9 10 47.448 44.505 1.951 27.308 o
-7 -13 -3 19.895 15.957 1.176 86.416 o
-7 -13 -2 16.710 12.773 0.949 113.199 o
-7 -13 -1 19.218 17.331 0.760 100.305 o
-7 -13 0 18.822 16.789 0.712 104.443 o
-7 -12 -5 1.140 1.167 0.582 899.312 o
-7 -12 -4 21.157 19.132 0.750 90.527 o
-7 -12 -3 67.553 68.883 1.025 19.059 o
-7 -12 -2 21.305 18.590 0.633 93.673 o
-7 -12 -1 18.777 18.167 0.523 106.896 o
-7 -12 0 13.800 12.725 0.409 157.827 o
-7 -11 -7 8.221 7.137 1.149 169.278 o
-7 -11 -6 0.882 0.320 0.564 1113.800 o
-7 -11 -5 26.045 25.932 0.672 70.043 o
-7 -11 -4 108.638 111.846 1.426 9.090 o
-7 -11 -3 15.608 14.472 0.602 130.350 o
-7 -11 -2 51.607 52.306 0.757 28.548 o
-7 -11 -1 22.832 20.851 0.445 88.186 o
-7 -11 0 30.188 35.559 0.843 52.923 o
-7 -10 -8 20.100 19.166 0.818 92.179 o
-7 -10 -7 101.744 102.931 2.473 9.375 o
-7 -10 -6 42.548 45.503 1.427 32.718 o
-7 -10 -5 4.608 3.688 0.433 479.962 o
-7 -10 -4 81.202 81.582 1.738 13.866 o
-7 -10 -3 56.173 58.389 1.358 23.566 o
-7 -10 -2 97.704 100.129 1.101 10.916 o
-7 -10 -1 3.500 4.634 0.391 544.378 o
-7 -10 0 29.300 32.503 0.710 57.669 o
-7 -9 -9 52.985 49.369 1.844 24.623 o
-7 -9 -8 25.012 24.904 0.924 69.393 o
-7 -9 -7 63.995 66.853 1.950 18.305 o
-7 -9 -6 27.761 30.247 0.800 61.052 o
-7 -9 -5 96.012 101.998 1.133 10.986 o
-7 -9 -4 9.987 7.842 0.511 224.600 o
-7 -9 -3 24.298 24.340 0.689 75.598 o
-7 -9 -2 187.833 202.878 1.902 3.572 o
-7 -9 -1 222.307 216.521 2.367 2.813 o
-7 -9 0 65.484 56.991 1.000 21.458 o
-7 -8 -10 75.427 64.872 1.226 17.306 o
-7 -8 -9 23.085 21.272 0.995 76.272 o
-7 -8 -8 42.249 43.733 0.949 36.181 o
-7 -8 -7 14.181 16.461 0.868 120.526 o
-7 -8 -6 19.059 18.754 0.945 92.501 o
-7 -8 -5 39.358 39.415 0.941 40.225 o
-7 -8 -4 101.989 97.021 1.197 10.562 o
-7 -8 -3 226.258 225.670 2.862 2.656 o
-7 -8 -2 11.280 11.992 0.546 178.015 o
-7 -8 -1 44.811 47.397 0.848 33.593 o
-7 -8 0 72.915 72.815 1.665 16.276 o
-7 -7 -11 26.057 19.220 0.699 77.406 o
-7 -7 -10 30.308 35.053 1.308 48.020 o
-7 -7 -9 2.498 1.461 0.511 740.058 o
-7 -7 -8 61.251 66.945 1.176 20.882 o
-7 -7 -7 79.724 81.420 1.465 14.476 o
-7 -7 -6 31.568 34.659 1.098 49.187 o
-7 -7 -5 76.986 70.888 2.677 13.768 o
-7 -7 -4 19.151 19.572 0.618 100.144 o
-7 -7 -3 87.800 88.955 1.068 12.953 o
-7 -7 -2 7.219 5.630 0.492 309.995 o
-7 -7 -1 456.625 435.472 3.241 0.782 o
-7 -7 0 68.348 74.159 1.332 17.708 o
-7 -6 -11 152.119 154.195 2.736 5.050 o
-7 -6 -10 44.066 44.257 1.139 33.784 o
-7 -6 -9 9.021 8.863 0.748 203.904 o
-7 -6 -8 10.951 9.956 0.957 156.123 o
-7 -6 -7 24.179 23.456 1.024 70.735 o
-7 -6 -6 158.751 164.503 3.946 4.341 o
-7 -6 -5 206.811 203.968 3.827 2.987 o
-7 -6 -4 18.441 20.474 0.833 95.169 o
-7 -6 -3 295.230 297.703 2.272 1.684 o
-7 -6 -2 57.420 56.471 0.951 24.539 o
-7 -6 -1 508.684 521.447 3.972 0.609 o
-7 -6 0 261.532 265.970 2.258 2.076 o
-7 -5 -12 5.923 4.850 1.176 199.711 o
-7 -5 -11 88.832 86.546 2.662 11.248 o
-7 -5 -10 14.300 16.118 1.038 112.075 o
-7 -5 -9 3.661 4.293 1.172 234.314 o
-7 -5 -8 15.233 14.296 0.958 116.111 o
-7 -5 -7 87.875 89.900 3.443 10.096 o
-7 -5 -6 206.623 201.131 5.647 2.729 o
-7 -5 -5 191.298 194.424 2.389 3.535 o
-7 -5 -4 287.812 292.524 2.903 1.734 o
-7 -5 -3 34.453 36.377 0.832 47.277 o
-7 -5 -2 50.135 46.220 0.917 30.486 o
-7 -5 -1 486.099 485.438 3.947 0.673 o
-7 -5 0 213.731 210.476 2.203 3.002 o
-7 -4 -12 10.768 10.651 0.866 163.105 o
-7 -4 -11 16.772 17.648 1.576 77.466 o
-7 -4 -10 0.946 1.086 0.946 462.557 o
-7 -4 -9 84.280 77.758 2.893 11.938 o
-7 -4 -8 14.648 15.970 1.477 89.117 o
-7 -4 -7 36.524 34.750 1.355 41.549 o
-7 -4 -6 55.304 54.371 1.665 23.578 o
-7 -4 -5 1.908 1.817 0.609 683.923 o
-7 -4 -4 162.550 162.342 4.875 3.991 o
-7 -4 -3 379.309 369.024 3.441 1.080 o
-7 -4 -2 71.219 80.012 1.675 15.876 o
-7 -4 -1 140.802 146.601 1.629 5.933 o
-7 -4 0 260.470 240.872 3.593 2.134 o
-7 -3 -13 2.245 0.737 0.544 794.409 o
-7 -3 -12 63.473 70.165 4.771 10.723 o
-7 -3 -11 20.413 22.858 2.269 48.456 o
-7 -3 -10 41.250 45.181 1.829 30.901 o
-7 -3 -9 111.077 108.789 4.838 6.512 o
-7 -3 -8 141.260 134.152 3.950 5.345 o
-7 -3 -7 103.703 95.704 2.627 9.380 o
-7 -3 -6 278.398 271.338 3.721 1.846 o
-7 -3 -5 630.207 648.221 7.810 0.393 o
-7 -3 -4 172.685 167.793 2.379 4.290 o
-7 -3 -3 35.926 32.820 1.208 44.394 o
-7 -3 -2 305.378 310.176 2.932 1.562 o
-7 -3 -1 41.974 39.341 0.960 37.992 o
-7 -3 0 174.530 175.912 3.304 3.962 o
-7 -2 -13 23.709 26.123 1.482 59.549 o
-7 -2 -12 8.169 9.623 1.067 169.200 o
-7 -2 -11 15.871 18.005 3.208 35.460 o
-7 -2 -10 47.532 46.618 2.197 25.432 o
-7 -2 -9 43.659 38.383 2.372 27.505 o
-7 -2 -8 30.255 31.578 2.249 37.521 o
-7 -2 -7 76.964 70.253 1.955 15.222 o
-7 -2 -6 14.182 10.248 0.948 133.352 o
-7 -2 -5 217.870 218.644 2.930 2.814 o
-7 -2 -4 88.361 88.610 1.957 12.061 o
-7 -2 -3 506.634 506.437 5.428 0.613 o
-7 -2 -2 136.038 127.194 1.827 6.580 o
-7 -2 -1 107.056 99.177 2.690 8.904 o
-7 -2 0 76.857 81.775 1.473 14.942 o
-7 -1 -13 19.823 22.841 1.043 81.304 o
-7 -1 -12 5.129 5.366 0.815 292.584 o
-7 -1 -11 13.145 12.851 1.444 100.432 o
-7 -1 -10 5.118 6.308 2.219 83.047 o
-7 -1 -9 18.393 17.321 2.539 46.819 o
-7 -1 -8 92.152 88.484 2.863 10.532 o
-7 -1 -7 123.924 130.759 3.403 6.402 o
-7 -1 -6 45.160 37.975 1.367 33.801 o
-7 -1 -5 138.417 125.583 1.891 6.479 o
-7 -1 -4 67.719 61.043 1.341 19.523 o
-7 -1 -3 13.721 18.870 1.084 106.367 o
-7 -1 -2 79.461 82.106 2.015 13.706 o
-7 -1 -1 44.184 45.525 1.821 29.367 o
-7 -1 0 197.237 211.935 2.987 3.187 o
-7 0 1 99.393 109.584 1.875 9.762 o
-7 0 2 42.199 47.139 1.109 34.220 o
-7 0 3 201.219 206.276 2.506 3.221 o
-7 0 4 88.230 88.484 1.710 12.357 o
-7 0 5 36.149 37.480 1.169 42.306 o
-7 0 6 73.810 80.687 1.627 15.388 o
-7 0 7 30.538 26.107 0.891 58.793 o
-7 0 8 8.886 9.484 0.707 206.548 o
-7 0 9 0.014 0.211 0.638 1189.190 o
-7 0 10 1.301 1.151 0.664 738.041 o
-7 0 11 87.702 85.205 1.757 12.603 o
-7 0 12 157.120 146.888 2.325 5.110 o
-7 0 13 33.010 31.513 1.102 49.297 o
-7 0 14 0.051 -0.151 0.382 3288.250 o
-7 0 15 0.667 0.205 0.383 2061.020 o
-7 1 1 181.300 169.490 2.391 4.042 o
-7 1 2 601.728 616.912 7.618 0.429 o
-7 1 3 119.015 121.050 2.545 7.410 o
-7 1 4 32.040 32.492 1.221 48.540 o
-7 1 5 112.431 118.162 2.451 7.983 o
-7 1 6 34.996 35.184 1.583 40.417 o
-7 1 7 82.136 86.590 1.995 12.999 o
-7 1 8 93.853 95.433 1.889 11.055 o
-7 1 9 65.786 60.331 1.303 20.251 o
-7 1 10 53.562 49.919 1.202 26.853 o
-7 1 11 89.320 84.092 1.475 12.745 o
-7 1 12 3.115 2.377 0.536 591.778 o
-7 1 13 41.502 37.645 0.999 38.825 o
-7 1 14 49.577 48.092 2.361 23.545 o
-7 1 15 15.711 15.193 0.993 110.112 o
-7 2 1 56.474 54.351 2.200 21.151 o
-7 2 2 93.660 98.019 2.863 9.929 o
-7 2 3 315.131 308.120 4.087 1.475 o
-7 2 4 69.099 71.278 3.210 13.706 o
-7 2 5 243.926 249.550 4.315 2.198 o
-7 2 6 29.181 16.221 1.432 59.802 o
-7 2 7 35.256 41.365 1.907 34.840 o
-7 2 8 38.475 31.328 2.267 32.489 o
-7 2 9 22.702 20.929 1.443 66.400 o
-7 2 10 1.142 2.147 0.948 424.499 o
-7 2 11 13.732 11.291 1.056 125.687 o
-7 2 12 101.378 104.519 2.963 8.897 o
-7 2 13 66.496 68.680 1.889 17.658 o
-7 2 14 8.022 9.435 1.390 134.800 o
-7 2 15 14.573 13.482 0.784 131.052 o
-7 3 1 155.935 156.695 2.809 4.861 o
-7 3 2 262.865 259.204 4.350 1.981 o
-7 3 3 91.580 82.760 2.223 11.712 o
-7 3 4 38.668 37.821 1.611 36.390 o
-7 3 5 41.671 39.647 1.613 33.795 o
-7 3 6 174.387 167.990 3.774 3.955 o
-7 3 7 771.295 743.838 8.311 0.281 o
-7 3 8 98.793 85.115 2.285 10.689 o
-7 3 9 58.539 54.810 2.239 20.353 o
-7 3 10 115.603 119.414 7.257 4.496 o
-7 3 11 69.464 67.400 2.064 16.742 o
-7 3 12 115.267 118.027 2.850 7.549 o
-7 3 13 27.189 26.389 1.744 49.896 o
-7 3 14 38.347 43.193 1.998 31.720 o
-7 3 15 4.581 5.273 1.136 222.326 o
-7 4 1 714.829 695.779 9.235 0.318 o
-7 4 2 233.389 244.142 5.123 2.253 o
-7 4 3 82.706 81.344 2.370 12.746 o
-7 4 4 40.572 35.414 1.560 36.327 o
-7 4 5 463.999 418.071 11.057 0.668 o
-7 4 6 241.203 245.760 4.078 2.264 o
-7 4 7 2.349 3.620 1.020 317.054 o
-7 4 8 46.929 39.894 1.661 30.394 o
-7 4 9 79.588 80.836 2.160 13.559 o
-7 4 10 8.785 9.827 1.388 129.726 o
-7 4 11 21.576 24.907 1.937 53.354 o
-7 4 12 3.769 2.624 0.928 328.194 o
-7 4 13 57.278 62.073 2.714 18.049 o
-7 4 14 22.775 21.888 1.003 76.090 o
-7 4 15 109.231 105.445 2.062 8.950 o
-7 5 1 259.832 257.913 11.226 1.407 o
-7 5 2 277.098 249.210 13.164 1.201 o
-7 5 3 9.818 10.852 1.951 83.677 o
-7 5 4 4.766 4.265 0.923 283.152 o
-7 5 5 42.499 37.412 1.747 32.975 o
-7 5 6 30.048 27.210 1.428 51.222 o
-7 5 7 299.972 296.223 4.634 1.573 o
-7 5 8 422.299 402.358 5.417 0.873 o
-7 5 9 27.555 30.169 1.457 52.019 o
-7 5 10 27.467 27.737 1.614 51.029 o
-7 5 11 10.153 10.827 1.509 111.092 o
-7 5 12 42.790 47.017 2.914 22.729 o
-7 5 13 12.131 9.910 0.907 151.490 o
-7 5 14 28.604 30.495 1.884 44.197 o
-7 6 1 330.272 293.356 12.429 1.029 o
-7 6 3 130.530 124.559 4.544 5.606 o
-7 6 4 212.352 198.172 6.415 2.550 o
-7 6 5 306.818 309.188 11.667 1.115 o
-7 6 6 497.101 447.489 11.560 0.591 o
-7 6 7 12.643 14.075 1.182 116.001 o
-7 6 8 39.210 41.113 1.617 34.868 o
-7 6 9 42.627 44.519 1.843 30.257 o
-7 6 10 31.590 28.329 1.551 47.116 o
-7 6 11 4.854 4.287 1.049 246.506 o
-7 6 12 99.115 102.967 10.972 3.012 o
-7 6 13 3.953 4.891 1.283 200.954 o
-7 6 14 15.599 18.246 1.564 79.964 o
-7 7 3 18.043 18.149 2.112 57.416 o
-7 7 4 205.354 183.177 5.907 2.817 o
-7 7 5 344.251 311.345 8.741 1.141 o
-7 7 6 14.879 17.374 2.379 54.075 o
-7 7 7 21.947 25.310 4.464 19.519 o
-7 7 8 124.361 120.766 4.630 5.861 o
-7 7 9 49.775 43.860 2.433 23.806 o
-7 7 10 6.261 4.127 0.974 241.811 o
-7 7 11 54.512 49.632 1.872 23.891 o
-7 7 12 25.818 26.245 2.927 32.865 o
-7 7 13 0.778 0.855 0.829 597.612 o
-7 8 1 64.108 47.792 2.646 18.357 o
-7 8 4 31.759 24.564 2.299 38.213 o
-7 8 5 22.662 23.201 2.379 44.164 o
-7 8 6 141.911 145.462 5.186 4.596 o
-7 8 7 91.715 80.108 3.929 9.500 o
-7 8 8 27.341 23.789 2.486 38.765 o
-7 8 9 93.935 92.083 4.063 8.712 o
-7 8 10 18.513 20.421 2.219 52.755 o
-7 8 11 0.529 2.031 1.470 212.747 o
-7 8 12 3.064 2.673 1.230 240.475 o
-7 8 13 20.966 20.288 1.283 74.846 o
-7 9 6 6.386 9.409 1.925 95.729 o
-7 9 7 101.600 108.735 4.277 7.481 o
-7 9 8 68.493 74.228 3.448 13.025 o
-7 9 9 0.389 0.508 1.470 223.673 o
-7 9 10 45.737 49.717 2.593 23.279 o
-7 9 11 8.954 11.173 1.443 120.667 o
-7 9 12 0.788 0.748 0.829 601.657 o
-7 10 7 15.418 11.494 1.604 87.103 o
-7 10 8 19.656 20.047 1.791 62.859 o
-7 10 9 25.166 23.014 1.818 52.750 o
-7 10 10 2.350 2.299 1.149 282.780 o
-6 -14 -1 132.492 130.695 1.596 6.746 o
-6 -14 0 4.045 4.391 0.467 479.834 o
-6 -13 -5 23.129 22.079 0.880 77.740 o
-6 -13 -4 48.836 52.445 0.941 29.422 o
-6 -13 -3 52.315 52.377 0.850 27.941 o
-6 -13 -2 50.993 55.815 0.994 27.346 o
-6 -13 -1 25.183 33.351 0.908 61.409 o
-6 -13 0 76.144 77.583 0.942 16.104 o
-6 -12 -7 22.579 20.540 1.447 66.878 o
-6 -12 -6 62.406 55.594 1.605 21.215 o
-6 -12 -5 75.476 75.684 3.324 12.335 o
-6 -12 -4 43.305 44.449 0.946 35.187 o
-6 -12 -3 47.761 39.852 0.843 34.155 o
-6 -12 -2 5.114 5.453 0.387 416.379 o
-6 -12 -1 5.400 5.950 0.317 406.860 o
-6 -12 0 11.243 13.487 0.404 179.022 o
-6 -11 -8 4.698 4.527 0.411 456.676 o
-6 -11 -7 83.973 82.866 2.435 12.378 o
-6 -11 -6 35.697 38.972 0.883 44.218 o
-6 -11 -5 23.023 20.501 0.584 85.964 o
-6 -11 -4 41.133 40.594 0.986 38.018 o
-6 -11 -3 48.385 48.504 0.873 30.978 o
-6 -11 -2 24.783 27.376 0.518 73.112 o
-6 -11 -1 1.370 2.105 0.295 1263.470 o
-6 -11 0 9.721 10.899 0.368 217.137 o
-6 -10 -10 40.729 34.267 1.550 36.700 o
-6 -10 -9 6.952 5.485 0.664 283.959 o
-6 -10 -8 14.308 16.091 0.890 119.730 o
-6 -10 -7 3.569 3.876 0.439 546.489 o
-6 -10 -6 50.159 56.490 1.453 25.974 o
-6 -10 -5 37.600 36.343 0.790 44.232 o
-6 -10 -4 216.420 214.523 2.068 2.938 o
-6 -10 -3 186.865 184.213 2.295 3.751 o
-6 -10 -2 201.289 206.190 2.088 3.261 o
-6 -10 -1 100.518 105.011 1.872 9.874 o
-6 -10 0 149.769 149.953 1.444 5.516 o
-6 -9 -11 21.563 18.242 0.850 88.110 o
-6 -9 -10 2.672 1.910 0.618 589.182 o
-6 -9 -9 12.389 9.532 0.781 161.259 o
-6 -9 -8 59.224 61.734 0.975 22.823 o
-6 -9 -7 23.242 24.823 0.678 77.793 o
-6 -9 -6 48.973 49.186 1.375 28.497 o
-6 -9 -5 170.507 165.630 1.410 4.526 o
-6 -9 -4 72.558 74.722 1.208 16.868 o
-6 -9 -3 184.657 181.376 2.053 3.864 o
-6 -9 -2 150.451 161.711 2.437 5.056 o
-6 -9 -1 16.979 15.243 0.583 121.010 o
-6 -9 0 16.865 12.941 0.634 126.155 o
-6 -8 -11 100.309 97.394 2.628 9.601 o
-6 -8 -10 142.144 151.247 4.401 4.840 o
-6 -8 -9 42.110 42.340 1.419 34.023 o
-6 -8 -8 265.658 268.261 3.597 1.966 o
-6 -8 -7 21.123 22.047 0.686 87.465 o
-6 -8 -6 141.534 139.254 3.219 5.549 o
-6 -8 -5 21.130 17.730 0.583 96.938 o
-6 -8 -4 121.378 117.522 1.956 7.673 o
-6 -8 -3 31.974 34.898 1.027 49.304 o
-6 -8 -2 136.334 138.335 1.434 6.387 o
-6 -8 -1 384.425 414.548 3.976 0.982 o
-6 -8 0 123.520 119.374 1.561 7.634 o
-6 -7 -12 32.828 29.237 0.749 54.503 o
-6 -7 -11 56.802 60.408 1.342 23.023 o
-6 -7 -10 48.019 43.001 1.126 31.797 o
-6 -7 -9 144.774 142.607 2.055 5.740 o
-6 -7 -8 0.635 0.400 0.436 1696.680 o
-6 -7 -7 70.485 78.134 2.149 15.315 o
-6 -7 -6 39.736 41.912 0.968 38.710 o
-6 -7 -5 398.481 412.360 5.056 0.928 o
-6 -7 -4 27.672 28.247 0.664 64.560 o
-6 -7 -3 123.189 116.448 1.192 7.876 o
-6 -7 -2 14.105 10.443 0.668 151.415 o
-6 -7 -1 299.963 324.191 2.325 1.568 o
-6 -7 0 160.484 163.970 2.409 4.696 o
-6 -6 -13 5.500 3.929 0.829 297.247 o
-6 -6 -12 16.726 15.386 0.715 117.117 o
-6 -6 -11 5.070 5.904 0.757 303.135 o
-6 -6 -10 39.877 37.314 1.882 33.477 o
-6 -6 -9 27.019 29.791 1.019 59.756 o
-6 -6 -8 294.876 306.566 3.357 1.624 o
-6 -6 -7 141.370 131.409 6.414 4.229 o
-6 -6 -6 3.223 2.704 0.684 471.046 o
-6 -6 -5 96.058 93.790 2.587 10.206 o
-6 -6 -4 33.938 29.970 0.874 51.383 o
-6 -6 -3 101.585 109.790 1.284 9.901 o
-6 -6 -2 122.390 113.410 1.309 8.002 o
-6 -6 -1 397.166 427.090 2.796 0.942 o
-6 -6 0 136.173 133.433 1.335 6.544 o
-6 -5 -13 26.364 27.735 1.100 61.257 o
-6 -5 -12 26.345 26.822 1.086 62.279 o
-6 -5 -11 83.338 84.352 4.985 8.431 o
-6 -5 -10 12.813 14.759 1.582 90.881 o
-6 -5 -9 634.860 676.168 34.420 0.205 o
-6 -5 -8 8.233 6.259 0.739 236.376 o
-6 -5 -7 706.232 733.692 13.511 0.295 o
-6 -5 -6 44.104 44.166 1.242 33.243 o
-6 -5 -5 486.936 466.441 4.162 0.686 o
-6 -5 -4 41.435 52.302 1.039 33.383 o
-6 -5 -3 171.919 180.649 1.813 4.223 o
-6 -5 -2 490.757 551.101 4.672 0.609 o
-6 -5 -1 342.033 343.778 4.721 1.241 o
-6 -5 0 321.233 341.965 2.941 1.387 o
-6 -4 -13 51.039 56.519 1.582 25.101 o
-6 -4 -12 23.311 27.305 1.690 54.984 o
-6 -4 -11 31.430 30.381 1.848 42.289 o
-6 -4 -10 174.480 170.187 5.145 3.584 o
-6 -4 -9 71.467 65.490 2.189 16.239 o
-6 -4 -8 630.561 661.833 11.007 0.371 o
-6 -4 -7 73.918 68.391 2.321 15.216 o
-6 -4 -6 230.331 214.842 3.373 2.629 o
-6 -4 -5 126.690 126.232 1.709 7.168 o
-6 -4 -4 216.755 226.498 2.641 2.799 o
-6 -4 -3 114.790 118.882 1.431 8.313 o
-6 -4 -2 6.403 9.585 0.568 267.693 o
-6 -4 -1 227.563 236.321 2.555 2.592 o
-6 -4 0 176.708 185.336 3.376 3.790 o
-6 -3 -14 12.871 11.233 1.510 100.224 o
-6 -3 -13 51.253 50.308 2.620 21.396 o
-6 -3 -12 0.074 0.509 0.723 889.689 o
-6 -3 -11 38.351 35.506 1.247 40.589 o
-6 -3 -10 10.668 14.423 1.409 108.918 o
-6 -3 -9 543.003 554.160 18.056 0.405 o
-6 -3 -8 269.644 262.698 6.596 1.748 o
-6 -3 -7 763.206 813.583 9.466 0.267 o
-6 -3 -6 78.621 75.223 1.362 15.368 o
-6 -3 -5 21.971 21.276 0.797 83.697 o
-6 -3 -4 30.739 36.611 1.281 47.013 o
-6 -3 -3 49.174 54.654 0.927 28.720 o
-6 -3 -2 247.085 282.871 3.913 2.044 o
-6 -3 -1 203.788 222.376 2.353 3.054 o
-6 -3 0 14.489 16.720 1.175 103.066 o
-6 -2 -14 103.794 91.393 1.983 10.133 o
-6 -2 -13 5.133 6.937 0.818 273.581 o
-6 -2 -12 26.672 28.038 1.588 52.240 o
-6 -2 -11 5.508 5.379 1.411 161.903 o
-6 -2 -10 100.901 101.144 4.704 7.305 o
-6 -2 -9 83.584 70.384 2.697 12.829 o
-6 -2 -8 1584.700 1603.250 38.137 0.058 o
-6 -2 -7 123.278 127.042 2.333 7.089 o
-6 -2 -6 297.537 301.816 3.670 1.611 o
-6 -2 -5 27.000 21.798 0.893 69.032 o
-6 -2 -4 45.556 41.623 1.355 32.499 o
-6 -2 -3 835.402 901.136 8.133 0.226 o
-6 -2 -2 321.777 357.196 3.592 1.332 o
-6 -2 -1 2177.930 2303.130 30.029 0.034 o
-6 -2 0 69.414 70.852 1.824 16.914 o
-6 -1 -14 6.756 5.235 0.590 308.349 o
-6 -1 -13 50.816 57.663 2.405 21.457 o
-6 -1 -12 26.558 34.958 2.273 38.556 o
-6 -1 -11 169.548 164.520 5.453 3.649 o
-6 -1 -10 92.428 89.169 2.524 10.885 o
-6 -1 -9 901.655 920.536 19.753 0.180 o
-6 -1 -8 370.466 360.807 5.965 1.069 o
-6 -1 -7 1389.720 1432.470 16.880 0.085 o
-6 -1 -6 309.270 289.754 3.205 1.592 o
-6 -1 -5 270.553 283.735 3.561 1.866 o
-6 -1 -4 103.823 119.252 1.982 8.878 o
-6 -1 -3 212.237 243.092 3.274 2.691 o
-6 -1 -2 441.341 481.623 13.852 0.599 o
-6 -1 -1 127.820 153.117 3.011 5.911 o
-6 -1 0 130.552 161.046 6.869 3.944 o
-6 0 1 801.371 772.945 14.741 0.243 o
-6 0 2 10.319 9.741 2.272 68.334 o
-6 0 3 107.615 99.499 3.891 7.765 o
-6 0 4 264.734 284.160 4.755 1.841 o
-6 0 5 33.809 24.483 1.073 53.010 o
-6 0 6 22.063 18.737 0.827 86.425 o
-6 0 7 0.404 0.527 0.544 1320.180 o
-6 0 8 0.158 1.116 0.745 778.063 o
-6 0 9 78.948 75.993 1.834 14.567 o
-6 0 10 523.140 529.067 7.814 0.554 o
-6 0 11 44.526 36.431 1.642 32.830 o
-6 0 12 341.694 306.564 6.191 1.270 o
-6 0 13 2.933 4.448 0.987 303.639 o
-6 0 14 39.349 42.693 1.349 36.235 o
-6 0 15 81.319 91.941 2.335 12.277 o
-6 0 16 30.155 26.575 2.299 38.618 o
-6 1 1 359.338 344.890 8.668 1.041 o
-6 1 2 67.646 59.208 3.429 14.210 o
-6 1 3 14.607 19.451 1.414 87.147 o
-6 1 4 687.165 702.688 8.321 0.335 o
-6 1 5 109.990 105.459 1.841 9.025 o
-6 1 6 272.290 272.656 4.091 1.867 o
-6 1 7 249.537 254.597 4.043 2.142 o
-6 1 8 92.926 93.286 1.884 11.290 o
-6 1 9 349.922 334.768 5.313 1.210 o
-6 1 10 142.383 147.433 2.741 5.531 o
-6 1 11 31.872 42.766 2.064 34.997 o
-6 1 12 537.798 602.406 7.755 0.496 o
-6 1 13 5.124 4.147 1.219 204.836 o
-6 1 14 5.744 3.789 0.704 329.654 o
-6 1 15 67.181 70.765 3.059 14.398 o
-6 1 16 29.096 28.616 1.152 55.590 o
-6 2 1 1405.500 1338.640 21.902 0.085 o
-6 2 2 263.975 271.217 7.447 1.687 o
-6 2 3 224.147 227.269 4.104 2.556 o
-6 2 4 769.109 772.622 7.370 0.278 o
-6 2 5 147.320 161.251 2.922 5.040 o
-6 2 6 182.916 165.683 2.728 3.994 o
-6 2 7 0.066 0.302 0.908 589.044 o
-6 2 8 157.813 150.888 3.434 4.715 o
-6 2 9 8.103 9.638 1.427 130.108 o
-6 2 10 137.007 135.430 2.429 6.124 o
-6 2 11 378.765 362.073 4.739 1.069 o
-6 2 12 92.725 77.878 1.742 12.432 o
-6 2 13 51.204 60.282 1.931 22.944 o
-6 2 14 8.844 8.766 1.011 173.748 o
-6 2 15 2.754 3.254 0.669 492.046 o
-6 2 16 2.289 1.334 0.604 673.180 o
-6 3 1 151.817 138.414 4.974 4.514 o
-6 3 2 29.341 29.873 1.212 53.556 o
-6 3 3 92.727 95.127 2.705 10.335 o
-6 3 4 519.578 527.150 7.889 0.559 o
-6 3 5 150.902 154.065 2.663 5.115 o
-6 3 6 225.529 251.656 6.300 2.161 o
-6 3 7 321.734 321.374 4.872 1.378 o
-6 3 8 10.674 8.886 1.213 137.895 o
-6 3 9 51.976 52.887 1.996 23.675 o
-6 3 10 186.458 176.495 3.495 3.653 o
-6 3 11 362.974 349.532 10.316 0.962 o
-6 3 12 19.570 21.925 1.068 82.498 o
-6 3 13 2.527 3.425 0.862 387.307 o
-6 3 14 0.682 0.425 0.771 708.627 o
-6 3 15 11.304 12.896 1.030 137.027 o
-6 3 16 38.358 39.132 1.764 34.851 o
-6 4 1 82.404 82.689 2.064 13.148 o
-6 4 2 139.300 134.828 3.099 5.776 o
-6 4 3 310.884 299.182 6.220 1.428 o
-6 4 4 487.570 476.532 7.081 0.648 o
-6 4 5 288.617 278.190 4.150 1.726 o
-6 4 6 27.048 27.989 1.699 49.932 o
-6 4 7 77.454 73.086 2.176 14.488 o
-6 4 8 73.708 72.037 2.228 15.124 o
-6 4 9 101.534 100.728 2.642 9.336 o
-6 4 10 359.809 329.067 4.523 1.204 o
-6 4 11 6.744 6.648 1.056 200.868 o
-6 4 12 3.782 3.948 0.809 354.480 o
-6 4 13 33.997 38.328 1.187 43.783 o
-6 4 14 0.102 0.765 0.600 1191.670 o
-6 4 15 6.401 6.747 1.109 195.305 o
-6 5 2 390.671 378.155 19.031 0.598 o
-6 5 3 71.731 65.178 4.303 11.232 o
-6 5 4 216.071 201.055 4.071 2.839 o
-6 5 5 349.094 345.907 4.848 1.204 o
-6 5 6 109.401 106.428 3.089 8.132 o
-6 5 7 266.946 251.000 5.005 1.934 o
-6 5 8 74.674 72.439 2.276 14.823 o
-6 5 9 110.728 106.363 2.625 8.402 o
-6 5 10 57.001 51.680 2.155 21.568 o
-6 5 11 183.464 176.142 8.154 2.652 o
-6 5 12 42.715 41.209 1.612 32.695 o
-6 5 13 93.410 101.402 2.446 10.241 o
-6 5 14 188.144 189.471 6.358 2.916 o
-6 5 15 61.392 66.904 2.566 17.140 o
-6 6 3 79.984 70.026 2.854 13.053 o
-6 6 4 405.780 376.113 6.047 0.938 o
-6 6 5 120.005 112.347 3.042 7.311 o
-6 6 6 7.769 6.412 1.233 165.034 o
-6 6 7 186.458 191.313 4.231 3.369 o
-6 6 8 51.474 51.324 2.355 22.442 o
-6 6 9 77.937 88.573 2.795 12.216 o
-6 6 10 242.599 235.486 6.042 2.110 o
-6 6 11 37.844 38.090 3.261 23.175 o
-6 6 12 24.815 24.368 1.312 62.738 o
-6 6 13 29.060 30.327 1.123 54.850 o
-6 6 14 32.900 40.548 1.540 40.373 o
-6 6 15 1.451 1.016 0.748 619.368 o
-6 7 3 69.522 69.550 3.341 13.451 o
-6 7 4 184.823 200.540 3.984 3.361 o
-6 7 5 88.095 89.403 2.693 11.130 o
-6 7 6 12.703 11.172 1.374 109.553 o
-6 7 7 11.601 9.189 1.434 114.064 o
-6 7 8 35.886 32.837 1.955 36.731 o
-6 7 9 117.475 112.479 3.241 7.321 o
-6 7 10 52.935 55.226 2.532 20.652 o
-6 7 11 351.875 369.821 5.972 1.117 o
-6 7 12 55.002 54.877 1.609 23.803 o
-6 7 13 53.443 55.495 1.937 22.973 o
-6 7 14 84.939 86.665 3.502 10.430 o
-6 8 4 143.234 130.680 4.838 4.927 o
-6 8 5 85.088 69.937 2.560 12.894 o
-6 8 6 6.578 7.055 1.274 166.696 o
-6 8 7 161.901 149.066 3.651 4.555 o
-6 8 8 8.438 9.592 1.764 100.744 o
-6 8 9 10.644 12.163 1.184 130.946 o
-6 8 10 25.954 25.675 1.572 54.925 o
-6 8 11 72.708 71.386 2.090 15.647 o
-6 8 12 37.789 40.756 1.488 36.991 o
-6 8 13 10.037 8.901 1.176 145.469 o
-6 9 4 92.098 79.681 3.582 9.979 o
-6 9 5 13.818 12.616 2.005 71.410 o
-6 9 6 0.263 0.003 1.077 420.485 o
-6 9 7 234.888 221.137 6.081 2.242 o
-6 9 8 29.638 22.381 1.804 48.382 o
-6 9 9 27.658 24.701 2.847 33.363 o
-6 9 10 30.395 29.071 1.710 45.709 o
-6 9 11 3.769 3.929 1.027 276.923 o
-6 9 12 1.487 2.593 1.256 259.093 o
-6 9 13 15.365 13.418 1.149 107.444 o
-6 10 5 38.011 30.258 2.325 32.463 o
-6 10 6 31.753 27.184 2.325 37.009 o
-6 10 7 15.779 19.379 2.165 57.960 o
-6 10 8 178.494 188.764 5.667 3.220 o
-6 10 9 85.724 86.096 3.555 10.303 o
-6 10 10 26.791 29.536 2.112 42.743 o
-6 10 11 14.483 13.311 1.497 92.502 o
-6 10 12 21.003 17.535 1.256 78.766 o
-6 11 7 29.503 26.035 1.898 45.209 o
-6 11 8 63.984 60.596 2.673 16.930 o
-6 11 9 21.256 17.855 1.577 68.164 o
-6 11 10 8.277 6.469 1.123 175.397 o
-5 -14 -4 32.821 31.272 0.660 53.819 o
-5 -14 -3 8.242 9.001 0.434 253.613 o
-5 -14 -2 10.705 11.763 0.590 182.153 o
-5 -14 -1 22.492 24.296 1.302 67.139 o
-5 -14 0 31.788 31.535 1.573 45.016 o
-5 -13 -7 42.704 43.564 1.137 34.933 o
-5 -13 -6 49.555 41.354 1.320 30.474 o
-5 -13 -5 139.356 134.116 4.678 5.070 o
-5 -13 -4 9.146 9.535 0.483 227.319 o
-5 -13 -3 2.561 3.010 0.467 671.610 o
-5 -13 -2 19.686 21.850 0.644 93.400 o
-5 -13 -1 14.011 16.149 0.406 142.724 o
-5 -13 0 21.566 24.281 0.509 85.864 o
-5 -12 -8 21.846 22.143 0.832 82.046 o
-5 -12 -7 3.201 2.024 0.598 553.863 o
-5 -12 -6 84.591 84.456 1.502 13.391 o
-5 -12 -5 79.905 75.412 1.937 14.293 o
-5 -12 -4 15.423 13.913 1.962 69.153 o
-5 -12 -3 103.160 111.665 1.742 9.408 o
-5 -12 -2 161.002 165.251 1.394 4.833 o
-5 -12 -1 29.067 26.521 0.496 65.186 o
-5 -12 0 19.095 22.037 0.582 96.535 o
-5 -11 -10 20.584 16.970 0.738 96.504 o
-5 -11 -9 54.730 55.724 1.437 24.350 o
-5 -11 -8 20.576 20.722 0.845 87.467 o
-5 -11 -7 7.805 7.783 0.580 255.406 o
-5 -11 -6 16.938 17.775 0.612 113.819 o
-5 -11 -5 38.156 38.680 0.743 42.802 o
-5 -11 -4 25.109 27.095 0.660 70.961 o
-5 -11 -3 8.140 9.033 0.384 260.777 o
-5 -11 -2 2.435 3.278 0.298 810.777 o
-5 -11 -1 74.501 70.858 0.890 17.254 o
-5 -11 0 1.961 3.025 0.317 912.929 o
-5 -10 -11 7.189 7.431 0.936 210.545 o
-5 -10 -10 49.151 49.538 1.674 26.940 o
-5 -10 -9 16.841 17.666 1.235 90.703 o
-5 -10 -8 63.249 64.215 1.392 20.227 o
-5 -10 -7 13.527 12.334 0.555 154.917 o
-5 -10 -6 332.562 340.995 4.761 1.287 o
-5 -10 -5 31.857 29.109 1.813 42.940 o
-5 -10 -4 92.955 95.537 1.066 11.789 o
-5 -10 -3 108.807 106.193 1.006 9.503 o
-5 -10 -2 137.392 129.587 1.225 6.605 o
-5 -10 -1 10.061 8.551 0.350 231.909 o
-5 -10 0 227.601 217.291 1.940 2.760 o
-5 -9 -12 3.345 2.967 0.802 393.365 o
-5 -9 -11 63.987 62.605 1.115 20.831 o
-5 -9 -10 22.851 24.038 0.979 73.954 o
-5 -9 -9 0.125 0.684 0.620 1133.240 o
-5 -9 -8 10.831 11.082 0.518 190.107 o
-5 -9 -7 394.321 398.473 4.340 0.971 o
-5 -9 -6 59.676 54.602 1.076 23.735 o
-5 -9 -5 131.132 128.552 1.991 6.749 o
-5 -9 -4 53.859 56.727 0.719 26.497 o
-5 -9 -3 195.471 197.643 2.777 3.374 o
-5 -9 -2 71.400 78.358 1.019 16.962 o
-5 -9 -1 9.239 10.649 0.567 209.186 o
-5 -9 0 79.070 77.973 1.021 15.401 o
-5 -8 -12 34.697 30.231 1.246 46.583 o
-5 -8 -11 9.846 9.378 0.670 198.907 o
-5 -8 -10 151.923 165.211 4.598 4.301 o
-5 -8 -9 26.083 29.782 0.908 62.944 o
-5 -8 -8 114.404 113.036 2.377 8.070 o
-5 -8 -7 16.374 17.454 0.838 109.062 o
-5 -8 -6 155.868 145.457 1.853 5.288 o
-5 -8 -5 436.840 439.956 3.785 0.815 o
-5 -8 -4 50.745 48.922 1.599 26.730 o
-5 -8 -3 238.297 233.325 2.920 2.454 o
-5 -8 -2 69.488 69.248 0.910 18.657 o
-5 -8 -1 72.451 71.365 2.584 14.639 o
-5 -8 0 261.439 252.396 1.950 2.153 o
-5 -7 -13 13.969 11.941 1.577 91.870 o
-5 -7 -12 8.171 7.341 0.589 251.120 o
-5 -7 -11 22.120 22.998 0.905 78.578 o
-5 -7 -10 16.376 17.496 0.683 114.832 o
-5 -7 -9 73.932 75.315 1.502 16.084 o
-5 -7 -8 204.319 193.506 4.749 2.965 o
-5 -7 -7 229.046 232.440 4.239 2.453 o
-5 -7 -6 122.954 126.765 1.668 7.394 o
-5 -7 -5 265.538 263.012 2.401 2.048 o
-5 -7 -4 159.537 153.946 1.894 4.995 o
-5 -7 -3 19.514 17.671 0.445 106.488 o
-5 -7 -2 651.066 600.081 5.682 0.405 o
-5 -7 -1 201.515 180.114 3.783 3.278 o
-5 -7 0 98.312 105.768 1.033 10.568 o
-5 -6 -13 32.480 30.729 2.415 34.424 o
-5 -6 -12 5.528 7.582 0.709 282.808 o
-5 -6 -11 13.411 16.289 1.016 116.973 o
-5 -6 -10 112.231 105.810 4.180 7.073 o
-5 -6 -9 546.157 540.165 11.290 0.487 o
-5 -6 -8 495.080 507.348 5.979 0.624 o
-5 -6 -7 46.413 48.266 1.574 29.015 o
-5 -6 -6 872.704 828.033 14.391 0.213 o
-5 -6 -5 995.938 966.607 10.620 0.171 o
-5 -6 -4 3.600 3.239 0.364 612.809 o
-5 -6 -3 211.023 206.213 1.909 3.104 o
-5 -6 -2 51.979 48.735 1.371 27.203 o
-5 -6 -1 76.836 86.832 1.483 14.485 o
-5 -6 0 29.265 28.795 0.644 61.399 o
-5 -5 -14 45.919 43.657 1.115 32.921 o
-5 -5 -13 0.500 0.489 0.615 1062.650 o
-5 -5 -12 4.447 3.277 0.732 373.668 o
-5 -5 -11 72.293 84.575 2.859 13.099 o
-5 -5 -10 16.024 16.655 1.253 94.131 o
-5 -5 -9 61.052 76.229 2.018 17.724 o
-5 -5 -8 156.706 158.890 3.145 4.711 o
-5 -5 -7 13.870 15.895 1.358 97.472 o
-5 -5 -6 66.871 66.506 1.414 18.873 o
-5 -5 -5 142.347 145.820 1.589 5.890 o
-5 -5 -4 53.797 53.406 0.795 27.122 o
-5 -5 -3 198.516 201.697 2.288 3.334 o
-5 -5 -2 4.151 4.797 0.361 500.836 o
-5 -5 -1 39.980 40.884 2.149 30.278 o
-5 -5 0 54.417 65.118 1.278 23.213 o
-5 -4 -14 16.755 16.113 1.096 99.428 o
-5 -4 -13 48.861 50.831 2.036 24.993 o
-5 -4 -12 8.055 7.669 0.698 233.936 o
-5 -4 -11 81.673 78.881 4.136 10.053 o
-5 -4 -10 28.633 31.700 1.503 49.167 o
-5 -4 -9 60.523 59.025 2.151 19.565 o
-5 -4 -8 47.569 55.719 1.610 26.584 o
-5 -4 -7 102.027 93.152 2.557 9.706 o
-5 -4 -6 67.119 59.699 1.395 19.763 o
-5 -4 -5 210.777 201.710 2.303 3.115 o
-5 -4 -4 126.568 115.699 1.527 7.566 o
-5 -4 -3 64.707 63.870 1.025 20.583 o
-5 -4 -2 163.159 170.002 2.148 4.572 o
-5 -4 -1 12.347 10.771 1.347 113.715 o
-5 -4 0 1.641 2.269 0.946 400.915 o
-5 -3 -15 58.959 65.514 1.951 19.752 o
-5 -3 -14 122.285 117.533 2.109 7.542 o
-5 -3 -13 4.856 6.141 0.668 331.393 o
-5 -3 -12 15.849 12.293 1.169 106.723 o
-5 -3 -11 135.305 132.476 2.929 6.070 o
-5 -3 -10 181.091 176.191 3.719 3.726 o
-5 -3 -9 90.725 113.407 3.714 8.593 o
-5 -3 -8 330.941 345.216 5.443 1.262 o
-5 -3 -7 464.969 468.117 5.313 0.713 o
-5 -3 -6 33.166 33.890 0.879 49.856 o
-5 -3 -5 445.977 435.473 5.577 0.779 o
-5 -3 -4 85.928 78.862 1.479 13.644 o
-5 -3 -3 31.254 31.961 1.963 40.308 o
-5 -3 -2 407.404 403.473 8.618 0.841 o
-5 -3 -1 166.666 176.172 5.198 3.664 o
-5 -3 0 539.610 554.799 22.052 0.361 o
-5 -2 -15 4.417 4.945 0.936 279.557 o
-5 -2 -14 4.849 4.480 0.636 371.033 o
-5 -2 -13 48.107 53.107 2.018 24.938 o
-5 -2 -12 3.385 3.696 1.266 219.004 o
-5 -2 -11 37.622 34.131 3.226 24.059 o
-5 -2 -10 388.566 363.671 6.803 0.986 o
-5 -2 -9 72.140 62.277 2.408 15.902 o
-5 -2 -8 26.275 31.789 1.626 49.867 o
-5 -2 -7 3.993 4.975 0.863 312.178 o
-5 -2 -6 177.028 178.795 2.691 3.984 o
-5 -2 -5 70.010 70.709 1.768 16.915 o
-5 -2 -4 66.751 75.990 1.922 16.726 o
-5 -2 -3 40.221 36.862 2.557 27.849 o
-5 -2 -2 1257.630 1257.650 19.901 0.102 o
-5 -2 -1 291.758 312.341 7.451 1.422 o
-5 -2 0 826.544 789.001 18.577 0.219 o
-5 -1 -15 3.071 2.578 0.582 552.831 o
-5 -1 -14 24.674 24.713 0.990 69.076 o
-5 -1 -13 1.872 2.906 0.938 383.292 o
-5 -1 -12 18.341 17.292 1.115 91.281 o
-5 -1 -11 71.835 69.834 3.114 13.647 o
-5 -1 -10 24.284 25.232 1.582 57.275 o
-5 -1 -9 177.230 190.960 4.839 3.413 o
-5 -1 -8 106.261 114.422 2.466 8.550 o
-5 -1 -7 49.287 51.401 1.636 26.655 o
-5 -1 -6 167.936 171.540 2.024 4.430 o
-5 -1 -5 34.776 36.783 0.935 45.917 o
-5 -1 -4 9.603 6.883 0.649 222.124 o
-5 -1 -3 468.359 498.745 14.354 0.548 o
-5 -1 -2 257.300 243.559 9.355 1.630 o
-5 -1 -1 842.551 847.859 21.009 0.198 o
-5 -1 0 394.126 455.764 12.643 0.714 o
-5 0 1 194.198 195.925 7.404 2.586 o
-5 0 2 943.827 1002.060 16.727 0.169 o
-5 0 3 637.725 687.913 14.487 0.336 o
-5 0 4 143.980 167.696 5.499 4.140 o
-5 0 5 33.340 39.502 2.329 32.455 o
-5 0 6 5.456 7.759 0.644 297.251 o
-5 0 7 8.470 9.971 0.645 216.475 o
-5 0 8 2.623 3.139 0.636 528.236 o
-5 0 9 59.028 51.971 1.359 23.691 o
-5 0 10 516.004 493.834 4.617 0.614 o
-5 0 11 620.494 609.972 6.202 0.424 o
-5 0 12 219.258 210.992 2.767 2.865 o
-5 0 13 38.406 40.801 1.293 38.042 o
-5 0 14 7.938 9.339 0.924 191.270 o
-5 0 15 0.146 0.599 0.778 758.473 o
-5 0 16 0.057 0.238 0.579 1401.760 o
-5 0 17 0.187 0.160 0.748 844.769 o
-5 1 1 411.286 450.652 9.387 0.766 o
-5 1 2 43.368 68.375 3.299 18.029 o
-5 1 3 52.488 64.131 2.604 19.328 o
-5 1 4 160.944 204.988 6.017 3.287 o
-5 1 5 0.888 0.549 1.229 302.457 o
-5 1 6 7.648 6.990 1.438 138.844 o
-5 1 7 55.475 57.360 1.344 24.059 o
-5 1 8 9.359 9.576 0.736 196.567 o
-5 1 9 140.890 132.722 3.014 5.789 o
-5 1 10 36.648 39.404 1.203 40.733 o
-5 1 11 114.402 113.835 2.982 7.645 o
-5 1 12 87.886 84.996 3.208 10.662 o
-5 1 13 0.918 0.522 0.677 825.085 o
-5 1 14 33.815 34.355 1.393 43.826 o
-5 1 15 27.232 29.145 1.672 49.532 o
-5 1 16 37.276 37.571 0.990 42.609 o
-5 1 17 7.530 7.110 0.936 208.155 o
-5 2 1 258.983 256.940 6.142 1.881 o
-5 2 2 410.037 394.466 8.407 0.850 o
-5 2 3 55.133 66.121 3.137 16.593 o
-5 2 4 350.254 338.397 8.108 1.102 o
-5 2 5 375.022 361.041 16.465 0.705 o
-5 2 6 94.485 95.545 2.574 10.288 o
-5 2 7 50.614 43.786 1.927 26.255 o
-5 2 8 99.805 106.274 5.111 6.835 o
-5 2 9 209.670 202.456 2.898 3.068 o
-5 2 10 104.458 95.861 1.974 9.858 o
-5 2 11 0.981 2.134 0.733 628.532 o
-5 2 12 91.735 93.209 3.655 9.344 o
-5 2 13 6.388 6.366 0.825 252.281 o
-5 2 14 11.946 13.895 0.811 145.392 o
-5 2 15 9.935 11.312 1.010 153.689 o
-5 2 16 6.237 7.114 0.710 271.906 o
-5 3 1 1345.570 1309.500 24.097 0.089 o
-5 3 2 42.255 39.317 2.315 28.318 o
-5 3 3 452.567 444.598 14.086 0.604 o
-5 3 4 556.774 612.048 14.634 0.412 o
-5 3 5 1243.650 1254.340 13.326 0.109 o
-5 3 6 20.331 20.707 1.409 72.098 o
-5 3 7 169.997 165.648 4.601 3.869 o
-5 3 8 104.920 111.745 2.355 8.839 o
-5 3 9 70.901 68.494 2.273 15.867 o
-5 3 10 61.222 61.139 2.725 17.273 o
-5 3 11 34.307 34.551 1.562 41.486 o
-5 3 12 1.487 0.548 1.005 406.125 o
-5 3 13 29.190 27.901 1.174 55.661 o
-5 3 14 24.225 27.321 1.042 66.429 o
-5 3 15 60.830 68.528 2.166 18.267 o
-5 3 16 23.060 24.552 1.200 68.133 o
-5 4 1 189.574 187.145 4.782 3.243 o
-5 4 2 388.195 365.039 8.193 0.946 o
-5 4 3 164.941 178.476 5.027 3.722 o
-5 4 4 1248.140 1241.230 14.528 0.108 o
-5 4 5 49.715 46.091 1.819 26.714 o
-5 4 6 79.460 75.735 2.396 13.568 o
-5 4 7 123.016 123.719 2.652 7.040 o
-5 4 8 143.612 146.006 2.574 5.565 o
-5 4 9 388.086 406.180 4.857 0.969 o
-5 4 10 156.104 167.664 3.632 4.462 o
-5 4 11 455.128 471.109 11.320 0.636 o
-5 4 12 20.511 22.932 1.670 62.554 o
-5 4 13 55.123 56.190 1.554 23.715 o
-5 4 14 2.966 2.447 0.705 481.194 o
-5 4 15 157.836 170.236 3.798 4.332 o
-5 4 16 51.846 57.736 2.138 22.290 o
-5 5 1 1073.270 1055.360 23.789 0.130 o
-5 5 4 140.970 143.491 3.392 5.421 o
-5 5 5 462.770 472.343 8.127 0.677 o
-5 5 6 110.120 104.193 3.184 8.081 o
-5 5 7 68.823 63.289 2.579 15.998 o
-5 5 8 13.733 15.709 1.283 102.221 o
-5 5 9 320.426 318.738 4.055 1.420 o
-5 5 10 30.697 31.790 1.550 46.267 o
-5 5 11 23.404 21.578 1.403 65.547 o
-5 5 12 1.412 2.514 1.067 338.428 o
-5 5 13 41.071 41.512 1.405 35.066 o
-5 5 14 25.863 28.771 0.933 63.875 o
-5 5 15 15.069 14.244 0.918 119.132 o
-5 6 3 481.701 474.288 10.799 0.606 o
-5 6 4 213.787 194.109 5.907 2.641 o
-5 6 5 106.264 119.338 3.204 7.822 o
-5 6 6 813.426 752.141 11.831 0.252 o
-5 6 7 158.266 156.235 4.158 4.398 o
-5 6 8 136.058 123.457 3.524 5.957 o
-5 6 9 267.602 238.682 5.962 1.900 o
-5 6 10 376.216 368.127 5.208 1.057 o
-5 6 11 170.989 161.113 4.224 4.000 o
-5 6 12 12.343 11.527 1.016 135.893 o
-5 6 13 8.971 8.322 0.857 194.121 o
-5 6 14 133.582 143.386 3.353 5.727 o
-5 6 15 19.044 17.111 1.795 66.092 o
-5 7 4 27.175 29.028 2.299 39.842 o
-5 7 5 631.219 599.141 13.819 0.372 o
-5 7 6 223.071 201.056 4.696 2.662 o
-5 7 7 171.600 180.579 4.422 3.722 o
-5 7 8 35.962 41.117 2.299 30.970 o
-5 7 9 133.171 129.391 3.342 6.044 o
-5 7 10 219.263 221.498 7.454 2.202 o
-5 7 11 105.737 105.264 2.715 8.748 o
-5 7 12 67.487 71.085 2.041 16.823 o
-5 7 13 127.893 136.213 7.636 3.888 o
-5 7 14 64.710 76.367 1.719 17.565 o
-5 7 15 56.197 54.154 2.031 21.921 o
-5 8 5 138.773 129.584 4.865 5.069 o
-5 8 6 27.261 24.056 2.486 38.729 o
-5 8 7 149.496 144.163 3.893 4.922 o
-5 8 8 174.202 167.874 4.328 3.825 o
-5 8 9 43.777 38.594 2.203 28.618 o
-5 8 10 70.686 69.798 2.797 14.565 o
-5 8 11 77.031 76.485 2.796 13.126 o
-5 8 12 61.194 57.528 2.258 19.231 o
-5 8 13 25.202 28.195 1.457 56.376 o
-5 8 14 61.033 58.355 1.393 21.799 o
-5 9 6 27.510 19.299 2.245 44.190 o
-5 9 7 44.350 43.409 2.994 22.320 o
-5 9 8 56.760 58.511 3.314 16.369 o
-5 9 9 108.763 110.981 4.303 7.015 o
-5 9 10 118.268 140.303 5.159 5.401 o
-5 9 11 67.871 82.925 2.589 14.433 o
-5 9 12 20.649 20.969 1.077 80.639 o
-5 9 13 18.083 17.551 0.973 96.959 o
-5 10 7 11.355 8.340 1.764 93.850 o
-5 10 8 44.931 46.322 2.860 22.520 o
-5 10 9 50.686 41.431 2.700 22.442 o
-5 10 10 94.795 92.860 4.744 7.818 o
-5 10 11 5.576 4.851 1.012 238.539 o
-5 10 12 20.362 19.911 1.100 82.131 o
-5 11 6 0.009 -0.214 1.470 231.922 o
-5 11 7 37.540 34.641 2.459 30.345 o
-5 11 8 2.057 2.085 1.550 178.941 o
-5 11 9 10.355 12.135 1.737 92.927 o
-5 11 10 51.251 50.652 2.513 21.862 o
-5 11 11 12.827 10.638 1.310 114.479 o
-5 12 8 33.105 30.178 1.818 41.367 o
-5 12 9 35.333 29.803 1.657 41.574 o
-4 -15 -2 34.657 36.427 0.710 47.868 o
-4 -15 -1 6.416 5.276 0.519 334.252 o
-4 -15 0 6.649 6.638 0.452 319.253 o
-4 -14 -6 9.080 8.356 0.667 216.670 o
-4 -14 -5 48.138 47.187 1.420 29.204 o
-4 -14 -4 64.412 72.904 1.488 18.535 o
-4 -14 -3 32.176 36.636 0.814 49.934 o
-4 -14 -2 2.293 2.046 0.431 817.377 o
-4 -14 -1 16.653 19.639 0.573 111.905 o
-4 -14 0 39.943 43.146 0.737 39.225 o
-4 -13 -8 9.577 7.630 0.646 217.246 o
-4 -13 -7 11.741 10.083 0.598 179.411 o
-4 -13 -6 81.742 78.368 1.493 14.357 o
-4 -13 -5 76.876 76.094 1.611 15.269 o
-4 -13 -4 12.774 13.396 0.597 154.418 o
-4 -13 -3 6.241 7.492 0.475 314.554 o
-4 -13 -2 122.040 130.350 2.217 7.117 o
-4 -13 -1 81.209 86.041 1.099 14.208 o
-4 -13 0 4.097 2.723 0.326 608.056 o
-4 -12 -9 4.340 3.569 0.456 492.255 o
-4 -12 -8 9.541 8.263 0.520 227.425 o
-4 -12 -7 7.353 8.592 0.543 261.927 o
-4 -12 -6 25.601 27.397 1.192 61.211 o
-4 -12 -5 83.220 81.329 1.366 14.005 o
-4 -12 -4 238.080 255.140 4.239 2.235 o
-4 -12 -3 2.482 1.796 0.374 870.174 o
-4 -12 -2 30.131 29.782 0.885 56.668 o
-4 -12 -1 69.376 63.868 0.738 19.625 o
-4 -12 0 55.793 58.099 0.725 25.341 o
-4 -11 -10 29.176 28.763 0.764 60.335 o
-4 -11 -9 6.757 6.741 0.615 283.542 o
-4 -11 -8 46.521 46.846 1.039 31.925 o
-4 -11 -7 32.557 32.963 1.014 49.893 o
-4 -11 -6 146.315 147.399 1.623 5.677 o
-4 -11 -5 69.426 76.693 1.831 16.285 o
-4 -11 -4 231.050 233.965 2.238 2.583 o
-4 -11 -3 211.962 208.671 2.239 3.042 o
-4 -11 -2 8.318 12.151 0.361 230.081 o
-4 -11 -1 53.421 49.202 0.557 28.845 o
-4 -11 0 155.276 156.537 1.958 5.086 o
-4 -10 -12 12.486 8.072 0.936 153.373 o
-4 -10 -11 59.184 60.826 1.039 22.862 o
-4 -10 -10 53.398 55.028 1.655 24.193 o
-4 -10 -9 105.859 109.730 2.926 8.398 o
-4 -10 -8 22.245 22.061 0.731 83.216 o
-4 -10 -7 40.457 41.538 1.194 36.904 o
-4 -10 -6 30.493 32.272 0.805 55.148 o
-4 -10 -5 125.826 129.562 1.701 7.123 o
-4 -10 -4 151.857 145.228 1.183 5.570 o
-4 -10 -3 268.159 271.177 1.754 2.010 o
-4 -10 -2 111.087 105.563 1.354 9.184 o
-4 -10 -1 58.090 55.337 0.874 24.668 o
-4 -10 0 31.973 31.358 0.694 54.681 o
-4 -9 -12 11.726 11.803 0.821 154.191 o
-4 -9 -11 27.066 28.852 0.746 64.167 o
-4 -9 -10 18.299 19.786 0.744 99.601 o
-4 -9 -9 75.283 81.695 1.514 15.184 o
-4 -9 -8 148.221 146.743 1.990 5.529 o
-4 -9 -7 15.733 17.270 0.929 108.444 o
-4 -9 -6 51.457 48.844 1.081 28.529 o
-4 -9 -5 196.374 196.736 1.418 3.500 o
-4 -9 -4 81.794 82.342 0.970 14.538 o
-4 -9 -3 204.078 199.513 1.426 3.321 o
-4 -9 -2 421.622 393.332 5.064 0.892 o
-4 -9 -1 53.271 54.228 0.721 27.344 o
-4 -9 0 124.011 127.241 0.938 7.523 o
-4 -8 -13 1.482 1.178 0.597 808.384 o
-4 -8 -12 15.287 15.431 0.652 127.335 o
-4 -8 -11 1.577 1.822 0.538 825.121 o
-4 -8 -10 245.077 245.249 2.673 2.325 o
-4 -8 -9 390.073 389.621 6.071 0.962 o
[truncated: 182,800 more chars]
